# Supplementary material for: Tetra­phenyl­glycolide tetra­hydro­furan monosolvate
Source: IUCrdata. 2025 Jan 7;10(Pt 1):x241241. doi: 10.1107/S2414314624012410 (PMC11799779; doi:10.1107/S2414314624012410)
Supplement: Supplementary file 1 [file x-10-x241241-sup1.cif]

##############################################################################
#                                                                            #
# This CIF contains the data for a data article accepted for                 #
# publication in IUCrData. It conforms to the requirements of                #
# Notes for Authors for IUCrData, and has been                               #
# peer reviewed under the auspices of IUCrData.                              #
#                                                                            #
# Full details of the Crystallographic Information File format               #
# are given in the paper "The Crystallographic Information File (CIF):       #
# a New Standard Archive File for Crystallography" by S. R. Hall, F. H.      #
# Allen and I. D. Brown [Acta Cryst. (1991), A47, 655-685].                  #
#                                                                            #
# The current version of the core CIF dictionary is obtainable from          #
# ftp://ftp.iucr.org/pub/cif_core.dic.                                       #
#                                                                            #
# Software is freely available for graphical display of the structure(s)     #
# in this CIF. For information consult the CIF software page                 #
# http://www.iucr.org/resources/cif/software.                                #
#                                                                            #
# This file may be used for bona fide research purposes within the           #
# scientific community so long as proper attribution is given to the data    # 
# article from which it was obtained.                                        #
#                                                                            #
##############################################################################
data_I
_audit_creation_method     'SHELXL-2019/3'
_journal_date_recd_electronic     2024-11-20
_journal_date_accepted     2024-12-23
_journal_name_full     'IUCrData'
_journal_year     2025
_journal_volume     10
_journal_issue      1
_journal_page_first     0
_journal_page_last     0
_journal_paper_category     HO
_journal_paper_doi     10.1107/S2414314624012410
_journal_coeditor_code     BV4054
_publ_contact_author_name     'Dr Richard Betz'
_publ_contact_author_address
;
Department of Chemistry
Nelson Mandela University
Summerstrand Campus (South)
University Way
Summerstrand
PO Box 77000
Port Elizabeth
6031
South Africa
;
_publ_contact_author_email     'Richard.Betz@mandela.ac.za'
_publ_contact_author_fax     '+27-41-504-4236'
_publ_contact_author_phone     '+27-41-504-4863'
_publ_section_title
;
Tetraphenylglycolide tetrahydrofuran monosolvate
;
loop_
    _publ_author_name
    _publ_author_address
    'Ndima, Lubabalo'
;
Nelson Mandela University
Summerstrand Campus
Department of Chemistry
University Way
Summerstrand
PO Box 77000
Port Elizabeth
6031
South Africa
;
    'Hosten, Eric Cyriel'
;
Nelson Mandela University
Summerstrand Campus
Department of Chemistry
University Way
Summerstrand
PO Box 77000
Port Elizabeth
6031
South Africa
;
    'Betz, Richard'
;
Nelson Mandela University
Summerstrand Campus
Department of Chemistry
University Way
Summerstrand
PO Box 77000
Port Elizabeth
6031
South Africa
;
_publ_section_synopsis
;
The title compound is the symmetric glycolide derived from benzilic acid
featuring a disordered tetrahydrofuran solvent molecule in the crystal
structure.
;
_chemical_name_systematic
;
3,3,6,6-Tetraphenyl-1,4-dioxane-2,5-dione tetrahydrofuran monosolvate
;
_chemical_name_common
;
Tetraphenylglycolide tetrahydrofuran monosolvate
;
_chemical_formula_moiety     'C28 H20 O4, C4 H4 O'
_chemical_formula_sum     'C32 H24 O5'
_chemical_formula_iupac     'C28 H20 O4, C4 H4 O'
_chemical_formula_weight     488.51
_chemical_melting_point     ?
_chemical_absolute_configuration     unk
_space_group_crystal_system     tetragonal
_space_group_name_H-M_alt     'P 43 21 2'
_space_group_name_Hall     'P 4nw 2abw'
loop_
    _space_group_symop_operation_xyz
    'x, y, z'
    '-x, -y, z+1/2'
    '-y+1/2, x+1/2, z+3/4'
    'y+1/2, -x+1/2, z+1/4'
    '-x+1/2, y+1/2, -z+3/4'
    'x+1/2, -y+1/2, -z+1/4'
    'y, x, -z'
    '-y, -x, -z+1/2'
_cell_length_a     9.5725(3)
_cell_length_b     9.5725(3)
_cell_length_c     27.5760(11)
_cell_angle_alpha     90
_cell_angle_beta     90
_cell_angle_gamma     90
_cell_volume     2526.86(18)
_cell_formula_units_Z     4
_cell_measurement_reflns_used     9736
_cell_measurement_theta_min     2.25
_cell_measurement_theta_max     27.22
_cell_measurement_temperature     200(2)
_exptl_crystal_description     'block'
_exptl_crystal_colour     'colourless'
_exptl_crystal_size_max     0.238
_exptl_crystal_size_mid     0.231
_exptl_crystal_size_min     0.149
_exptl_crystal_density_diffrn     1.284
_exptl_crystal_density_meas     ?
_exptl_crystal_density_method     ?
_exptl_crystal_F_000     1024
_exptl_absorpt_coefficient_mu     0.086
_exptl_absorpt_correction_type     multi-scan
_exptl_absorpt_process_details
;
(SADABS;  Krause <i>et al.</i>, 2015)
;
_exptl_absorpt_correction_T_min     0.7173
_exptl_absorpt_correction_T_max     0.7455
_diffrn_ambient_temperature     200(2)
_diffrn_source     ?
_diffrn_radiation_type     MoK\a
_diffrn_radiation_wavelength     0.71073
_diffrn_measurement_device_type     'Bruker D8 Quest CCD'
_diffrn_measurement_method     '\f and \w scans'
_diffrn_detector_area_resol_mean     ?
_diffrn_reflns_number     62563
_diffrn_reflns_av_R_equivalents     0.0802
_diffrn_reflns_av_unetI/netI     0.0362
_diffrn_reflns_theta_min     2.252
_diffrn_reflns_theta_max     27.100
_diffrn_reflns_theta_full     25.242
_diffrn_measured_fraction_theta_max     0.998
_diffrn_measured_fraction_theta_full     0.998
_diffrn_reflns_limit_h_min     -12
_diffrn_reflns_limit_h_max     11
_diffrn_reflns_limit_k_min     -12
_diffrn_reflns_limit_k_max     11
_diffrn_reflns_limit_l_min     -34
_diffrn_reflns_limit_l_max     35
_refine_special_details
;
 Refined as a 2-component inversion twin.
The carbon-bound H atoms were placed in calculated positions (C--H 0.95 \%A for
aromatic carbon atoms and methylene groups) and were included in the
refinement in the riding model approximation, with <i>U</i>(H) set to
1.2<i>U</i>~eq~(C).
;
_reflns_number_total     2796
_reflns_number_gt     2460
_reflns_threshold_expression     'I > 2\s(I)'
_refine_ls_structure_factor_coef     Fsqd
_refine_ls_matrix_type     full
_refine_ls_R_factor_all     0.0616
_refine_ls_R_factor_gt     0.0564
_refine_ls_wR_factor_gt     0.1711
_refine_ls_wR_factor_ref     0.1759
_refine_ls_goodness_of_fit_ref     1.091
_refine_ls_restrained_S_all     1.164
_refine_ls_number_reflns     2796
_refine_ls_number_parameters     182
_refine_ls_number_restraints     60
_refine_ls_hydrogen_treatment     constr
_refine_ls_weighting_scheme     calc
_refine_ls_weighting_details
              'w=1/[\s^2^(Fo^2^)+(0.1205P)^2^+0.5364P] where P=(Fo^2^+2Fc^2^)/3'
_atom_sites_solution_hydrogens     geom
_atom_sites_solution_primary     direct
_atom_sites_solution_secondary     difmap
_refine_ls_shift/su_max     0.000
_refine_ls_shift/su_mean     0.000
_refine_diff_density_max     0.614
_refine_diff_density_min     -0.490
_refine_ls_extinction_method     none
_refine_ls_extinction_coef     .
_refine_ls_abs_structure_details
;
 Refined as an inversion twin
;
_refine_ls_abs_structure_Flack     0(2)
loop_
    _atom_type_symbol
    _atom_type_description
    _atom_type_scat_dispersion_real
    _atom_type_scat_dispersion_imag
    _atom_type_scat_source
    'C' 'C' 0.0033 0.0016
                         'International Tables Vol C Tables 4.2.6.8 and 6.1.1.4'
    'H' 'H' 0.0000 0.0000
                         'International Tables Vol C Tables 4.2.6.8 and 6.1.1.4'
    'O' 'O' 0.0106 0.0060
                         'International Tables Vol C Tables 4.2.6.8 and 6.1.1.4'
_computing_data_collection
;
APEX2 (Bruker, 2014)
;
_computing_cell_refinement
;
SAINT (Bruker, 2014)
;
_computing_data_reduction
;
SAINT (Bruker, 2014)
;
_computing_structure_solution
;
SHELXS97 (Sheldrick 2008)
;
_computing_structure_refinement
;
<i>SHELXL2019/3</i> (Sheldrick, 2015)
;
_computing_molecular_graphics
;
ORTEP-3 for Windows (Farrugia, 2012), Mercury (Macrae <i>et al</i>,
2020)
;
_computing_publication_material
;
<i>SHELXL2019/3</i> (Sheldrick, 2015), PLATON (Spek, 2020)
;
loop_
    _atom_site_type_symbol
    _atom_site_label
    _atom_site_fract_x
    _atom_site_fract_y
    _atom_site_fract_z
    _atom_site_U_iso_or_equiv
    _atom_site_adp_type
    _atom_site_calc_flag
    _atom_site_occupancy
    _atom_site_disorder_assembly
    _atom_site_disorder_group
    O O1 0.4588(2) 0.4898(2) 0.54864(6) 0.0319(5) Uani d 1 . .
    O O2 0.2991(2) 0.6508(2) 0.53907(7) 0.0368(5) Uani d 1 . .
    C C1 0.5915(3) 0.4283(3) 0.53272(9) 0.0283(6) Uani d 1 . .
    C C2 0.3893(3) 0.5818(3) 0.52110(9) 0.0260(5) Uani d 1 . .
    C C11 0.7086(3) 0.5314(3) 0.54213(9) 0.0298(6) Uani d 1 . .
    C C12 0.8216(3) 0.5456(3) 0.51104(11) 0.0379(7) Uani d 1 . .
    H H12 0.825856 0.490886 0.482324 0.046 Uiso calc 1 . .
    C C13 0.9293(4) 0.6394(4) 0.52150(13) 0.0492(8) Uani d 1 . .
    H H13 1.006380 0.648771 0.500032 0.059 Uiso calc 1 . .
    C C14 0.9226(4) 0.7188(4) 0.56365(14) 0.0538(9) Uani d 1 . .
    H H14 0.995517 0.782443 0.571219 0.065 Uiso calc 1 . .
    C C15 0.8095(4) 0.7051(4) 0.59457(12) 0.0505(9) Uani d 1 . .
    H H15 0.804601 0.760230 0.623176 0.061 Uiso calc 1 . .
    C C16 0.7043(4) 0.6123(3) 0.58411(11) 0.0401(7) Uani d 1 . .
    H H16 0.627644 0.603108 0.605757 0.048 Uiso calc 1 . .
    C C21 0.6034(3) 0.2930(3) 0.56191(9) 0.0310(6) Uani d 1 . .
    C C22 0.7258(3) 0.2549(3) 0.58459(10) 0.0392(7) Uani d 1 . .
    H H22 0.805731 0.313339 0.582405 0.047 Uiso calc 1 . .
    C C23 0.7323(4) 0.1301(4) 0.61081(12) 0.0503(9) Uani d 1 . .
    H H23 0.816855 0.103912 0.626369 0.060 Uiso calc 1 . .
    C C24 0.6182(4) 0.0460(4) 0.61418(12) 0.0511(9) Uani d 1 . .
    H H24 0.623033 -0.038158 0.632355 0.061 Uiso calc 1 . .
    C C25 0.4949(4) 0.0829(4) 0.59113(14) 0.0516(9) Uani d 1 . .
    H H25 0.415367 0.023889 0.593483 0.062 Uiso calc 1 . .
    C C26 0.4876(4) 0.2054(4) 0.56472(13) 0.0444(8) Uani d 1 . .
    H H26 0.403565 0.229794 0.548486 0.053 Uiso calc 1 . .
    O O3 0.2067(8) 0.1892(10) 0.5120(3) 0.095(3) Uani d 0.5 A -1
    C C31 0.2086(7) 0.0816(11) 0.4766(3) 0.127(6) Uani d 0.5 A -1
    H H31 0.289498 0.042872 0.461821 0.153 Uiso calc 0.5 A -1
    C C32 0.0683(8) 0.0420(8) 0.4671(3) 0.091(3) Uani d 0.5 A -1
    H H32 0.038849 -0.027875 0.444817 0.109 Uiso calc 0.5 A -1
    C C33 -0.0203(6) 0.1251(9) 0.4966(3) 0.082(3) Uani d 0.5 A -1
    H H33 -0.119378 0.120617 0.497626 0.099 Uiso calc 0.5 A -1
    C C34 0.0653(9) 0.2161(8) 0.5244(3) 0.097(4) Uani d 0.5 A -1
    H H34 0.033481 0.283137 0.547268 0.116 Uiso calc 0.5 A -1
loop_
    _atom_site_aniso_label
    _atom_site_aniso_U_11
    _atom_site_aniso_U_22
    _atom_site_aniso_U_33
    _atom_site_aniso_U_12
    _atom_site_aniso_U_13
    _atom_site_aniso_U_23
    O1 0.0334(10) 0.0385(11) 0.0238(8) 0.0097(8) 0.0075(7) 0.0069(8)
    O2 0.0376(11) 0.0416(11) 0.0311(10) 0.0111(9) 0.0033(8) -0.0019(9)
    C1 0.0287(13) 0.0338(13) 0.0223(12) 0.0089(11) 0.0041(10) 0.0025(10)
    C2 0.0259(12) 0.0266(12) 0.0255(12) -0.0022(10) 0.0001(9) -0.0012(9)
    C11 0.0360(14) 0.0294(12) 0.0241(12) 0.0061(11) -0.0051(11) 0.0009(10)
    C12 0.0380(16) 0.0394(16) 0.0364(15) -0.0027(12) 0.0019(12) -0.0064(12)
    C13 0.0434(18) 0.051(2) 0.0529(19) -0.0079(16) -0.0027(15) -0.0047(15)
    C14 0.061(2) 0.0406(17) 0.060(2) -0.0069(17) -0.0195(18) -0.0056(16)
    C15 0.073(3) 0.0374(16) 0.0415(16) 0.0089(16) -0.0189(16) -0.0097(14)
    C16 0.0496(18) 0.0400(16) 0.0306(14) 0.0108(14) -0.0041(13) -0.0054(12)
    C21 0.0364(15) 0.0320(13) 0.0247(12) 0.0053(11) 0.0049(10) 0.0039(10)
    C22 0.0412(16) 0.0417(16) 0.0349(14) 0.0062(14) -0.0043(12) 0.0082(12)
    C23 0.063(2) 0.0485(19) 0.0395(16) 0.0148(18) -0.0063(16) 0.0110(14)
    C24 0.073(3) 0.0398(17) 0.0403(16) 0.0146(17) 0.0148(17) 0.0148(14)
    C25 0.051(2) 0.0387(17) 0.065(2) 0.0018(16) 0.0213(17) 0.0127(16)
    C26 0.0357(16) 0.0423(17) 0.0551(19) 0.0058(13) 0.0056(14) 0.0129(15)
    O3 0.059(3) 0.113(5) 0.113(6) 0.001(3) -0.009(4) -0.019(4)
    C31 0.110(7) 0.118(8) 0.154(8) 0.011(5) 0.026(6) -0.027(6)
    C32 0.090(5) 0.091(5) 0.092(5) 0.014(4) -0.010(4) -0.028(4)
    C33 0.070(4) 0.102(5) 0.074(5) 0.021(4) -0.008(4) -0.015(4)
    C34 0.066(5) 0.092(6) 0.132(7) 0.001(4) 0.017(5) -0.024(5)
_geom_special_details
;
 All esds (except the esd in the dihedral angle between two l.s. planes)
 are estimated using the full covariance matrix.  The cell esds are taken
 into account individually in the estimation of esds in distances, angles
 and torsion angles; correlations between esds in cell parameters are only
 used when they are defined by crystal symmetry.  An approximate (isotropic)
 treatment of cell esds is used for estimating esds involving l.s. planes.
;
loop_
    _geom_bond_atom_site_label_1
    _geom_bond_atom_site_label_2
    _geom_bond_site_symmetry_2
    _geom_bond_distance
    _geom_bond_publ_flag
    O1 C2 . 1.340(3) ?
    O1 C1 . 1.467(3) ?
    O2 C2 . 1.195(3) ?
    C1 C11 . 1.516(4) ?
    C1 C21 . 1.529(4) ?
    C1 C2 7_556 1.533(3) ?
    C11 C12 . 1.387(4) ?
    C11 C16 . 1.393(4) ?
    C12 C13 . 1.397(5) ?
    C12 H12 . 0.9500 ?
    C13 C14 . 1.391(5) ?
    C13 H13 . 0.9500 ?
    C14 C15 . 1.384(6) ?
    C14 H14 . 0.9500 ?
    C15 C16 . 1.374(5) ?
    C15 H15 . 0.9500 ?
    C16 H16 . 0.9500 ?
    C21 C22 . 1.377(4) ?
    C21 C26 . 1.392(5) ?
    C22 C23 . 1.398(4) ?
    C22 H22 . 0.9500 ?
    C23 C24 . 1.360(6) ?
    C23 H23 . 0.9500 ?
    C24 C25 . 1.386(6) ?
    C24 H24 . 0.9500 ?
    C25 C26 . 1.382(5) ?
    C25 H25 . 0.9500 ?
    C26 H26 . 0.9500 ?
    O3 C31 . 1.4200 ?
    O3 C34 . 1.4200 ?
    C31 C32 . 1.4200 ?
    C31 H31 . 0.9500 ?
    C32 C33 . 1.4200 ?
    C32 H32 . 0.9500 ?
    C33 C34 . 1.4200 ?
    C33 H33 . 0.9500 ?
    C34 H34 . 0.9500 ?
loop_
    _geom_angle_atom_site_label_1
    _geom_angle_atom_site_label_2
    _geom_angle_atom_site_label_3
    _geom_angle_site_symmetry_1
    _geom_angle_site_symmetry_3
    _geom_angle
    _geom_angle_publ_flag
    C2 O1 C1 . . 121.62(19) ?
    O1 C1 C11 . . 109.1(2) ?
    O1 C1 C21 . . 104.3(2) ?
    C11 C1 C21 . . 114.0(2) ?
    O1 C1 C2 . 7_556 109.6(2) ?
    C11 C1 C2 . 7_556 111.6(2) ?
    C21 C1 C2 . 7_556 107.9(2) ?
    O2 C2 O1 . . 119.2(2) ?
    O2 C2 C1 . 7_556 122.9(2) ?
    O1 C2 C1 . 7_556 117.9(2) ?
    C12 C11 C16 . . 118.9(3) ?
    C12 C11 C1 . . 122.3(2) ?
    C16 C11 C1 . . 118.8(3) ?
    C11 C12 C13 . . 120.7(3) ?
    C11 C12 H12 . . 119.6 ?
    C13 C12 H12 . . 119.6 ?
    C14 C13 C12 . . 119.3(3) ?
    C14 C13 H13 . . 120.3 ?
    C12 C13 H13 . . 120.3 ?
    C15 C14 C13 . . 120.0(3) ?
    C15 C14 H14 . . 120.0 ?
    C13 C14 H14 . . 120.0 ?
    C16 C15 C14 . . 120.3(3) ?
    C16 C15 H15 . . 119.8 ?
    C14 C15 H15 . . 119.8 ?
    C15 C16 C11 . . 120.8(3) ?
    C15 C16 H16 . . 119.6 ?
    C11 C16 H16 . . 119.6 ?
    C22 C21 C26 . . 119.5(3) ?
    C22 C21 C1 . . 121.8(3) ?
    C26 C21 C1 . . 118.7(3) ?
    C21 C22 C23 . . 119.9(3) ?
    C21 C22 H22 . . 120.0 ?
    C23 C22 H22 . . 120.0 ?
    C24 C23 C22 . . 120.4(3) ?
    C24 C23 H23 . . 119.8 ?
    C22 C23 H23 . . 119.8 ?
    C23 C24 C25 . . 120.1(3) ?
    C23 C24 H24 . . 119.9 ?
    C25 C24 H24 . . 119.9 ?
    C26 C25 C24 . . 120.0(4) ?
    C26 C25 H25 . . 120.0 ?
    C24 C25 H25 . . 120.0 ?
    C25 C26 C21 . . 120.0(3) ?
    C25 C26 H26 . . 120.0 ?
    C21 C26 H26 . . 120.0 ?
    C31 O3 C34 . . 108.0 ?
    O3 C31 C32 . . 108.0 ?
    O3 C31 H31 . . 126.0 ?
    C32 C31 H31 . . 126.0 ?
    C31 C32 C33 . . 108.0 ?
    C31 C32 H32 . . 126.0 ?
    C33 C32 H32 . . 126.0 ?
    C34 C33 C32 . . 108.0 ?
    C34 C33 H33 . . 126.0 ?
    C32 C33 H33 . . 126.0 ?
    C33 C34 O3 . . 108.0 ?
    C33 C34 H34 . . 126.0 ?
    O3 C34 H34 . . 126.0 ?
loop_
    _geom_torsion_atom_site_label_1
    _geom_torsion_atom_site_label_2
    _geom_torsion_atom_site_label_3
    _geom_torsion_atom_site_label_4
    _geom_torsion_site_symmetry_1
    _geom_torsion_site_symmetry_2
    _geom_torsion_site_symmetry_3
    _geom_torsion_site_symmetry_4
    _geom_torsion
    _geom_torsion_publ_flag
    C2 O1 C1 C11 . . . . 80.3(3) ?
    C2 O1 C1 C21 . . . . -157.5(2) ?
    C2 O1 C1 C2 . . . 7_556 -42.2(3) ?
    C1 O1 C2 O2 . . . . -164.4(3) ?
    C1 O1 C2 C1 . . . 7_556 16.7(3) ?
    O1 C1 C11 C12 . . . . -144.0(3) ?
    C21 C1 C11 C12 . . . . 99.9(3) ?
    C2 C1 C11 C12 7_556 . . . -22.7(4) ?
    O1 C1 C11 C16 . . . . 37.7(3) ?
    C21 C1 C11 C16 . . . . -78.5(3) ?
    C2 C1 C11 C16 7_556 . . . 158.9(2) ?
    C16 C11 C12 C13 . . . . -0.1(5) ?
    C1 C11 C12 C13 . . . . -178.4(3) ?
    C11 C12 C13 C14 . . . . 0.1(5) ?
    C12 C13 C14 C15 . . . . -0.4(5) ?
    C13 C14 C15 C16 . . . . 0.7(5) ?
    C14 C15 C16 C11 . . . . -0.6(5) ?
    C12 C11 C16 C15 . . . . 0.3(4) ?
    C1 C11 C16 C15 . . . . 178.7(3) ?
    O1 C1 C21 C22 . . . . -134.4(3) ?
    C11 C1 C21 C22 . . . . -15.5(4) ?
    C2 C1 C21 C22 7_556 . . . 109.1(3) ?
    O1 C1 C21 C26 . . . . 46.7(3) ?
    C11 C1 C21 C26 . . . . 165.6(3) ?
    C2 C1 C21 C26 7_556 . . . -69.8(3) ?
    C26 C21 C22 C23 . . . . -1.0(5) ?
    C1 C21 C22 C23 . . . . -179.8(3) ?
    C21 C22 C23 C24 . . . . -0.1(5) ?
    C22 C23 C24 C25 . . . . 0.7(5) ?
    C23 C24 C25 C26 . . . . -0.1(5) ?
    C24 C25 C26 C21 . . . . -1.1(5) ?
    C22 C21 C26 C25 . . . . 1.6(5) ?
    C1 C21 C26 C25 . . . . -179.5(3) ?
    C34 O3 C31 C32 . . . . 0.0 ?
    O3 C31 C32 C33 . . . . 0.0 ?
    C31 C32 C33 C34 . . . . 0.0 ?
    C32 C33 C34 O3 . . . . 0.0 ?
    C31 O3 C34 C33 . . . . 0.0 ?
loop_
    _geom_hbond_atom_site_label_D
    _geom_hbond_atom_site_label_H
    _geom_hbond_atom_site_label_A
    _geom_hbond_site_symmetry_A
    _geom_hbond_distance_DH
    _geom_hbond_distance_HA
    _geom_hbond_distance_DA
    _geom_hbond_angle_DHA
    _geom_hbond_publ_flag
    C12 H12 O2 7_556 0.95 2.55 3.185(4) 124.1 yes
    C15 H15 O2 6_566 0.95 2.57 3.494(4) 165.5 yes
    C26 H26 O3 . 0.95 2.17 3.060(7) 155.4 yes
    C13 H13 Cg1 6_656 0.95 2.90 3.799(4) 158 yes
_shelx_space_group_comment
;
The symmetry employed for this shelxl refinement is uniquely defined
by the following loop, which should always be used as a source of
symmetry information in preference to the above space-group names.
They are only intended as comments.
;
_shelx_estimated_absorpt_T_min     0.980
_shelx_estimated_absorpt_T_max     0.987
_shelx_hkl_file
;
  -1   0   0    0.27    0.22
   1   0   0    0.03    0.01
   1   0   0    0.01    0.01
  -1   0   0    0.00    0.01
  -1   0   0    0.01    0.01
  -1   0   0    0.01    0.01
  -1   0   0    0.02    0.02
   2   0   0    0.81    0.52
   2   0   0    0.93    0.05
   2   0   0    0.94    0.07
  -2   0   0    1.06    0.06
  -2   0   0    0.43    0.47
  -2   0   0    1.02    0.08
  -2   0   0    1.07    0.10
  -2   0   0    0.98    0.07
  -3   0   0   -0.02    0.03
  -3   0   0    0.00    0.29
  -3   0   0    0.03    0.04
   3   0   0   -0.38    0.23
  -3   0   0    0.00    0.03
  -3   0   0    0.00    0.05
   3   0   0    0.03    0.03
   3   0   0    0.00    0.04
   4   0   0   75.45    1.31
  -4   0   0   80.74    6.43
   4   0   0   80.44    6.61
  -4   0   0   74.84    1.34
  -5   0   0    0.03    0.04
  -5   0   0   -0.11    0.05
   5   0   0    0.05    0.04
  -5   0   0   -0.20    0.39
  -5   0   0    0.09    0.09
  -5   0   0    0.02    0.07
   5   0   0   -0.82    0.66
   5   0   0    0.08    0.07
  -6   0   0   21.73    0.44
   6   0   0   21.31    0.43
  -6   0   0   21.16    0.61
   6   0   0   20.44    5.12
  -6   0   0   21.35    0.56
  -6   0   0   19.92    0.56
   6   0   0   20.57    0.53
  -6   0   0   19.45    4.62
  -7   0   0   -0.21    0.61
  -7   0   0    0.08    0.05
   7   0   0    0.02    0.08
  -7   0   0    0.06    0.10
   7   0   0   -1.01    1.15
   7   0   0    0.00    0.05
  -7   0   0   -0.01    0.12
  -8   0   0   13.02    0.50
  -8   0   0   13.85    0.56
   8   0   0   13.31    0.33
  -8   0   0   14.50    4.85
   8   0   0    7.80    3.62
  -8   0   0   13.46    0.52
   8   0   0   12.81    0.45
  -8   0   0   13.23    0.50
   9   0   0   -0.03    0.06
   9   0   0   -0.96    2.30
  -9   0   0    0.01    0.14
  -9   0   0   -0.04    0.12
  -9   0   0    0.11    0.17
 -10   0   0   26.27    0.82
 -10   0   0   23.34    0.77
 -10   0   0   22.69    0.83
  10   0   0   22.97    0.70
 -10   0   0   24.63    0.82
 -11   0   0    0.01    0.16
 -11   0   0   -0.10    0.19
 -11   0   0    0.27    0.20
 -11   0   0    0.27    0.17
 -12   0   0    3.38    0.40
 -12   0   0    3.75    0.51
   0  -1   0    0.02    0.01
   0  -1   0   -0.08    0.12
   0  -1   0   -0.01    0.02
   0  -1   0    0.00    0.01
   0   1   0    0.00    0.02
   0   1   0    0.02    0.02
   0   1   0    0.01    0.01
   0   1   0   -0.02    0.14
  -1  -1   0  126.49    4.10
   2  -1   0  318.88   11.33
  -2  -1   0  313.83    9.42
   2   1   0  305.62    9.31
  -2   1   0  333.95   11.32
   3  -1   0    4.19    0.18
   3  -1   0    4.60    0.20
   3  -1   0    4.53    0.18
   3  -1   0    4.52    0.15
   3  -1   0    4.51    1.75
  -3  -1   0    4.91    0.13
  -3  -1   0    4.29    0.16
  -3  -1   0    4.65    0.19
  -3  -1   0    4.41    0.13
  -3   1   0    4.38    0.20
   3   1   0    4.26    0.13
  -3   1   0    4.24    0.18
   3   1   0    3.18    1.34
  -3   1   0    6.35    2.15
  -3   1   0    4.58    0.18
  -4  -1   0   32.36    0.62
  -4  -1   0   33.42    3.92
   4  -1   0   32.58    0.69
   4  -1   0   32.24    0.81
   4  -1   0   29.09    4.33
  -4  -1   0   34.52    0.67
   4   1   0   34.29    0.62
   4   1   0   33.63    0.58
  -4   1   0   32.28    4.24
  -4   1   0   32.48    0.69
  -4   1   0   32.69    0.73
  -4   1   0   33.41    0.61
  -5  -1   0    0.34    0.57
  -5  -1   0    0.33    0.06
  -5  -1   0    0.21    0.09
  -5  -1   0    0.34    0.09
   5  -1   0    0.37    0.07
   5  -1   0    0.30    0.09
  -5   1   0    0.44    0.11
  -5   1   0    0.21    0.45
  -5   1   0    0.47    0.11
   5   1   0    0.30    0.05
  -5   1   0    0.34    0.07
  -5   1   0    0.40    0.12
   5   1   0    0.25    0.07
  -6  -1   0    3.05    1.53
  -6  -1   0    3.11    0.13
  -6  -1   0    3.37    0.23
   6  -1   0    4.31    2.44
   6  -1   0    3.27    0.15
   6  -1   0    3.38    0.21
  -6  -1   0    3.16    0.24
  -6  -1   0    3.17    0.20
  -6   1   0    3.37    0.22
  -6   1   0    3.10    0.24
  -6   1   0    3.24    1.73
  -6   1   0    3.37    0.22
   6   1   0    3.14    0.18
   6   1   0    3.18    0.13
  -7  -1   0    9.01    0.37
  -7  -1   0    9.75    0.38
  -7  -1   0    9.70    2.93
  -7  -1   0    9.85    0.42
   7  -1   0    8.57    0.36
   7  -1   0    9.49    0.28
   7  -1   0    4.16    2.85
  -7  -1   0    9.37    0.25
  -7  -1   0    9.80    0.43
  -7   1   0    9.21    0.43
  -7   1   0   10.07    3.66
  -7   1   0    9.54    0.39
   7   1   0    8.77    0.32
  -7   1   0    8.71    0.39
   8  -1   0   46.21    0.86
  -8  -1   0   44.28    0.81
  -8  -1   0   44.93    1.04
  -8  -1   0   33.95    6.97
  -8  -1   0   44.89    1.10
   8  -1   0   46.67    1.16
   8  -1   0   39.42    8.56
  -8  -1   0   45.88    1.05
  -8  -1   0   46.86    1.15
   8   1   0   44.93    0.95
  -8   1   0   44.65    1.13
  -8   1   0   44.38    1.06
  -8   1   0   55.92    8.09
  -8   1   0   45.45    1.07
   9  -1   0    3.05    0.27
   9  -1   0    3.17    0.18
   9  -1   0   -1.82    2.55
  -9  -1   0    0.57    1.46
  -9  -1   0    2.83    0.28
  -9  -1   0    2.93    0.14
  -9  -1   0    3.19    0.30
  -9  -1   0    3.32    0.32
  -9  -1   0    2.62    0.31
  -9   1   0    3.61    2.71
  -9   1   0    3.62    0.36
  -9   1   0    3.00    0.28
   9   1   0    3.41    0.24
  -9   1   0    3.36    0.32
 -10  -1   0   16.25    0.67
  10  -1   0   17.41    0.61
 -10  -1   0   17.36    0.65
 -10  -1   0   16.53    0.62
 -10  -1   0   14.83    0.67
 -10   1   0   14.34    0.78
 -10   1   0   16.71    0.66
 -10   1   0   17.31    0.66
 -11  -1   0    0.76    0.25
 -11  -1   0    1.05    0.28
 -11  -1   0    0.78    0.21
 -11  -1   0    0.53    0.21
 -11   1   0    0.64    0.21
 -11   1   0    0.70    0.22
 -11   1   0    0.56    0.18
 -11   1   0    0.05    0.18
 -12  -1   0    1.62    0.30
 -12  -1   0    1.47    0.38
 -12   1   0    1.32    0.30
 -12   1   0    1.90    0.35
   0  -2   0    0.99    0.09
   0  -2   0    0.89    0.08
   0  -2   0    1.00    0.07
   0  -2   0    1.84    0.86
   0   2   0    1.19    0.61
   0   2   0    1.06    0.08
   0   2   0    0.95    0.09
   1  -2   0  332.35   11.22
  -1   2   0  316.67   10.89
   1   2   0  309.23    8.83
   2  -2   0   41.47    4.27
   2  -2   0   39.75    0.78
  -2  -2   0   40.90    0.77
   2  -2   0   39.63    0.75
  -2  -2   0   39.46    2.97
  -2  -2   0   40.89    0.69
  -2   2   0   41.05    0.75
   2   2   0   40.69    2.97
   2   2   0   40.17    0.76
  -2   2   0   48.35    4.51
  -2   2   0   41.52    0.79
  -3  -2   0   37.01    0.66
   3  -2   0   38.01    0.76
   3  -2   0   36.34    0.74
   3  -2   0   36.58    0.72
   3  -2   0   36.35    0.69
  -3  -2   0   36.34    0.74
   3  -2   0   31.21    4.21
  -3  -2   0   31.88    3.14
   3   2   0   36.52    0.59
  -3   2   0   36.97    0.72
   3   2   0   33.58    3.19
  -3   2   0   36.29    4.39
  -4  -2   0    0.54    0.11
   4  -2   0    0.15    0.09
   4  -2   0    0.24    0.07
   4  -2   0    0.27    0.09
   4  -2   0    0.20    0.08
  -4  -2   0    0.32    0.08
  -4  -2   0    0.23    0.30
  -4  -2   0    0.32    0.05
   4  -2   0    0.32    0.59
  -4  -2   0    0.38    0.06
  -4   2   0    0.14    0.09
  -4   2   0    0.49    0.10
  -4   2   0    0.29    0.09
   4   2   0   -0.12    0.55
   4   2   0    0.36    0.05
  -4   2   0    0.34    0.61
  -5  -2   0    4.87    0.26
   5  -2   0    4.93    0.20
  -5  -2   0    4.94    0.17
  -5  -2   0    5.69    0.28
   5  -2   0    5.21    0.26
   5  -2   0    5.19    0.28
  -5  -2   0    5.84    2.18
  -5   2   0    5.57    0.27
   5   2   0    5.22    0.17
  -5   2   0    5.32    0.26
  -5   2   0    4.86    0.27
  -5   2   0    5.95    2.69
   5   2   0    6.24    2.19
   6  -2   0    1.15    0.16
   6  -2   0    1.14    0.17
  -6  -2   0    0.95    0.17
   6  -2   0    1.03    0.12
  -6  -2   0    1.00    0.14
   6  -2   0   -0.13    1.27
  -6  -2   0    1.03    0.09
  -6   2   0    0.87    0.15
  -6   2   0    1.01    0.17
  -6   2   0    0.82    0.14
   6   2   0    1.00    0.10
   6   2   0   -0.23    0.79
   7  -2   0    0.20    0.09
  -7  -2   0    0.17    0.06
   7  -2   0   -0.56    1.90
  -7  -2   0    0.20    0.95
  -7  -2   0    0.28    0.12
   7  -2   0    0.20    0.11
  -7  -2   0    0.29    0.13
   7   2   0    0.62    0.95
  -7   2   0    0.01    0.10
  -7   2   0    0.27    0.12
  -7   2   0   -1.17    1.32
   7   2   0    0.28    0.08
  -7   2   0    0.45    0.15
  -8  -2   0    3.28    0.30
   8  -2   0    4.32    0.22
  -8  -2   0    2.18    1.64
  -8  -2   0    4.16    0.29
  -8  -2   0    3.80    0.16
   8  -2   0    3.07    2.32
  -8  -2   0    4.23    0.34
   8  -2   0    3.83    0.28
  -8   2   0    4.14    0.30
   8   2   0    4.01    0.21
  -8   2   0    4.52    0.31
   8   2   0    7.74    2.92
  -8   2   0    4.33    0.34
  -9  -2   0    4.87    0.39
  -9  -2   0    4.75    0.37
   9  -2   0    4.86    0.34
  -9  -2   0    4.40    0.31
  -9  -2   0    4.27    0.31
   9  -2   0    4.59    0.23
  -9  -2   0    4.50    0.17
   9  -2   0    5.00    2.38
  -9  -2   0    2.75    2.63
  -9   2   0    6.72    2.73
  -9   2   0    5.21    0.37
   9   2   0    5.01    0.25
  -9   2   0    3.97    0.32
  -9   2   0    4.35    0.37
 -10  -2   0    4.00    0.37
 -10  -2   0    4.34    0.34
  10  -2   0    4.02    0.33
 -10  -2   0    4.35    0.33
 -10   2   0    3.91    0.35
 -10   2   0    4.18    0.39
 -10   2   0    4.14    0.35
 -11  -2   0    0.31    0.18
 -11  -2   0    0.01    0.17
 -11  -2   0    0.20    0.20
  11  -2   0    0.11    0.14
 -11   2   0    0.19    0.18
 -11   2   0    0.27    0.20
 -12  -2   0    0.01    0.16
 -12  -2   0    0.12    0.18
 -12   2   0   -0.02    0.17
 -12   2   0    0.04    0.21
   0  -3   0    0.00    0.04
   0  -3   0   -0.04    0.03
   0  -3   0   -0.09    0.33
   0  -3   0    0.01    0.05
   0   3   0    0.04    0.05
   0   3   0    0.18    0.06
   0   3   0    0.22    0.35
  -1  -3   0    4.48    0.18
   1  -3   0    2.36    1.17
   1  -3   0    4.25    0.16
   1  -3   0    4.43    0.18
  -1  -3   0    4.50    0.20
  -1  -3   0    4.78    0.14
   1  -3   0    4.52    0.17
   1  -3   0    5.05    0.21
   1   3   0    4.53    0.18
  -1   3   0    3.03    1.47
   1   3   0    4.37    0.11
   1   3   0    5.06    1.46
  -1   3   0    4.42    0.16
  -1   3   0    4.44    0.20
  -1   3   0    4.42    0.16
  -2  -3   0   36.40    0.74
   2  -3   0   37.19    0.72
  -2  -3   0   37.06    0.65
   2  -3   0   37.39    4.57
  -2  -3   0   36.32    3.28
   2  -3   0   37.74    0.77
   2  -3   0   36.11    0.74
   2   3   0   36.58    0.73
  -2   3   0   36.06    0.70
  -2   3   0   41.34    4.60
  -2   3   0   36.61    0.71
   2   3   0   33.06    2.91
  -2   3   0   38.01    0.72
  -3  -3   0  303.66   11.07
   3  -3   0  328.76   15.34
   3   3   0  322.57   11.03
   4  -3   0   48.98    0.94
  -4  -3   0   46.62    4.44
   4  -3   0   50.48    1.00
  -4  -3   0   48.72    0.89
   4  -3   0   48.93    1.14
  -4  -3   0   48.28    0.89
   4  -3   0   53.87    6.54
   4  -3   0   47.49    1.00
  -4   3   0   45.05    5.82
  -4   3   0   48.60    1.04
  -4   3   0   50.21    1.00
   4   3   0   52.59    4.70
  -5  -3   0   15.30    3.40
   5  -3   0   16.86    4.88
   5  -3   0   14.80    0.46
   5  -3   0   15.02    0.48
  -5  -3   0   14.80    0.36
   5  -3   0   15.50    0.42
   5  -3   0   14.02    0.57
  -5  -3   0   16.13    0.50
  -5   3   0   14.53    0.50
  -5   3   0   15.36    0.47
  -5   3   0   10.19    3.70
  -5   3   0   15.88    0.48
   5   3   0   18.92    3.06
   5   3   0   15.23    0.29
  -6  -3   0    7.36    0.23
   6  -3   0    7.25    0.28
  -6  -3   0    9.79    2.92
   6  -3   0    7.02    0.37
  -6  -3   0    7.72    0.36
   6  -3   0    6.68    0.32
   6  -3   0    5.86    3.27
   6  -3   0    6.79    0.34
  -6  -3   0    6.77    0.28
  -6   3   0    7.45    0.33
  -6   3   0    7.09    0.34
   6   3   0    5.43    2.37
   6   3   0    6.56    0.19
  -7  -3   0    0.43    0.08
   7  -3   0    2.40    1.96
   7  -3   0    0.43    0.14
  -7  -3   0    0.63    0.17
  -7  -3   0    0.30    0.12
  -7  -3   0    1.67    0.96
   7  -3   0    0.40    0.13
   7  -3   0    0.33    0.15
   7   3   0    1.87    1.33
  -7   3   0    0.50    0.15
  -7   3   0   -0.21    0.87
  -7   3   0    0.50    0.16
  -7   3   0    0.47    0.15
   7   3   0    0.47    0.07
   8  -3   0   12.73    4.56
   8  -3   0    7.12    0.38
  -8  -3   0   11.02    3.60
   8  -3   0    7.25    0.31
  -8  -3   0    7.07    0.41
  -8  -3   0    6.96    0.24
  -8  -3   0    6.68    0.34
  -8   3   0    4.52    2.85
   8   3   0    6.39    3.61
  -8   3   0    6.41    0.42
  -8   3   0    6.84    0.38
   8   3   0    7.32    0.24
  -8   3   0    7.49    0.41
  -9  -3   0    1.38    0.21
  -9  -3   0    1.17    0.25
   9  -3   0   -3.31    2.83
   9  -3   0    1.52    0.17
   9  -3   0    1.32    0.24
  -9  -3   0    1.02    0.23
  -9   3   0    1.28    0.25
  -9   3   0    1.26    0.22
  -9   3   0    2.24    1.70
  -9   3   0    1.66    0.27
 -10  -3   0    2.54    0.35
  10  -3   0    3.17    0.33
 -10  -3   0    3.32    0.46
 -10  -3   0    2.93    0.28
 -10  -3   0    2.92    0.28
 -10   3   0    2.89    0.42
 -10   3   0    2.53    0.32
 -10   3   0    2.56    0.35
 -11  -3   0    1.69    0.33
  11  -3   0    1.98    0.29
 -11  -3   0    1.89    0.29
 -11   3   0    2.95    0.39
   0  -4   0   70.17    5.57
   0   4   0   75.49    1.23
   0   4   0   74.75    1.30
  -1  -4   0   32.39    0.62
   1  -4   0   33.71    0.67
   1  -4   0   35.43    4.45
   1  -4   0   32.37    0.69
   1  -4   0   34.00    0.84
   1  -4   0   32.08    0.66
  -1  -4   0   34.33    0.70
   1   4   0   33.21    0.68
  -1   4   0   32.38    0.66
   1   4   0   33.13    0.56
   1   4   0   36.38    3.62
  -1   4   0   32.59    0.64
  -1   4   0   32.17    0.64
  -1   4   0   32.89    0.74
  -2  -4   0    0.30    0.09
   2  -4   0    0.30    0.10
  -2  -4   0    0.29    0.09
   2  -4   0    0.05    0.61
  -2  -4   0    0.43    0.06
   2  -4   0    0.40    0.10
  -2   4   0    0.24    0.08
   2   4   0    0.29    0.09
  -2   4   0    0.33    0.08
   2   4   0   -0.02    0.26
   2   4   0    0.30    0.63
  -2   4   0    0.33    0.09
  -2   4   0    0.34    0.09
   3  -4   0   46.41    1.03
  -3  -4   0   38.27    3.99
   3  -4   0   45.24    5.82
  -3  -4   0   48.75    0.86
  -3  -4   0   48.43    0.98
   3  -4   0   48.89    0.99
  -3  -4   0   48.35    0.76
   3  -4   0   45.39    1.02
  -3   4   0   48.38    0.95
  -3   4   0   46.55    0.92
   3   4   0   51.61    4.12
  -3   4   0   44.09    5.62
  -3   4   0   47.69    0.95
  -3   4   0   47.83    1.02
   3   4   0   46.79    0.96
   4  -4   0    3.30    0.32
  -4  -4   0    3.63    0.23
   4  -4   0    4.52    2.25
  -4  -4   0    1.90    1.20
  -4  -4   0    3.35    0.16
   4  -4   0    3.44    0.21
   4  -4   0    3.48    0.23
  -4   4   0    3.54    0.22
   4   4   0    3.23    1.41
  -4   4   0    3.29    0.24
  -4   4   0    3.10    0.19
  -4   4   0    3.52    0.21
   4   4   0    3.33    0.22
   5  -4   0    3.29    0.24
  -5  -4   0    2.98    0.17
   5  -4   0    3.49    0.22
  -5  -4   0    3.51    1.54
   5  -4   0    2.41    2.01
  -5  -4   0    3.04    0.21
   5  -4   0    3.11    0.26
  -5  -4   0    3.37    0.24
   5  -4   0    3.57    0.25
   5   4   0    1.81    1.23
  -5   4   0    3.00    0.22
  -5   4   0    3.15    0.22
  -5   4   0    3.53    0.26
   6  -4   0    4.27    2.46
  -6  -4   0    5.53    0.33
   6  -4   0    5.18    0.31
   6  -4   0    4.96    0.30
  -6  -4   0    5.09    0.24
   6  -4   0    5.18    0.34
   6  -4   0    5.50    0.27
  -6  -4   0    5.51    0.22
  -6   4   0    4.88    0.30
   6   4   0    5.46    2.51
  -6   4   0    5.36    0.30
  -6   4   0    5.47    0.34
  -7  -4   0   18.34    0.53
   7  -4   0   18.31    0.61
  -7  -4   0   17.74    0.44
   7  -4   0   17.65    0.62
  -7  -4   0   15.20    4.10
   7  -4   0   18.16    0.61
  -7  -4   0   17.88    0.64
   7  -4   0   12.62    4.58
   7  -4   0   18.05    0.66
  -7   4   0   16.98    0.60
  -7   4   0   27.20    7.31
  -7   4   0   18.06    0.66
  -7   4   0   17.94    0.60
   7   4   0   16.52    4.25
  -8  -4   0    7.32    0.44
   8  -4   0    6.95    2.97
  -8  -4   0    6.70    0.25
   8  -4   0    6.86    0.40
  -8  -4   0    7.61    0.36
   8  -4   0    7.33    0.54
   8  -4   0    6.91    0.33
   8   4   0    9.24    3.32
  -8   4   0    5.98    2.29
  -8   4   0    7.72    0.42
  -8   4   0    6.61    0.43
  -8   4   0    6.29    0.38
   9  -4   0    1.37    0.18
   9  -4   0    1.16    3.31
  -9  -4   0    1.35    0.26
  -9  -4   0    1.42    0.22
   9  -4   0    1.82    0.30
   9  -4   0    1.43    0.23
  -9   4   0    1.25    0.24
  -9   4   0   -1.31    1.62
  -9   4   0    1.65    0.28
  10  -4   0    0.29    0.18
 -10  -4   0    0.42    0.16
 -10  -4   0    0.33    0.22
 -10   4   0    0.30    0.16
 -10   4   0    0.38    0.18
 -10   4   0    0.08    0.16
 -11  -4   0    0.11    0.17
 -11  -4   0    0.10    0.23
 -11   4   0    0.47    0.25
   0  -5   0    0.06    0.06
   0  -5   0   -0.02    0.06
   0  -5   0    0.07    0.09
   0  -5   0   -0.36    0.38
   0  -5   0    0.05    0.07
   0   5   0   -0.01    0.04
   0   5   0   -0.02    0.07
   0   5   0    0.04    0.57
   0   5   0    0.05    0.05
   0   5   0    0.13    0.08
  -1  -5   0    0.17    0.07
  -1  -5   0    0.34    0.10
   1  -5   0    0.33    0.10
  -1  -5   0    0.32    0.11
   1  -5   0    0.32    0.08
   1  -5   0   -0.13    0.87
   1  -5   0    0.32    0.11
   1  -5   0    0.31    0.10
  -1  -5   0    0.32    0.08
   1   5   0    0.34    0.05
  -1   5   0    0.34    0.08
  -1   5   0    0.29    0.08
  -1   5   0    0.20    0.09
   1   5   0    0.65    0.11
  -1   5   0    0.24    0.07
   1   5   0    0.90    0.34
   1   5   0    0.37    0.05
  -1   5   0    0.37    1.01
  -2  -5   0    5.12    0.18
   2  -5   0    5.41    0.25
  -2  -5   0    5.56    0.26
   2  -5   0    5.36    0.23
  -2  -5   0    5.34    0.20
   2  -5   0    4.87    0.26
   2  -5   0    5.01    0.28
   2  -5   0    4.68    2.27
  -2  -5   0    5.24    0.28
   2   5   0    4.16    1.72
  -2   5   0    5.52    0.29
  -2   5   0    5.29    0.23
  -2   5   0    5.47    2.54
   2   5   0    4.41    1.65
  -2   5   0    5.47    0.24
  -2   5   0    5.25    0.23
   2   5   0    4.88    0.24
   3  -5   0   15.49    0.48
   3  -5   0   15.10    0.46
  -3  -5   0   14.82    0.37
   3  -5   0   15.62    0.51
  -3  -5   0   14.97    0.31
  -3  -5   0   15.30    0.31
  -3  -5   0   14.64    0.47
   3  -5   0   12.85    3.66
  -3   5   0   16.04    0.44
   3   5   0   18.08    3.63
  -3   5   0   15.20    0.43
   3   5   0   15.41    0.47
   3   5   0   15.12    2.43
  -3   5   0   16.02    4.42
  -3   5   0   15.26    0.45
  -3   5   0   14.96    0.51
  -4  -5   0    3.30    0.17
   4  -5   0    3.63    0.27
  -4  -5   0    3.14    0.23
   4  -5   0    3.39    0.27
   4  -5   0    2.60    2.10
   4  -5   0    2.86    0.21
   4  -5   0    3.12    0.24
   4   5   0    3.47    1.50
  -4   5   0    2.77    0.20
   4   5   0    3.20    0.23
  -4   5   0    3.55    0.23
  -4   5   0    2.96    0.21
  -4   5   0    3.15    0.25
  -4   5   0    4.09    2.62
   5  -5   0    5.19    0.29
  -5  -5   0    4.74    0.23
   5  -5   0    5.01    0.31
   5  -5   0    4.98    0.32
  -5  -5   0    5.04    0.23
  -5  -5   0    5.23    2.08
   5  -5   0    1.89    1.65
  -5  -5   0    5.65    0.33
   5  -5   0    5.31    0.29
   5   5   0    3.44    2.16
  -5   5   0    4.84    0.29
  -5   5   0    4.92    0.32
  -5   5   0    4.70    0.28
  -5   5   0    5.27    0.28
  -5   5   0    4.06    2.81
   6  -5   0    1.17    0.21
   6  -5   0    1.33    0.18
   6  -5   0    1.32    0.23
  -6  -5   0    1.31    0.16
  -6  -5   0    1.51    0.15
   6  -5   0   -0.28    2.96
  -6  -5   0    0.10    1.08
   6  -5   0    1.07    0.19
  -6  -5   0    1.25    0.22
  -6   5   0    1.43    0.23
  -6   5   0    1.10    1.50
  -6   5   0    1.27    0.20
  -6   5   0    1.26    0.21
  -6   5   0    1.51    0.20
   6   5   0    1.99    1.36
  -7  -5   0   28.60    5.59
   7  -5   0   35.50    0.86
   7  -5   0   34.12    0.96
   7  -5   0   35.37    0.94
  -7  -5   0   35.59    0.82
  -7  -5   0   35.92    0.98
   7  -5   0   23.43    6.65
   7  -5   0   35.73    1.01
  -7  -5   0   34.69    0.75
  -7   5   0   33.88    0.93
  -7   5   0   29.55    7.76
  -7   5   0   34.46    1.00
  -7   5   0   36.07    0.94
   7   5   0   39.60    5.37
   8  -5   0    2.42    0.24
   8  -5   0    2.05    0.30
   8  -5   0    3.53    2.64
   8  -5   0    2.26    0.30
  -8  -5   0    2.04    0.21
  -8  -5   0    2.24    0.30
  -8  -5   0    2.30    0.18
  -8   5   0    2.68    0.31
  -8   5   0    2.42    0.30
  -8   5   0    2.03    0.29
   9  -5   0    0.59    0.22
   9  -5   0    0.44    0.17
  -9  -5   0    0.45    0.15
   9  -5   0   -3.68    6.26
   9  -5   0    0.67    0.15
  -9  -5   0    0.41    0.22
  -9   5   0    0.18    0.16
  -9   5   0    1.72    2.57
  -9   5   0    0.53    0.20
  -9   5   0    0.42    0.18
 -10  -5   0    1.29    0.28
  10  -5   0    1.07    0.26
 -10  -5   0    1.59    0.25
 -10   5   0    1.45    0.28
 -11  -5   0    5.85    0.48
 -11  -5   0    5.72    0.47
 -11   5   0    6.49    0.48
   0  -6   0   21.28    0.53
   0  -6   0   22.66    4.64
   0  -6   0   21.28    0.52
   0  -6   0   20.45    0.55
   0  -6   0   21.48    0.63
   0   6   0   20.79    0.54
   0   6   0   20.56    0.62
   0   6   0   20.98    0.44
   0   6   0   17.22    3.83
   0   6   0   20.50    0.45
   1  -6   0    3.21    0.25
   1  -6   0    3.25    0.20
  -1  -6   0    3.59    0.19
  -1  -6   0    3.33    0.25
   1  -6   0    2.81    1.97
   1  -6   0    3.00    0.21
  -1  -6   0    3.18    0.18
  -1   6   0    3.37    0.25
  -1   6   0    6.64    1.92
   1   6   0    3.17    0.20
  -1   6   0    3.22    0.17
  -1   6   0    2.99    0.17
   1   6   0    3.39    0.11
   1   6   0    3.58    0.15
   1   6   0    1.56    1.49
  -1   6   0    3.54    0.20
  -2  -6   0    0.96    0.12
  -2  -6   0    1.26    0.18
   2  -6   0    0.81    0.14
  -2  -6   0    0.97    0.15
   2  -6   0    1.21    0.17
   2  -6   0    1.97    1.30
  -2  -6   0    0.83    0.10
   2  -6   0    1.18    0.15
   2  -6   0    1.03    0.17
  -2   6   0    0.98    0.13
  -2   6   0    0.92    0.14
   2   6   0    0.09    0.91
   2   6   0    0.41    0.76
  -2   6   0    0.87    0.16
   2   6   0    1.10    0.16
  -2   6   0    1.08    1.50
  -2   6   0    1.02    0.13
  -3  -6   0    6.81    0.36
   3  -6   0    8.82    3.14
   3  -6   0    6.87    0.33
  -3  -6   0    7.01    0.34
   3  -6   0    7.19    0.35
   3  -6   0    6.68    0.36
  -3  -6   0    7.16    0.26
  -3  -6   0    7.23    0.21
  -3   6   0    7.21    0.37
  -3   6   0    7.57    0.31
  -3   6   0    6.73    0.37
   3   6   0   10.48    2.57
  -3   6   0   11.24    4.09
  -3   6   0    6.75    0.30
   3   6   0    6.96    0.32
   3   6   0    7.37    2.52
  -4  -6   0    5.17    0.12
  -4  -6   0    5.38    0.33
  -4  -6   0    5.66    0.24
   4  -6   0    2.40    2.10
   4  -6   0    4.44    0.30
   4  -6   0    4.93    0.33
  -4  -6   0    5.08    0.31
   4  -6   0    4.66    0.28
  -4  -6   0    5.06    0.12
   4  -6   0    4.96    0.30
  -4   6   0    5.21    0.33
  -4   6   0    5.15    0.28
  -4   6   0    5.47    0.29
   4   6   0    5.15    0.30
  -4   6   0    5.69    0.28
   4   6   0    4.87    1.62
  -4   6   0    5.78    3.20
  -5  -6   0    1.15    0.20
   5  -6   0    1.15    0.21
   5  -6   0    1.19    0.20
  -5  -6   0    1.63    0.16
   5  -6   0    1.16    0.22
   5  -6   0    1.22    0.19
   5   6   0    1.57    0.22
  -5   6   0    1.30    0.18
  -5   6   0    1.38    0.20
  -5   6   0    1.37    0.21
  -5   6   0    1.67    0.24
   6  -6   0    5.88    0.36
   6  -6   0    2.62    2.57
  -6  -6   0    5.80    0.28
   6  -6   0    5.54    0.37
  -6  -6   0    5.53    0.37
   6  -6   0    6.31    0.35
  -6  -6   0    3.35    1.74
   6  -6   0    5.43    0.39
  -6  -6   0    6.50    0.30
  -6   6   0    5.80    0.40
  -6   6   0    6.16    0.40
   6   6   0    6.51    2.55
  -6   6   0   11.24    3.99
  -6   6   0    6.06    0.35
  -6   6   0    5.51    0.34
  -7  -6   0    7.89    0.35
   7  -6   0    8.17    0.47
  -7  -6   0    8.81    2.69
  -7  -6   0    8.45    0.47
   7  -6   0    8.70    0.42
  -7  -6   0    8.29    0.34
   7  -6   0    5.80    3.80
   7  -6   0    8.92    0.45
   7  -6   0    8.09    0.49
  -7   6   0    8.63    0.42
  -7   6   0    8.68    0.45
   7   6   0   10.30    3.09
  -7   6   0    7.92    0.43
  -7   6   0    8.75    0.49
  -7   6   0   10.99    2.75
   8  -6   0    6.01    0.35
  -8  -6   0    6.72    0.35
   8  -6   0    6.48    0.44
   8  -6   0    6.45    0.43
   8  -6   0    6.52    0.49
  -8  -6   0    7.07    0.45
   8  -6   0   10.79    3.52
  -8   6   0    6.97    0.43
  -8   6   0    6.68    0.39
  -8   6   0    6.31    0.46
  -9  -6   0    2.93    0.27
  -9  -6   0    2.68    0.36
   9  -6   0    2.60    0.33
   9  -6   0    2.51    0.36
   9  -6   0    3.31    0.28
  -9   6   0    3.16    0.34
  -9   6   0    2.95    0.28
  -9   6   0    3.61    0.33
  -9   6   0    2.25    0.34
 -10  -6   0    0.16    0.13
  10  -6   0    0.41    0.21
 -10  -6   0    0.06    0.17
 -10   6   0    0.62    0.22
   0  -7   0    0.12    0.09
   0  -7   0    0.01    0.08
   0  -7   0    0.17    0.11
   0  -7   0    0.13    0.59
   0  -7   0    0.12    0.11
   0   7   0   -0.04    0.09
   0   7   0   -0.76    1.09
   0   7   0    0.06    0.06
   0   7   0   -0.03    0.05
   0   7   0    0.01    0.09
   1  -7   0    9.45    0.36
  -1  -7   0    8.95    0.43
   1  -7   0    9.49    0.38
   1  -7   0    8.19    0.41
  -1  -7   0    8.93    0.33
   1  -7   0   10.17    3.39
  -1  -7   0    9.50    0.48
   1  -7   0   10.05    0.46
   1   7   0    9.03    0.19
  -1   7   0    8.58    0.42
   1   7   0    9.14    0.19
  -1   7   0    9.01    0.33
  -1   7   0    9.12    0.36
   1   7   0    9.28    0.37
  -1   7   0   13.07    4.19
  -1   7   0    9.41    0.31
   1   7   0   11.08    3.39
  -2  -7   0    0.11    0.08
   2  -7   0    0.20    0.10
   2  -7   0   -0.01    1.21
  -2  -7   0    0.20    0.08
  -2  -7   0    0.23    0.13
  -2  -7   0    0.28    0.13
   2  -7   0    0.23    0.13
   2  -7   0    0.27    0.11
  -2   7   0    0.19    0.13
  -2   7   0    0.22    0.11
   2   7   0    0.15    0.10
   2   7   0   -0.17    0.95
  -2   7   0   -0.44    1.05
  -2   7   0    0.16    0.09
  -3  -7   0    0.51    0.11
  -3  -7   0    0.30    0.14
  -3  -7   0    0.45    0.16
   3  -7   0    0.24    0.13
   3  -7   0    0.55    0.15
  -3  -7   0    0.36    0.08
   3  -7   0    0.47    0.16
   3  -7   0   -0.26    1.91
   3   7   0   -0.74    1.19
   3   7   0    0.32    0.14
   3   7   0   -0.25    1.02
  -3   7   0    0.27    0.14
  -3   7   0    0.53    0.13
  -3   7   0    0.44    0.13
  -3   7   0    0.41    0.12
   4  -7   0   19.24    0.62
  -4  -7   0   17.90    0.66
  -4  -7   0   18.67    0.63
   4  -7   0   17.08    5.09
   4  -7   0   18.19    0.63
   4  -7   0   18.36    0.67
   4  -7   0   18.78    0.62
  -4  -7   0   18.07    0.35
   4   7   0   19.04    3.19
  -4   7   0   18.45    0.56
   4   7   0   17.58    0.59
  -4   7   0   22.13    7.28
  -4   7   0   17.82    0.57
  -4   7   0   16.76    0.65
  -4   7   0   17.66    0.55
   4   7   0   20.08    2.97
   5  -7   0   34.07    0.96
  -5  -7   0   34.95    0.96
   5  -7   0   34.35    1.00
  -5  -7   0   35.44    1.00
   5  -7   0   41.54   12.30
   5  -7   0   36.29    0.93
  -5  -7   0   34.59    0.78
   5  -7   0   35.44    0.93
  -5   7   0   35.23    0.89
   5   7   0   33.40    4.91
  -5   7   0   33.24    0.85
   5   7   0   34.52    0.92
  -5   7   0   38.19    9.73
  -5   7   0   34.28    0.89
  -5   7   0   35.49    1.02
  -6  -7   0    8.03    0.46
   6  -7   0    7.91    0.46
   6  -7   0    8.41    0.44
  -6  -7   0    8.06    0.36
  -6  -7   0    7.42    0.46
   6  -7   0    8.39    0.49
   6  -7   0   10.44    5.27
  -6  -7   0    8.72    0.35
   6  -7   0    8.55    0.44
  -6   7   0    8.17    0.41
  -6   7   0    8.32    0.48
   6   7   0   13.50    3.94
   6   7   0    8.68    2.88
  -6   7   0    8.08    0.39
  -6   7   0    7.63    0.40
  -6   7   0   18.39    5.38
   7  -7   0    5.76    0.45
   7  -7   0    5.85    4.40
  -7  -7   0    6.07    0.32
   7  -7   0    5.90    0.41
  -7  -7   0    6.06    0.32
   7  -7   0    5.96    0.38
  -7  -7   0    6.03    0.43
   7  -7   0    5.59    0.48
  -7   7   0    5.61    0.38
  -7   7   0    6.03    0.36
   7   7   0   10.37    2.93
  -7   7   0    5.87    0.39
   8  -7   0    4.84    0.44
  -8  -7   0    5.55    0.44
   8  -7   0    5.24    0.36
  -8  -7   0    5.64    0.33
   8  -7   0    5.87    0.41
   8  -7   0    4.82    0.40
   8  -7   0    2.15    6.03
  -8   7   0    5.53    3.12
  -8   7   0    5.58    0.36
  -8   7   0    5.17    0.37
  -8   7   0    6.14    0.42
  -8   7   0    5.14    0.44
  -9  -7   0    0.06    0.18
   9  -7   0    0.30    0.16
   9  -7   0   -0.17    0.20
  -9   7   0    0.11    0.18
  10  -7   0    0.77    0.29
 -10  -7   0    1.53    0.32
 -10   7   0    1.16    0.26
   0  -8   0   12.10    4.04
   0  -8   0   12.47    0.45
   0  -8   0   13.44    0.57
   0  -8   0   13.48    0.49
   0  -8   0   13.05    0.45
   0   8   0   12.73    4.56
   0   8   0   12.67    0.32
   0   8   0   13.32    0.47
   0   8   0   13.77    0.56
   0   8   0   13.47    0.32
  -1  -8   0   44.12    0.96
  -1  -8   0   44.14    1.24
   1  -8   0   45.73    1.01
  -1  -8   0   44.63    1.05
   1  -8   0   45.21    1.16
   1  -8   0   43.84    1.01
   1  -8   0   45.81    6.49
   1  -8   0   44.86    1.04
  -1  -8   0   45.42    1.15
   1   8   0   51.92    5.99
  -1   8   0   42.29    1.12
   1   8   0   43.97    1.14
  -1   8   0   50.99    7.09
  -1   8   0   43.52    0.88
  -1   8   0   44.75    1.01
  -2  -8   0    4.15    0.34
   2  -8   0    4.02    0.30
  -2  -8   0    3.90    0.24
   2  -8   0    3.55    0.32
  -2  -8   0    3.75    0.30
  -2  -8   0    4.11    0.23
   2  -8   0    4.24    0.28
   2  -8   0    4.34    0.28
  -2   8   0    3.75    0.26
   2   8   0    3.74    0.27
  -2   8   0    6.11    4.02
   2   8   0    2.59    2.54
  -2   8   0    4.20    0.24
  -2   8   0    4.13    0.25
  -2   8   0    3.74    0.33
  -3  -8   0    7.41    0.41
   3  -8   0    6.53    0.37
  -3  -8   0    6.59    0.26
   3  -8   0    6.64    0.42
  -3  -8   0    6.68    0.30
  -3  -8   0    7.71    0.44
   3  -8   0    4.61    3.21
   3  -8   0    6.61    0.39
  -3   8   0    7.03    0.43
  -3   8   0    8.24    4.07
   3   8   0    7.06    0.37
   3   8   0    9.13    3.42
  -3   8   0    6.58    0.33
   3   8   0    5.98    2.34
  -3   8   0    7.37    0.33
  -3   8   0    7.00    0.35
  -4  -8   0    7.59    0.42
  -4  -8   0    6.76    0.21
   4  -8   0    6.22    0.40
   4  -8   0   10.72    3.98
   4  -8   0    7.29    0.41
  -4  -8   0    6.80    0.20
   4  -8   0    6.90    0.49
   4  -8   0    6.95    0.45
  -4   8   0    7.94    0.47
  -4   8   0    7.15    0.36
   4   8   0    7.78    3.47
  -4   8   0    7.64    0.37
  -4   8   0    5.52    3.27
   4   8   0    6.81    0.38
  -4   8   0    6.84    0.35
  -5  -8   0    2.57    0.31
   5  -8   0    1.94    0.27
  -5  -8   0    2.16    0.34
   5  -8   0    2.65    0.31
  -5  -8   0    2.15    0.20
   5  -8   0    1.65    0.28
   5  -8   0    2.15    2.46
   5  -8   0    2.34    0.30
  -5   8   0    2.36    0.25
   5   8   0   -1.03    1.95
  -5   8   0    2.73    0.26
   5   8   0    5.24    2.58
   5   8   0    2.47    0.29
  -5   8   0    2.00    0.23
  -5   8   0    1.84    0.29
   6  -8   0    6.53    0.41
  -6  -8   0    6.47    0.32
   6  -8   0    6.37    0.43
   6  -8   0    6.64    0.47
   6  -8   0    6.68    0.41
  -6  -8   0    6.61    0.45
  -6  -8   0    6.41    0.35
   6  -8   0   12.98    5.19
  -6  -8   0    6.75    0.45
  -6   8   0    7.27    0.41
   6   8   0    8.96    3.74
  -6   8   0    6.86    0.46
  -6   8   0    5.99    0.37
  -6   8   0    5.72    0.37
  -6   8   0   11.31    5.86
   6   8   0    5.36    2.42
  -7  -8   0    4.65    0.32
  -7  -8   0    4.95    0.43
   7  -8   0    4.93    0.39
   7  -8   0    7.54    5.06
   7  -8   0    4.77    0.41
  -7  -8   0    5.34    0.31
   7  -8   0    4.96    0.45
   7  -8   0    4.90    0.39
   7   8   0    8.79    4.45
  -7   8   0    5.32    0.38
  -7   8   0    4.84    0.39
  -7   8   0    4.98    0.43
  -7   8   0    0.08    4.54
  -8  -8   0    2.57    0.35
   8  -8   0    2.25    0.29
  -8  -8   0    2.75    0.36
   8  -8   0    2.24    0.33
   8  -8   0    2.17    0.36
   8  -8   0   -2.07    4.77
  -8   8   0   13.04    7.72
  -8   8   0    2.40    0.31
  -8   8   0    2.59    0.33
   9  -8   0    0.32    0.23
  -9  -8   0    0.20    0.16
  -9   8   0    0.16    0.18
   0  -9   0   -0.18    0.10
   0  -9   0    0.05    0.15
   0  -9   0   -0.31    1.37
   0  -9   0   -0.01    0.11
   0  -9   0    0.04    0.12
   0   9   0    0.08    0.14
   0   9   0    0.10    0.05
   0   9   0    0.10    0.05
   0   9   0    0.20    0.13
   1  -9   0    3.44    0.29
   1  -9   0    2.60    0.33
   1  -9   0   -0.04    1.53
   1  -9   0    3.10    0.27
   1  -9   0    2.97    0.26
  -1  -9   0    3.42    0.25
  -1  -9   0    3.46    0.25
  -1  -9   0    3.67    0.35
  -1  -9   0    3.28    0.30
   1   9   0    4.08    1.40
  -1   9   0    3.27    0.18
  -1   9   0    2.65    0.32
   1   9   0    3.78    3.78
  -1   9   0   -1.36    2.84
   1   9   0    2.66    0.25
  -1   9   0    3.01    0.26
   2  -9   0    4.29    0.32
   2  -9   0    4.33    0.30
   2  -9   0    4.75    0.39
  -2  -9   0    5.27    0.36
  -2  -9   0    4.91    0.28
   2  -9   0    4.68    2.90
  -2  -9   0    4.83    0.26
  -2  -9   0    4.94    0.39
   2  -9   0    4.62    0.32
  -2   9   0    4.26    0.38
  -2   9   0    4.96    0.26
   2   9   0    5.03    2.51
   2   9   0    4.26    0.32
  -2   9   0    4.56    0.24
   2   9   0    8.72    4.05
  -2   9   0    4.54    0.30
  -2   9   0    5.40    4.89
   3  -9   0    1.06    0.24
  -3  -9   0    1.52    0.28
   3  -9   0    1.51    0.24
  -3  -9   0    1.41    0.15
  -3  -9   0    1.48    0.19
   3  -9   0    1.77    0.27
  -3  -9   0    1.28    0.23
  -3   9   0    1.41    0.19
   3   9   0    1.23    0.21
  -3   9   0    1.05    0.19
   3   9   0   -0.32    2.36
   3   9   0   -1.90    1.84
  -3   9   0    2.06    3.41
  -3   9   0    1.26    0.24
   4  -9   0    1.25    0.25
   4  -9   0    1.78    0.27
   4  -9   0    1.32    0.24
  -4  -9   0    1.51    0.19
   4  -9   0    1.60    0.29
  -4  -9   0    1.65    0.26
  -4  -9   0    1.31    0.26
  -4   9   0    1.64    0.22
  -4   9   0    1.43    0.20
   4   9   0    1.43    0.24
   4   9   0    3.51    1.92
   4   9   0    2.11    2.15
  -4   9   0    1.19    0.19
   5  -9   0    0.49    0.20
   5  -9   0    0.37    0.24
   5  -9   0    0.53    0.20
  -5  -9   0    0.54    0.19
   5  -9   0    1.05    3.69
  -5  -9   0    0.44    0.17
  -5  -9   0    0.36    0.12
   5  -9   0    0.35    0.18
   5   9   0   -2.35    2.61
   5   9   0    0.36    0.18
  -5   9   0    0.70    0.21
  -5   9   0    0.77    0.17
  -5   9   0    0.94    0.19
  -5   9   0    0.27    0.14
   6  -9   0    2.66    0.35
  -6  -9   0    3.43    0.28
   6  -9   0    2.86    0.36
  -6  -9   0    3.01    0.38
   6  -9   0    3.52    0.41
   6  -9   0    3.31    0.34
  -6  -9   0    3.35    0.34
  -6   9   0    3.24    0.29
   6   9   0   -1.14    3.08
  -6   9   0    0.94    2.75
  -6   9   0    3.47    0.31
   7  -9   0    0.04    0.17
  -7  -9   0    0.20    0.17
  -7  -9   0   -0.07    0.15
   7  -9   0   -3.68    5.61
   7  -9   0    0.08    0.16
   7  -9   0   -0.39    0.16
   7   9   0   -5.13    2.67
  -7   9   0    0.17    0.11
  -7   9   0   -2.25    4.48
   8  -9   0   10.00    6.88
   8   9   0   -1.26    3.48
  -8   9   0    7.91    6.36
   0 -10   0   23.88    0.88
   0 -10   0   23.57    0.74
   0 -10   0   24.56    0.72
   0 -10   0   22.14    0.70
   0  10   0   32.04    7.83
   0  10   0   23.89    0.73
  -1 -10   0   17.17    0.57
   1 -10   0   15.87    0.59
  -1 -10   0   17.33    0.63
  -1 -10   0   16.08    0.55
   1 -10   0   15.78    0.61
   1 -10   0   18.06    0.75
   1 -10   0   16.87    0.60
  -1 -10   0   16.30    0.72
   1 -10   0   17.09    5.41
  -1  10   0   16.04    0.70
   1  10   0    8.57    4.68
  -1  10   0   16.08    0.58
   1  10   0   16.54    0.60
   2 -10   0    4.21    0.35
  -2 -10   0    4.65    0.40
   2 -10   0    4.42    0.33
  -2 -10   0    4.14    0.28
   2 -10   0    3.76    0.31
  -2 -10   0    4.09    0.32
   2 -10   0    2.81    1.72
   2 -10   0    3.70    0.39
  -2  10   0    3.83    0.38
   2  10   0   -2.74    3.29
   2  10   0    3.54    0.30
  -2  10   0   10.70    3.30
  -2  10   0    4.38    0.32
  -3 -10   0    3.18    0.33
   3 -10   0    2.38    0.30
   3 -10   0    2.34    0.41
   3 -10   0    3.09    0.31
  -3 -10   0    2.21    0.33
  -3 -10   0    3.38    0.25
  -3  10   0    3.36    0.36
   3  10   0    2.61    0.32
  -3  10   0    3.09    0.32
   3  10   0   -0.08    3.43
  -4 -10   0    0.23    0.16
  -4 -10   0    0.29    0.12
   4 -10   0    0.34    0.19
   4 -10   0    0.12    0.15
   4 -10   0    0.21    0.19
  -4 -10   0    0.06    0.16
   4 -10   0    0.59    0.20
   4  10   0   -2.43    2.39
  -4  10   0    4.42    4.14
   4  10   0    0.22    0.17
  -4  10   0    0.19    0.17
  -4  10   0    0.35    0.13
   5 -10   0    0.07    4.77
  -5 -10   0    0.88    0.27
  -5 -10   0    2.17    0.35
   5 -10   0    1.17    0.26
   5 -10   0    1.47    0.31
   5 -10   0    1.73    0.30
   5 -10   0    1.07    0.29
   5  10   0   -3.94    4.94
   5  10   0    0.81    0.22
  -5  10   0    1.46    0.26
  -6 -10   0    0.41    0.21
   6 -10   0    0.01    0.23
  -6 -10   0    0.49    0.20
   6 -10   0   -0.08    0.20
   6 -10   0    0.39    0.20
  -6  10   0    1.92    9.57
  -6  10   0    0.22    0.16
   6  10   0   -0.21    2.37
  -7 -10   0    1.37    0.27
   7 -10   0    0.86    0.26
  -7 -10   0    1.24    0.29
   7 -10   0    1.21    0.28
   7 -10   0   12.86    7.12
   7 -10   0    0.67    0.27
   7  10   0   -1.39    4.63
  -7  10   0   -3.77    6.59
  -7  10   0    1.24    0.25
   0  11   0    4.88    4.68
  -1 -11   0    0.72    0.23
   1 -11   0    0.82    0.20
   1 -11   0    0.48    0.18
   1 -11   0    0.47    0.19
  -1 -11   0    0.75    0.20
   1 -11   0    0.51    0.17
   1 -11   0    0.65    2.19
   1  11   0    5.86    4.54
   1  11   0    0.78    0.22
  -2 -11   0    0.52    0.22
   2 -11   0    0.50    0.16
  -2 -11   0    0.29    0.18
   2 -11   0    0.43    0.19
   2 -11   0    0.47    2.04
  -2 -11   0    0.39    0.14
   2 -11   0    0.21    0.18
  -2  11   0    1.55    4.40
   2  11   0    0.19    0.17
   2  11   0   -2.19    2.76
   3 -11   0    2.36    0.30
   3 -11   0    1.56    0.31
  -3 -11   0    2.16    0.34
   3 -11   0    2.72    0.37
   3 -11   0    2.04    0.30
   3 -11   0    7.90    4.05
  -3 -11   0    2.19    0.32
   3  11   0    1.70    0.34
  -3  11   0    8.00    4.38
   3  11   0    2.85    2.84
  -4 -11   0    0.59    0.20
   4 -11   0    0.24    0.20
   4 -11   0    0.43    0.21
   4 -11   0   -3.61    4.83
  -4 -11   0    0.45    0.19
   4  11   0   -4.43    4.33
   4  11   0   -0.21    0.15
  -4  11   0   -9.18    5.27
   5 -11   0    5.76    0.49
  -5 -11   0    7.36    0.49
   5 -11   0    5.67    0.45
  -5 -11   0    7.05    0.55
   5 -11   0    6.57    0.54
   5 -11   0    5.32    6.31
   5  11   0   10.50    4.37
   0 -12   0    3.48    0.45
   0 -12   0    3.69    0.33
   1 -12   0    1.53    0.30
   1 -12   0    1.29    0.25
  -1 -12   0    1.46    0.33
   1 -12   0    1.05    0.28
   2 -12   0    0.05    0.16
   2 -12   0    0.09    0.19
  -2 -12   0    0.16    0.20
 -12   0   1    2.11    0.35
 -11   0   1    0.04    0.18
 -11   0   1    0.32    0.18
 -11   0   1    0.36    0.21
 -11   0   1    0.15    0.15
 -10   0   1    3.62    0.34
 -10   0   1    2.85    0.29
 -10   0   1    3.51    0.36
 -10   0   1    3.12    0.36
  10   0  -1    2.58    0.26
   9   0  -1    0.39    2.38
  -9   0   1    0.43    0.19
  -9   0   1    0.00    0.14
   9   0  -1    0.10    0.13
  -9   0   1   -0.05    0.13
  -9   0   1   -1.33    1.22
   9   0  -1    0.18    0.06
   8   0  -1   24.88    5.78
   8   0  -1   22.10    0.44
  -8   0   1   21.64    0.65
   8   0  -1   22.20    0.62
  -8   0   1   22.30    0.72
  -8   0   1   20.99    0.65
  -8   0   1   17.65    5.45
   7   0  -1    1.13    0.15
   7   0  -1    0.95    0.09
  -7   0   1    0.97    0.18
  -7   0   1    1.04    0.17
  -7   0   1    1.19    0.18
  -7   0   1    1.33    1.24
   7   0  -1    0.91    1.93
  -6   0   1    4.82    1.77
   6   0  -1    7.31    0.28
  -6   0   1    6.80    0.19
   6   0  -1    6.86    0.19
  -6   0   1    6.73    0.29
  -6   0   1    7.54    0.34
  -6   0   1    6.73    0.29
  -5   0   1   54.14    1.10
  -5   0   1   53.54    5.77
   5   0  -1   53.93    1.02
  -5   0   1   56.17    1.05
   5   0  -1   53.96    0.90
   5   0  -1   51.48    5.94
  -5   0   1   54.91    1.03
  -5   0   1   54.98    1.05
   4   0  -1   18.73    0.43
  -4   0   1   18.67    0.48
   4   0  -1   20.35    4.02
   4   0  -1   18.57    0.35
  -4   0   1   18.42    0.44
  -4   0   1   19.02    0.35
  -4   0   1   18.38    0.43
  -4   0   1   18.91    0.44
  -4   0   1   18.06    3.01
   3   0  -1    3.77    0.10
   3   0  -1    3.61    0.14
  -3   0   1    3.82    0.15
  -3   0   1    3.59    1.40
  -3   0   1    3.63    0.17
  -3   0   1    3.62    0.14
  -3   0   1    3.27    0.14
  -2   0   1  237.09    8.34
  -1   0   1    7.88    0.17
  -1   0   1   10.36    1.18
   1   0  -1    9.83    0.18
  -1   0  -1   10.57    1.22
  -1   0  -1    9.88    0.20
  -1   0  -1    9.48    0.18
   1   0   1    9.83    0.18
   2   0   1  239.33    8.76
  -2   0  -1  243.28    8.65
   3   0   1    3.69    0.15
   3   0   1    3.65    0.12
   3   0   1    2.68    1.18
   3   0   1    3.80    0.14
  -3   0  -1    3.54    0.15
  -3   0  -1    3.62    0.12
  -3   0  -1    3.94    0.18
   4   0   1   16.55    3.60
   4   0   1   18.27    0.42
  -4   0  -1   18.08    0.48
  -4   0  -1   18.32    0.44
  -4   0  -1   20.70    3.29
  -4   0  -1   18.36    0.37
  -5   0  -1   57.04    6.08
   5   0   1   54.85    1.02
  -5   0  -1   54.55    1.11
  -5   0  -1   53.83    1.05
   5   0   1   54.58    0.94
  -5   0  -1   54.57    1.05
   5   0   1   49.04    5.76
  -5   0  -1   53.67    0.94
  -6   0  -1    6.76    0.30
  -6   0  -1    6.67    0.22
  -6   0  -1    3.88    1.75
   6   0   1    6.98    0.22
   6   0   1    6.88    0.27
  -6   0  -1    6.94    0.34
   6   0   1    4.69    2.58
  -7   0  -1    1.22    0.21
   7   0   1    0.90    0.10
   7   0   1    1.15    0.15
  -7   0  -1    1.32    0.19
  -7   0  -1    1.13    0.19
  -7   0  -1    0.91    0.96
  -7   0  -1    0.88    0.16
   7   0   1    1.27    2.10
  -7   0  -1    1.02    0.10
  -8   0  -1   21.68    5.68
  -8   0  -1   21.83    0.73
   8   0   1   22.47    0.49
  -8   0  -1   22.21    0.67
  -8   0  -1   23.54    0.70
   8   0   1   16.91    5.34
  -8   0  -1   21.84    0.50
  -8   0  -1   22.22    0.67
   8   0   1   21.86    0.61
   9   0   1    0.14    0.07
   9   0   1    0.21    0.13
  -9   0  -1    0.12    0.14
  -9   0  -1    0.21    0.16
  -9   0  -1    0.13    0.14
  -9   0  -1   -0.02    0.15
   9   0   1    1.17    1.35
  -9   0  -1    1.97    1.85
  10   0   1    3.35    0.27
 -10   0  -1    2.97    0.35
 -10   0  -1    3.26    0.32
 -10   0  -1    2.88    0.31
 -10   0  -1    2.85    0.42
 -11   0  -1    0.35    0.18
 -11   0  -1    0.45    0.22
 -11   0  -1    0.38    0.18
 -11   0  -1    0.38    0.22
 -12   0  -1    1.52    0.33
 -12  -1   1    2.68    0.35
 -12  -1   1    2.88    0.44
 -12   1   1    2.13    0.52
 -12   1   1    2.03    0.36
 -11  -1   1    1.56    0.26
 -11  -1   1    1.50    0.28
 -11  -1   1    0.96    0.27
 -11   1   1    1.73    0.29
 -11   1   1    1.43    0.26
 -11   1   1    1.55    0.27
 -11   1   1    0.99    0.26
  10  -1  -1    1.13    0.21
 -10  -1   1    1.21    0.24
 -10  -1   1    1.07    0.20
 -10  -1   1    0.87    0.24
 -10  -1   1    1.12    0.24
  10   1  -1    0.90    0.19
 -10   1   1    0.57    0.22
 -10   1   1    0.94    0.31
 -10   1   1    1.19    0.24
  -9  -1   1   13.25    0.59
  -9  -1   1   13.70    0.53
  -9  -1   1    8.72    3.50
  -9  -1   1   13.72    0.59
  -9  -1   1   14.46    0.53
   9  -1  -1   13.58    0.35
   9  -1  -1   13.53    0.52
   9  -1  -1   10.13    3.47
   9   1  -1   13.93    0.46
  -9   1   1   12.90    0.53
  -9   1   1   13.62    0.60
  -9   1   1   13.59    0.63
   8  -1  -1   15.71    0.38
  -8  -1   1   16.26    0.34
  -8  -1   1   16.40    0.54
  -8  -1   1   17.47    0.61
  -8  -1   1   15.47    0.60
  -8  -1   1   13.62    4.14
   8  -1  -1   11.08    4.42
  -8  -1   1   16.15    0.54
  -8   1   1   16.42    0.57
  -8   1   1   15.71    0.61
  -8   1   1   18.12    5.44
   8   1  -1   15.78    0.48
  -8   1   1   16.34    0.57
   7  -1  -1   20.35    5.48
  -7  -1   1   30.49    4.83
  -7  -1   1   27.94    0.79
  -7  -1   1   29.05    0.54
  -7  -1   1   30.41    0.79
  -7  -1   1   29.81    0.73
   7  -1  -1   29.33    0.73
  -7  -1   1   29.73    0.73
   7  -1  -1   29.27    0.58
  -7   1   1   29.52    0.75
  -7   1   1   29.11    0.75
   7   1  -1   29.16    0.67
  -7   1   1   28.81    0.80
  -7   1   1   24.40    5.81
  -6  -1   1   12.10    0.39
  -6  -1   1   12.36    0.45
   6  -1  -1   11.11    4.08
   6  -1  -1   12.76    0.41
   6  -1  -1   12.52    0.31
  -6  -1   1   11.81    3.35
  -6  -1   1   12.43    0.43
  -6  -1   1   12.43    0.29
  -6   1   1   12.52    0.46
  -6   1   1   13.13    4.06
   6   1  -1   12.30    0.35
  -6   1   1   11.80    0.41
  -6   1   1   12.94    0.42
   5  -1  -1   64.08    1.20
  -5  -1   1   62.93    1.12
   5  -1  -1   61.71    6.78
  -5  -1   1   63.91    1.04
   5  -1  -1   61.86    1.07
  -5  -1   1   61.59    5.98
  -5  -1   1   62.44    1.16
  -5   1   1   62.55    1.20
  -5   1   1   64.05    1.26
  -5   1   1   64.52    6.68
   5   1  -1   69.02    6.30
   5   1  -1   64.12    1.12
   4  -1  -1   22.66    0.44
  -4  -1   1   22.92    0.46
  -4  -1   1   21.97    0.40
   4  -1  -1   22.96    0.56
   4  -1  -1   20.92    4.26
  -4  -1   1   21.13    3.07
   4  -1  -1   22.60    0.52
  -4   1   1   22.54    0.52
  -4   1   1   23.14    0.53
   4   1  -1   22.70    0.46
   4   1  -1   22.34    3.25
  -4   1   1   22.49    0.55
   3  -1  -1   10.28    0.29
  -3  -1   1    9.97    0.24
  -3  -1   1    9.99    0.25
   3  -1  -1   10.07    0.30
   3  -1  -1    7.34    2.14
   3  -1  -1   10.22    0.28
  -3   1   1   10.32    0.29
   3   1  -1    9.78    0.26
  -3   1   1   10.14    0.28
  -3   1   1    9.83    0.30
   2  -1  -1   91.85    5.74
  -2  -1   1   95.06    4.42
  -2   1   1   94.00    5.81
   2   1  -1   90.36    4.37
  -1  -1   1   20.36    1.21
   1  -1  -1   20.15    2.18
   1  -1  -1   20.04    0.39
  -1  -1   1   20.69    0.38
  -1   1   1   16.60    1.98
  -1   1   1   20.88    0.39
  -1   1   1   21.60    0.40
   1   1  -1   20.63    0.38
   0  -1  -1   10.01    1.21
   0  -1  -1   10.41    0.21
   0  -1   1    9.78    0.18
   0  -1   1    8.68    0.17
   0  -1   1   10.09    0.21
   0  -1  -1    9.73    0.20
   0   1  -1    9.96    0.17
   0   1   1   10.00    0.20
   0   1   1   11.07    1.26
   0   1  -1   10.03    0.18
   0   1   1   10.12    0.19
   0   1  -1    8.46    0.84
   1  -1   1   20.53    2.08
  -1  -1  -1   23.01    1.83
  -1   1  -1   20.83    2.05
  -1   1  -1   20.34    0.38
  -1   1  -1   21.41    0.41
   1   1   1   20.56    0.36
   2  -1   1   96.79    5.85
  -2   1  -1   91.30    5.56
   3  -1   1   10.11    0.25
   3  -1   1    7.19    2.03
   3  -1   1   10.48    0.29
  -3  -1  -1    8.78    2.13
  -3  -1  -1   10.04    0.26
  -3   1  -1   10.11    0.28
   3   1   1    9.97    0.25
  -3   1  -1   10.47    0.31
   3   1   1    9.98    0.23
  -3   1  -1    9.96    0.25
  -3   1  -1    9.59    2.48
   3   1   1   10.22    0.22
  -3   1  -1   10.26    0.28
   4  -1   1   21.67    0.46
  -4  -1  -1   22.24    0.50
  -4  -1  -1   27.92    3.65
   4  -1   1   21.89    0.51
   4  -1   1   26.64    4.11
  -4   1  -1   22.35    0.56
   4   1   1   22.50    0.43
   4   1   1   22.37    0.45
  -4   1  -1   22.28    0.46
  -4   1  -1   25.36    3.85
  -4   1  -1   22.29    0.52
  -5  -1  -1   62.80    1.17
   5  -1   1   57.66    6.90
  -5  -1  -1   58.95    6.08
  -5  -1  -1   64.84    1.23
  -5  -1  -1   62.93    1.07
   5  -1   1   64.62    1.20
   5  -1   1   62.45    1.10
  -5   1  -1   63.06    1.20
  -5   1  -1   64.03    1.20
  -5   1  -1   62.98    1.10
  -5   1  -1   63.99    6.83
  -5   1  -1   62.91    1.25
   5   1   1   63.70    1.11
   5   1   1   62.21    1.07
  -6  -1  -1   12.09    0.43
  -6  -1  -1   12.01    0.39
   6  -1   1   13.73    4.50
   6  -1   1   12.18    0.33
  -6  -1  -1   12.57    0.46
  -6  -1  -1   12.50    0.31
  -6  -1  -1    7.75    2.88
   6  -1   1   12.38    0.40
  -6   1  -1   13.32    0.43
  -6   1  -1   12.64    0.46
   6   1   1   12.56    0.31
   6   1   1   12.09    0.35
  -6   1  -1   13.59    0.44
  -6   1  -1   12.47    0.33
  -7  -1  -1   30.30    0.79
   7  -1   1   34.98    7.57
  -7  -1  -1   21.53    5.11
  -7  -1  -1   27.74    0.72
   7  -1   1   29.79    0.62
   7  -1   1   29.45    0.73
  -7  -1  -1   29.35    0.59
  -7  -1  -1   29.04    0.81
  -7   1  -1   22.62    5.39
   7   1   1   29.43    0.58
  -7   1  -1   31.17    0.83
  -7   1  -1   29.45    0.76
   7   1   1   29.20    0.66
  -7   1  -1   29.06    0.75
   7   1   1   30.69    6.37
   8  -1   1   15.92    0.55
   8  -1   1   16.76    0.42
  -8  -1  -1   16.59    0.62
  -8  -1  -1   15.20    4.63
   8  -1   1   15.13    5.05
  -8  -1  -1   16.73    0.56
  -8  -1  -1   16.22    0.55
  -8  -1  -1   15.93    0.39
  -8  -1  -1   16.91    0.60
  -8   1  -1   15.97    0.57
   8   1   1   16.67    0.48
  -8   1  -1   16.13    0.57
  -8   1  -1   16.73    0.63
   8   1   1   18.15    5.03
  -8   1  -1   16.91    5.32
  -9  -1  -1   13.34    0.59
  -9  -1  -1   18.93    5.51
   9  -1   1   14.05    0.52
   9  -1   1   13.57    6.80
  -9  -1  -1   12.53    0.51
  -9  -1  -1   13.16    0.35
  -9  -1  -1   14.62    0.56
  -9  -1  -1   14.29    0.58
  -9   1  -1   13.07    0.59
   9   1   1   13.42    0.45
  -9   1  -1   13.56    5.15
  -9   1  -1   13.66    0.55
  -9   1  -1   12.99    0.54
  -9   1  -1   13.49    0.56
 -10  -1  -1    1.04    0.23
 -10  -1  -1    0.98    0.20
  10  -1   1    1.25    0.20
 -10  -1  -1    1.12    0.25
 -10   1  -1    0.87    0.24
 -10   1  -1    1.15    0.24
 -11  -1  -1    1.02    0.25
 -11  -1  -1    1.37    0.25
 -11  -1  -1    1.27    0.25
 -11  -1  -1    1.44    0.29
 -11   1  -1    1.88    0.31
 -11   1  -1    1.04    0.29
 -11   1  -1    1.39    0.27
 -12  -1  -1    2.62    0.33
 -12   1  -1    2.51    0.38
 -12   1  -1    2.81    0.38
 -12  -2   1    1.55    0.28
 -12  -2   1    1.34    0.32
 -12   2   1    0.75    0.26
 -12   2   1    2.33    0.37
 -11  -2   1    1.06    0.26
  11  -2  -1    1.73    0.26
 -11  -2   1    1.81    0.27
 -11  -2   1    1.67    0.32
 -11  -2   1    2.15    0.43
 -11   2   1    1.56    0.29
 -10  -2   1    1.50    0.32
 -10  -2   1    2.20    0.28
 -10  -2   1    1.83    0.30
  10  -2  -1    1.87    0.26
 -10  -2   1    2.25    0.28
 -10   2   1    2.04    0.29
 -10   2   1    1.76    0.33
 -10   2   1    1.97    0.31
  -9  -2   1   10.80    0.46
  -9  -2   1   10.79    0.54
  -9  -2   1   10.37    0.51
  -9  -2   1   10.14    0.44
   9  -2  -1   11.01    0.38
   9  -2  -1   10.35    0.47
  -9  -2   1   10.24    3.58
  -9   2   1   10.25    0.48
  -9   2   1    9.93    0.51
   9   2  -1   10.36    0.36
   9   2  -1   10.12    7.90
  -9   2   1    7.30    2.40
  -9   2   1    9.86    0.48
  -8  -2   1   13.46    0.54
   8  -2  -1   12.61    0.46
  -8  -2   1   10.78    3.63
  -8  -2   1   13.93    0.57
  -8  -2   1   12.50    0.29
  -8  -2   1   13.10    0.47
   8  -2  -1    9.25    3.51
   8  -2  -1   12.39    0.49
  -8  -2   1   12.48    0.46
  -8   2   1   20.37    6.24
  -8   2   1   12.10    0.54
  -8   2   1   11.48    0.49
   8   2  -1   12.48    0.38
   8   2  -1   16.35    4.36
  -8   2   1   13.19    0.51
  -7  -2   1    6.08    0.19
   7  -2  -1    3.81    2.22
   7  -2  -1    5.96    0.24
   7  -2  -1    6.12    0.33
  -7  -2   1    6.17    0.34
  -7  -2   1    6.40    0.30
   7   2  -1    6.59    3.22
  -7   2   1    5.72    0.32
   7   2  -1    6.13    0.24
  -7   2   1    5.63    0.35
  -7   2   1    4.87    2.64
  -7   2   1    5.85    0.32
   6  -2  -1    5.58    0.32
  -6  -2   1    5.55    0.30
   6  -2  -1    5.29    0.28
   6  -2  -1    5.51    0.22
  -6  -2   1    5.71    0.30
  -6  -2   1    5.37    0.17
  -6  -2   1    6.90    2.56
  -6   2   1    5.92    0.29
  -6   2   1    6.19    0.29
  -6   2   1    5.31    0.31
   6   2  -1    3.86    2.12
   6   2  -1    5.53    0.20
  -5  -2   1   56.47    1.09
   5  -2  -1   55.73    6.91
  -5  -2   1   57.92    1.18
  -5  -2   1   58.32    1.01
  -5  -2   1   59.52    0.99
   5  -2  -1   58.17    1.19
  -5  -2   1   61.91    5.75
   5  -2  -1   58.88    1.05
   5  -2  -1   58.00    1.15
   5  -2  -1   58.19    1.16
  -5   2   1   66.10    7.27
  -5   2   1   58.60    1.16
  -5   2   1   58.91    1.20
   5   2  -1   58.48    1.01
   5   2  -1   65.01    5.94
  -5   2   1   59.96    1.16
   4  -2  -1   36.66    0.80
   4  -2  -1   34.98    0.76
  -4  -2   1   33.25    0.63
  -4  -2   1   35.47    0.68
   4  -2  -1   36.85    0.69
  -4  -2   1   36.61    0.77
  -4  -2   1   36.69    3.88
   4  -2  -1   36.58    0.76
   4  -2  -1   37.90    5.20
  -4  -2   1   35.21    0.63
   4   2  -1   32.87    3.68
  -4   2   1   35.96    0.79
  -4   2   1   35.72    0.75
  -4   2   1   35.92    0.76
  -4   2   1   36.78    4.91
   3  -2  -1  133.34    8.90
  -3  -2   1  135.59    6.43
   3   2  -1  134.12    6.47
  -2  -2   1    9.04    0.19
   2  -2  -1    9.07    0.27
   2  -2  -1    8.95    0.26
  -2  -2   1    9.09    0.18
  -2  -2   1    9.36    0.26
   2  -2  -1   12.17    2.96
   2  -2  -1    8.91    0.27
  -2  -2   1    9.09    1.28
  -2   2   1    8.93    0.27
  -2   2   1    7.42    2.11
  -2   2   1    8.51    0.26
   2   2  -1   11.01    1.42
   2   2  -1    8.86    0.25
   1  -2  -1   62.61    4.63
   1   2  -1   58.38    2.96
   0  -2  -1  238.47    8.39
   0   2   1  236.74    8.42
   1  -2   1   89.11    5.37
  -1   2  -1   91.79    5.26
   1   2   1   88.09    4.49
   2  -2   1    9.10    0.26
  -2  -2  -1    9.52    0.28
   2  -2   1    8.79    0.25
  -2  -2  -1    9.24    0.22
   2  -2   1    9.18    0.28
   2  -2   1    8.97    2.39
  -2   2  -1    9.38    0.28
  -2   2  -1    8.83    0.25
   2   2   1    6.32    1.44
  -2   2  -1    9.09    0.25
  -2   2  -1    8.28    2.13
  -3  -2  -1  138.07    7.03
   3  -2   1  133.60    8.64
  -3   2  -1  132.15    8.51
   3   2   1  123.97    6.78
   4  -2   1   40.08    6.40
   4  -2   1   35.13    0.76
  -4  -2  -1   36.29    0.71
  -4  -2  -1   34.39    3.96
   4  -2   1   35.17    0.79
  -4  -2  -1   35.99    0.77
   4  -2   1   36.22    0.76
   4  -2   1   35.28    0.70
  -4   2  -1   36.46    0.75
   4   2   1   35.79    0.67
  -4   2  -1   34.82    0.79
   4   2   1   36.78    4.11
   4   2   1   35.16    0.61
  -4   2  -1   36.39    0.76
  -4   2  -1   31.62    4.58
  -5  -2  -1   60.11    1.11
   5  -2   1   58.46    1.07
  -5  -2  -1   58.41    1.18
   5  -2   1   65.59    7.09
   5  -2   1   57.55    1.16
  -5  -2  -1   61.76    5.86
  -5  -2  -1   58.94    1.02
   5  -2   1   58.57    1.20
  -5   2  -1   59.87    1.16
   5   2   1   57.58    0.99
   5   2   1   62.54    6.12
  -5   2  -1   58.39    1.16
  -5   2  -1   56.97    1.20
  -5   2  -1   59.62    6.85
  -6  -2  -1    5.56    0.20
  -6  -2  -1    5.88    0.26
  -6  -2  -1    5.59    0.30
   6  -2   1    5.64    3.28
   6  -2   1    5.44    0.23
  -6  -2  -1    4.33    2.02
   6  -2   1    5.45    0.28
   6  -2   1    5.38    0.31
  -6   2  -1    5.78    2.73
   6   2   1    7.65    2.72
  -6   2  -1    5.20    0.31
   6   2   1    5.19    0.19
  -6   2  -1    5.41    0.28
  -6   2  -1    5.26    0.28
  -7  -2  -1    5.91    0.34
   7  -2   1    5.36    0.31
   7  -2   1    5.86    3.22
   7  -2   1    6.09    0.25
  -7  -2  -1    5.81    0.21
  -7  -2  -1    5.59    0.29
  -7  -2  -1    9.04    3.03
   7   2   1    4.85    2.07
  -7   2  -1    5.73    0.31
  -7   2  -1    5.57    0.32
  -7   2  -1    6.52    0.37
   7   2   1    5.78    0.22
  -8  -2  -1   12.62    0.56
   8  -2   1   12.62    0.50
  -8  -2  -1    6.31    3.03
   8  -2   1   16.04    4.97
  -8  -2  -1   12.58    0.48
   8  -2   1   12.51    0.38
  -8  -2  -1   13.76    0.55
  -8  -2  -1   12.74    0.34
  -8   2  -1   12.57    0.56
  -8   2  -1   13.27    0.52
  -8   2  -1   13.34    4.31
  -8   2  -1   13.22    0.51
   8   2   1   13.13    0.38
  -9  -2  -1   10.45    0.47
   9  -2   1   10.14    0.47
  -9  -2  -1    7.91    3.55
  -9  -2  -1   10.62    0.52
  -9  -2  -1   11.75    0.48
  -9  -2  -1   10.89    0.54
  -9  -2  -1    9.67    0.29
   9  -2   1    8.38    4.25
  -9   2  -1   10.54    0.50
  -9   2  -1   10.18    0.53
   9   2   1   10.30    0.35
  -9   2  -1    9.74    0.47
  -9   2  -1   11.08    4.20
  10  -2   1    1.46    0.23
 -10  -2  -1    1.57    0.28
 -10  -2  -1    2.16    0.31
 -10  -2  -1    2.14    0.29
 -10  -2  -1    1.83    0.26
 -10   2  -1    1.65    0.27
 -10   2  -1    1.91    0.30
 -10   2  -1    1.71    0.31
 -11  -2  -1    1.74    0.28
  11  -2   1    1.64    0.27
 -11  -2  -1    1.62    0.33
 -11  -2  -1    1.52    0.30
 -11   2  -1    2.08    0.32
 -11   2  -1    2.25    0.32
 -12  -2  -1    1.32    0.27
 -12  -2  -1    1.66    0.34
 -12   2  -1    1.44    0.31
 -12   2  -1    1.10    0.28
 -11  -3   1    1.80    0.28
 -11  -3   1    1.89    0.28
 -11  -3   1    1.66    0.31
 -11   3   1    1.62    0.29
 -10  -3   1    1.71    0.29
 -10  -3   1    1.73    0.24
  10  -3  -1    1.63    0.26
 -10  -3   1    2.24    0.28
 -10  -3   1    2.00    0.36
 -10   3   1    2.06    0.47
 -10   3   1    1.54    0.28
 -10   3   1    2.33    0.31
   9  -3  -1    4.04    3.88
   9  -3  -1    3.53    0.23
  -9  -3   1    3.43    0.27
  -9  -3   1    3.35    0.32
   9  -3  -1    3.36    0.30
  -9  -3   1    3.19    0.36
  -9   3   1    3.41    0.34
  -9   3   1    0.43    1.50
  -9   3   1    3.46    0.31
  -9   3   1    3.68    0.32
   8  -3  -1   30.36    7.46
   8  -3  -1   23.70    0.78
   8  -3  -1   23.22    0.73
  -8  -3   1   23.48    0.66
  -8  -3   1   23.72    0.49
  -8  -3   1   15.17    3.94
  -8  -3   1   23.14    0.75
   8   3  -1   22.81    0.51
  -8   3   1   23.70    0.78
  -8   3   1   24.30    0.73
   8   3  -1   26.22    6.29
  -8   3   1   24.36    0.75
  -7  -3   1    1.46    1.07
  -7  -3   1    0.40    0.08
   7  -3  -1    1.71    1.45
  -7  -3   1    0.42    0.16
   7  -3  -1    0.45    0.16
   7  -3  -1    0.51    0.11
  -7  -3   1    0.55    0.13
   7  -3  -1    0.31    0.14
   7   3  -1   -1.48    1.45
  -7   3   1    0.39    1.10
  -7   3   1    0.33    0.13
  -7   3   1    0.53    0.16
  -7   3   1    0.72    0.17
   7   3  -1    0.47    0.08
   6  -3  -1   28.80    0.65
  -6  -3   1   30.53    0.78
   6  -3  -1   24.16    5.86
  -6  -3   1   30.29    4.23
  -6  -3   1   30.46    0.75
   6  -3  -1   28.86    0.76
   6  -3  -1   28.17    0.74
  -6  -3   1   28.13    0.57
   6  -3  -1   30.17    0.80
  -6   3   1   28.53    0.74
  -6   3   1   29.71    0.75
   6   3  -1   28.04    0.55
  -6   3   1   38.34    5.79
   6   3  -1   23.28    3.94
  -5  -3   1    2.49    0.13
   5  -3  -1    2.78    1.69
  -5  -3   1    2.49    0.11
   5  -3  -1    2.67    0.21
  -5  -3   1    2.55    0.21
   5  -3  -1    2.53    0.21
  -5  -3   1    3.53    1.49
  -5  -3   1    2.51    0.16
  -5   3   1    2.54    0.19
  -5   3   1    2.24    0.21
   5   3  -1    2.59    0.15
  -5   3   1    2.53    0.20
   5   3  -1    1.54    1.13
   4  -3  -1   22.77    4.87
  -4  -3   1   27.04    0.54
   4  -3  -1   25.70    0.62
  -4  -3   1   25.85    0.53
   4  -3  -1   26.42    0.59
  -4  -3   1   26.30    0.46
  -4  -3   1   23.70    3.04
   4  -3  -1   26.41    0.65
  -4   3   1   27.70    0.65
   4   3  -1   29.89    3.36
  -4   3   1   26.39    0.66
  -4   3   1   42.85    9.35
  -4   3   1   25.59    0.63
   3  -3  -1  334.95   15.78
   3   3  -1  324.09   10.62
  -3   3   1  327.37   15.15
   2  -3  -1  138.60    8.82
  -2   3   1  143.78    8.98
   2   3  -1  120.90    5.33
  -1  -3   1    9.52    0.30
  -1  -3   1   10.35    0.22
   1  -3  -1    9.88    0.27
   1  -3  -1    9.31    2.40
   1  -3  -1    9.96    0.28
   1  -3  -1    9.75    0.28
   1  -3  -1   10.44    0.31
  -1  -3   1    9.67    0.27
  -1   3   1    9.95    0.27
  -1   3   1   12.18    3.01
  -1   3   1    9.94    0.27
   1   3  -1   10.06    0.27
  -1   3   1   10.14    0.31
   0  -3  -1    3.61    0.16
   0  -3   1    3.81    1.24
   0  -3  -1    3.80    0.14
   0  -3  -1    3.27    1.27
   0  -3  -1    3.62    0.14
   0  -3   1    3.67    0.18
   0  -3   1    3.79    0.15
   0  -3   1    3.57    0.13
   0   3  -1    3.71    0.11
   0   3   1    3.35    0.15
   0   3  -1    3.74    0.15
   0   3   1    3.44    0.17
   0   3  -1    3.88    0.18
   0   3   1    3.52    1.30
   0   3  -1    4.10    1.36
   0   3  -1    3.61    0.11
   0   3   1    3.69    0.13
  -1  -3  -1   10.29    0.24
  -1  -3  -1    9.97    0.23
   1  -3   1    9.91    0.26
   1  -3   1    9.96    0.25
  -1  -3  -1    9.95    0.29
   1  -3   1    9.85    0.31
  -1  -3  -1    9.90    0.31
  -1   3  -1   10.56    0.31
  -1   3  -1    9.73    0.25
   1   3   1    9.89    0.28
  -1   3  -1    9.91    0.26
  -1   3  -1    7.88    2.01
  -1   3  -1    9.79    0.25
   1   3   1   10.08    0.22
   1   3   1   10.31    2.18
   2   3   1  103.57    5.56
  -3  -3  -1  323.47   12.01
   3  -3   1  328.02   15.13
  -3   3  -1  319.62   14.72
   3   3   1  346.75   12.02
  -4  -3  -1   26.81    0.67
  -4  -3  -1   25.73    3.46
   4  -3   1   34.20    5.20
   4  -3   1   26.57    0.69
   4  -3   1   27.10    0.66
   4  -3   1   26.17    0.63
  -4  -3  -1   26.02    0.55
  -4   3  -1   26.20    0.67
  -4   3  -1   27.17    0.64
  -4   3  -1   29.61    4.43
   4   3   1   23.91    3.41
   4   3   1   27.27    0.65
  -5  -3  -1    2.63    1.14
   5  -3   1    2.51    0.20
  -5  -3  -1    2.55    0.16
   5  -3   1    2.77    2.39
  -5  -3  -1    2.39    0.20
  -5  -3  -1    2.31    0.14
   5  -3   1    2.63    0.21
   5  -3   1    2.53    0.17
   5  -3   1    2.68    0.23
  -5   3  -1    2.76    0.20
   5   3   1    2.52    0.08
   5   3   1    3.48    1.34
  -5   3  -1    2.41    0.21
  -5   3  -1    2.52    0.20
  -5   3  -1    0.66    1.63
  -6  -3  -1   28.28    0.67
   6  -3   1   27.47    0.77
   6  -3   1   29.04    0.75
   6  -3   1   28.08    0.65
  -6  -3  -1   27.35    0.75
  -6  -3  -1   29.37    4.47
   6  -3   1   24.26    6.14
  -6  -3  -1   28.28    0.59
   6   3   1   27.47    0.59
  -6   3  -1   33.01    7.19
   6   3   1   19.97    4.71
  -6   3  -1   30.48    0.74
  -6   3  -1   29.32    0.81
  -6   3  -1   27.85    0.73
   7  -3   1    0.07    1.39
  -7  -3  -1    0.31    0.15
   7  -3   1    0.39    0.13
   7  -3   1    0.52    0.12
  -7  -3  -1    0.26    0.11
  -7  -3  -1    0.31    0.69
   7  -3   1    0.54    0.15
  -7  -3  -1    0.69    0.10
  -7   3  -1    0.27    0.14
   7   3   1    0.84    1.66
   7   3   1    0.40    0.06
  -7   3  -1    0.61    0.15
  -7   3  -1    0.53    0.16
  -7   3  -1    1.58    1.49
  -8  -3  -1   23.93    0.68
   8  -3   1   24.08    0.61
  -8  -3  -1   23.39    0.53
   8  -3   1   24.33    0.74
   8  -3   1   26.25    6.76
  -8  -3  -1   23.83    0.77
  -8  -3  -1   20.99    5.19
  -8   3  -1   23.71    0.79
  -8   3  -1   24.04    0.73
  -8   3  -1   23.90    0.74
   8   3   1   23.27    0.50
   8   3   1   27.10    6.69
  -8   3  -1   20.26    6.46
  -9  -3  -1    3.57    0.34
   9  -3   1    3.40    0.30
  -9  -3  -1    3.21    0.20
  -9  -3  -1    3.80    0.29
   9  -3   1    8.36    2.52
  -9   3  -1    8.99    3.77
  -9   3  -1    3.39    0.33
  -9   3  -1    3.74    0.34
  -9   3  -1    3.69    0.35
 -10  -3  -1    2.18    0.28
  10  -3   1    1.73    0.26
 -10  -3  -1    1.61    0.29
 -10  -3  -1    1.47    0.24
 -10   3  -1    2.13    0.30
 -10   3  -1    1.68    0.33
 -10   3  -1    1.71    0.30
 -11  -3  -1    1.36    0.31
  11  -3   1    1.39    0.26
 -11  -3  -1    1.52    0.38
 -11  -3  -1    1.81    0.29
 -11   3  -1    1.99    0.33
 -11  -4   1    1.10    0.27
 -11  -4   1    1.39    0.32
 -11  -4   1    0.75    0.31
 -11   4   1    1.05    0.41
  10  -4  -1    0.51    0.20
 -10  -4   1    0.90    0.23
 -10  -4   1    1.38    0.23
 -10  -4   1    1.16    0.26
 -10   4   1    0.96    0.23
 -10   4   1    0.62    0.20
 -10   4   1    0.91    0.24
   9  -4  -1    0.61    0.19
  -9  -4   1    0.13    0.16
   9  -4  -1    0.63    0.22
   9  -4  -1    0.59    0.14
  -9  -4   1    0.74    0.17
  -9   4   1    0.51    0.17
  -9   4   1    0.91    2.19
  -9   4   1    0.50    0.21
  -8  -4   1   10.42    0.51
   8  -4  -1    8.56    3.57
  -8  -4   1    6.63    2.46
  -8  -4   1   10.31    0.41
   8  -4  -1   10.63    0.39
  -8  -4   1   10.00    0.30
   8  -4  -1   11.00    0.51
   8   4  -1   17.96    6.67
  -8   4   1   10.21    0.52
   8   4  -1   11.06    0.32
  -8   4   1    8.84    3.84
  -8   4   1   10.21    0.48
  -8   4   1   10.89    0.49
   7  -4  -1    5.56    0.35
  -7  -4   1    5.97    0.37
   7  -4  -1    5.57    0.35
  -7  -4   1    6.18    0.29
   7  -4  -1    6.38    0.35
   7  -4  -1    2.22    2.70
   7  -4  -1    6.19    0.39
  -7  -4   1    5.87    0.23
  -7  -4   1    6.75    2.90
  -7   4   1    6.16    0.36
  -7   4   1    5.81    0.35
  -7   4   1    6.49    0.39
   7   4  -1    3.68    2.31
   6  -4  -1    1.75    0.22
   6  -4  -1    1.73    0.17
   6  -4  -1    1.92    0.23
  -6  -4   1    2.07    1.40
   6  -4  -1    2.05    0.22
   6  -4  -1    0.86    1.78
  -6  -4   1    1.82    0.25
  -6  -4   1    1.82    0.23
  -6  -4   1    1.80    0.14
  -6   4   1    1.53    0.22
   6   4  -1    0.53    1.31
  -6   4   1    0.32    1.14
  -6   4   1    1.78    0.22
  -6   4   1    1.91    0.20
   5  -4  -1   12.55    0.47
  -5  -4   1   11.71    0.33
  -5  -4   1   11.13    0.43
   5  -4  -1   11.37    0.43
  -5  -4   1   13.79    2.96
  -5  -4   1   11.77    0.33
   5  -4  -1    8.15    3.56
   5  -4  -1   11.84    0.39
   5  -4  -1   11.35    0.41
  -5   4   1   11.88    0.46
   5   4  -1   11.88    3.01
  -5   4   1   10.66    0.41
  -5   4   1    7.43    3.34
  -5   4   1   12.14    0.42
   4  -4  -1   12.50    4.21
  -4  -4   1   15.02    0.27
  -4  -4   1   14.21    0.47
   4  -4  -1   15.27    0.58
  -4  -4   1   14.61    0.36
  -4  -4   1   16.92    2.66
   4  -4  -1   14.90    0.48
   4  -4  -1   14.35    0.43
   4   4  -1   15.81    2.42
  -4   4   1   15.25    0.50
  -4   4   1   14.39    0.45
  -4   4   1   14.73    4.40
  -4   4   1   14.71    0.44
   3  -4  -1   26.14    0.65
  -3  -4   1   26.47    0.47
  -3  -4   1   25.62    0.51
   3  -4  -1   25.35    0.75
   3  -4  -1   28.66    4.65
  -3  -4   1   25.94    0.63
  -3   4   1   26.81    0.63
   3   4  -1   26.19    0.62
   3   4  -1   26.97    2.94
  -3   4   1   26.35    0.61
  -3   4   1   27.91    0.62
  -3   4   1   27.18    0.68
  -2  -4   1   34.88    0.78
   2  -4  -1   35.64    0.75
  -2  -4   1   35.76    0.76
  -2  -4   1   35.79    0.64
   2  -4  -1   35.45    0.76
   2  -4  -1   35.90    0.80
   2  -4  -1   37.06    5.09
  -2   4   1   35.66    0.73
   2   4  -1   30.45    2.91
   2   4  -1   36.49    0.75
  -2   4   1   35.62    0.81
   2   4  -1   35.21    3.31
  -2   4   1   37.24    0.74
  -2   4   1   38.26    5.35
  -1  -4   1   22.36    0.51
  -1  -4   1   22.40    0.44
   1  -4  -1   21.75    0.57
   1  -4  -1   19.62    3.37
   1  -4  -1   21.93    0.51
  -1  -4   1   23.20    0.58
   1  -4  -1   21.84    0.50
   1  -4  -1   22.25    0.51
  -1   4   1   30.65    4.08
   1   4  -1   20.79    0.49
   1   4  -1   20.93    2.64
  -1   4   1   22.28    0.57
  -1   4   1   23.08    0.49
  -1   4   1   21.94    0.51
   0  -4   1   18.10    2.75
   0  -4   1   19.10    0.43
   0  -4  -1   18.07    3.58
   0  -4   1   19.16    0.50
   0  -4   1   18.25    0.40
   0  -4  -1   18.90    0.43
   0  -4  -1   17.79    0.42
   0  -4  -1   18.53    0.45
   0   4   1   18.19    0.39
   0   4   1   18.95    0.45
   0   4  -1   18.87    0.43
   0   4  -1   18.56    0.37
   0   4  -1   17.90    0.48
   0   4   1   17.81    0.49
   0   4  -1   18.59    0.36
   1  -4   1   23.49    0.65
   1  -4   1   22.27    3.28
  -1  -4  -1   21.97    0.53
   1  -4   1   22.08    0.49
  -1  -4  -1   22.17    0.45
  -1  -4  -1   21.64    0.46
   1  -4   1   21.73    0.48
  -1   4  -1   22.08    0.48
   1   4   1   21.97    0.52
  -1   4  -1   22.43    0.56
  -1   4  -1   22.40    0.47
   1   4   1   24.83    3.13
   1   4   1   21.70    0.42
  -1   4  -1   24.27    7.02
  -1   4  -1   22.31    0.46
   2  -4   1   34.73    0.79
   2  -4   1   38.85    4.83
  -2  -4  -1   35.63    0.79
   2  -4   1   36.08    0.77
  -2  -4  -1   31.42    0.61
  -2  -4  -1   34.45    0.84
  -2   4  -1   35.99    0.72
   2   4   1   37.85    3.80
  -2   4  -1   35.51    0.71
  -2   4  -1   34.34    0.79
  -2   4  -1   36.00    0.70
   2   4   1   36.58    0.60
   2   4   1   37.79    3.96
  -2   4  -1   36.95    4.71
   2   4   1   36.22    0.76
   3  -4   1   27.50    0.63
   3  -4   1   27.46    0.64
  -3  -4  -1   26.06    0.65
   3  -4   1   27.76    4.66
   3  -4   1   27.11    0.66
  -3  -4  -1   26.44    0.55
   3  -4   1   26.76    0.68
  -3  -4  -1   18.77    2.99
  -3   4  -1   26.63    0.58
  -3   4  -1   26.18    0.61
  -3   4  -1   27.29    0.69
  -3   4  -1   27.08    0.61
   3   4   1   25.79    0.63
  -3   4  -1   24.07    3.89
   3   4   1   26.12    3.26
  -4  -4  -1   15.18    0.48
   4  -4   1   14.95    0.47
   4  -4   1   14.24    0.51
  -4  -4  -1   14.45    0.38
  -4  -4  -1   15.21    3.34
   4  -4   1    9.81    3.63
  -4   4  -1   15.12    0.45
   4   4   1   14.56    0.46
  -4   4  -1   13.79    4.16
  -4   4  -1   14.83    0.49
  -4   4  -1   14.34    0.41
  -4   4  -1   14.21    0.43
  -5  -4  -1   11.61    0.44
   5  -4   1   10.95    0.38
   5  -4   1    8.82    3.72
  -5  -4  -1   11.51    0.34
   5  -4   1   12.19    0.42
  -5  -4  -1   15.02    3.65
   5  -4   1   11.49    0.43
   5  -4   1   11.83    0.46
  -5  -4  -1   11.59    0.35
  -5   4  -1   11.34    0.41
   5   4   1    9.19    2.79
  -5   4  -1    9.86    3.70
  -5   4  -1   11.47    0.46
  -5   4  -1   12.09    0.42
  -6  -4  -1    1.72    0.22
   6  -4   1    1.61    0.22
  -6  -4  -1    1.78    0.17
   6  -4   1    1.81    0.22
   6  -4   1    1.95    0.23
  -6  -4  -1    1.44    1.44
   6  -4   1    1.76    0.18
   6  -4   1   -0.19    1.77
  -6  -4  -1    1.57    0.14
   6   4   1    1.63    1.37
  -6   4  -1    1.94    0.20
  -6   4  -1    1.79    0.22
  -6   4  -1    1.41    0.21
  -7  -4  -1    6.06    0.37
   7  -4   1    5.96    0.30
   7  -4   1   10.03    3.29
  -7  -4  -1    3.53    2.22
   7  -4   1    5.68    0.35
  -7  -4  -1    5.73    0.30
  -7  -4  -1    5.71    0.24
   7  -4   1    6.24    0.41
  -7   4  -1    4.26    2.58
  -7   4  -1    5.59    0.34
  -7   4  -1    5.74    0.34
  -7   4  -1    5.57    0.37
   7   4   1    4.13    2.50
   8  -4   1   10.34    0.40
   8  -4   1    9.79    0.48
  -8  -4  -1   10.40    0.33
  -8  -4  -1   11.39    3.51
  -8  -4  -1   10.77    0.43
   8  -4   1   10.56    3.78
  -8  -4  -1   12.00    0.55
   8  -4   1   10.89    0.54
   8   4   1    8.03    3.90
  -8   4  -1    5.71    2.86
  -8   4  -1   10.55    0.49
  -8   4  -1   12.38    0.56
  -8   4  -1   10.55    0.50
   9  -4   1    0.60    0.15
  -9  -4  -1    0.64    0.17
   9  -4   1    0.52    3.80
   9  -4   1    0.60    0.18
  -9  -4  -1    0.62    0.20
  -9   4  -1    5.63    2.91
  -9   4  -1    0.73    0.25
  -9   4  -1    0.48    0.18
  10  -4   1    0.72    0.22
 -10  -4  -1    0.71    0.22
 -10  -4  -1    0.64    0.19
 -10   4  -1    0.70    0.22
 -10   4  -1    0.79    0.22
 -10   4  -1    0.54    0.20
 -11  -4  -1    1.24    0.34
 -11  -4  -1    0.97    0.33
 -11  -4  -1    1.24    0.28
 -11   4  -1    0.89    0.38
 -11  -5   1    1.16    0.29
 -11   5   1    1.60    0.30
  10  -5  -1    2.04    0.31
 -10  -5   1    3.34    0.41
 -10  -5   1    2.51    0.27
 -10   5   1    3.44    0.37
  -9  -5   1    0.64    0.17
   9  -5  -1    0.35    0.17
   9  -5  -1    0.38    0.18
   9  -5  -1    0.21    0.13
  -9  -5   1    0.57    0.22
  -9   5   1    0.20    0.16
  -9   5   1    0.44    0.18
  -9   5   1   -1.08    2.46
  -9   5   1    0.42    0.18
  -8  -5   1    1.60    0.20
   8  -5  -1    0.61    2.81
  -8  -5   1    2.19    0.31
   8  -5  -1    2.40    0.32
  -8  -5   1    1.95    0.16
   8  -5  -1    2.14    0.28
  -8  -5   1    2.44    1.64
   8  -5  -1    1.91    0.22
   8  -5  -1    2.26    0.29
  -8   5   1    1.53    0.25
   8   5  -1   -1.11    1.76
  -8   5   1    1.91    0.27
  -8   5   1   -1.41    2.58
  -8   5   1    2.43    0.30
  -7  -5   1    5.00    2.22
   7  -5  -1    7.67    0.42
   7  -5  -1    7.71    0.45
   7  -5  -1    7.83    0.37
  -7  -5   1    7.19    0.28
   7  -5  -1    6.12    2.91
  -7  -5   1    7.44    0.33
   7  -5  -1    7.08    0.40
  -7  -5   1    7.82    0.43
  -7   5   1    9.28    3.48
  -7   5   1    7.59    0.44
  -7   5   1    7.56    0.40
   7   5  -1    8.95    3.47
  -7   5   1    7.07    0.39
  -6  -5   1    6.01    0.30
   6  -5  -1    6.15    0.39
   6  -5  -1    5.61    0.35
  -6  -5   1    6.97    1.90
   6  -5  -1    4.76    2.84
   6  -5  -1    6.24    0.32
   6  -5  -1    5.84    0.34
  -6  -5   1    5.59    0.35
  -6  -5   1    6.02    0.26
  -6   5   1    6.29    0.34
  -6   5   1    5.82    0.32
  -6   5   1    5.00    3.71
  -6   5   1    5.71    0.37
  -6   5   1    6.47    0.36
   6   5  -1    9.24    2.87
   5  -5  -1   12.53    0.47
   5  -5  -1   10.47    4.14
  -5  -5   1   17.77    3.94
  -5  -5   1   12.95    0.48
   5  -5  -1   12.43    0.48
   5  -5  -1   11.81    0.42
   5  -5  -1   12.03    0.50
  -5   5   1   12.27    0.46
  -5   5   1   12.69    0.46
  -5   5   1   12.64    0.50
  -5   5   1   12.20    0.43
   5   5  -1   12.13    2.92
  -5   5   1   12.45    4.32
   4  -5  -1   11.85    0.46
   4  -5  -1   11.60    0.44
  -4  -5   1   11.45    0.43
   4  -5  -1    9.52    3.35
  -4  -5   1   11.01    0.32
   4  -5  -1   11.74    0.42
  -4  -5   1   11.69    0.23
  -4   5   1   12.17    0.47
   4   5  -1   11.52    0.42
  -4   5   1   11.60    0.40
  -4   5   1   13.15    3.96
   4   5  -1   15.34    2.34
  -4   5   1   11.65    0.42
  -4   5   1   12.25    0.41
  -3  -5   1    2.13    0.19
   3  -5  -1    2.65    0.23
   3  -5  -1    2.46    0.20
  -3  -5   1    2.36    0.21
   3  -5  -1    1.36    1.62
  -3  -5   1    2.12    0.13
  -3  -5   1    2.49    0.11
   3  -5  -1    2.64    0.22
   3   5  -1    2.06    0.18
  -3   5   1    1.48    1.76
   3   5  -1    1.17    0.96
   3   5  -1    2.56    1.28
  -3   5   1    2.51    0.21
  -3   5   1    2.47    0.18
  -3   5   1    2.63    0.19
  -3   5   1    2.63    0.19
  -2  -5   1   57.50    1.02
  -2  -5   1   57.83    1.20
   2  -5  -1   57.19    1.15
   2  -5  -1   58.24    6.79
  -2  -5   1   59.64    1.15
   2  -5  -1   61.47    1.23
   2   5  -1   62.21    4.78
   2   5  -1   56.82    4.74
  -2   5   1   59.18    1.23
  -2   5   1   51.34    6.40
  -2   5   1   59.12    1.12
  -2   5   1   57.59    1.10
   2   5  -1   58.65    1.13
  -2   5   1   59.25    1.13
   1  -5  -1   62.48    1.17
   1  -5  -1   63.62    1.26
   1  -5  -1   62.39    1.18
  -1  -5   1   61.96    1.09
  -1  -5   1   59.29    5.18
  -1  -5   1   61.63    1.38
  -1  -5   1   65.07    1.21
   1  -5  -1   61.77    1.17
   1  -5  -1   59.54    6.44
  -1   5   1   61.13    1.17
  -1   5   1   61.71    1.13
   1   5  -1   63.21    1.17
  -1   5   1   68.49    6.76
   1   5  -1   59.33    5.09
  -1   5   1   62.70    1.26
   0  -5  -1   53.97    1.01
   0  -5  -1   49.52    5.38
   0  -5  -1   54.27    1.13
   0  -5   1   53.17    1.02
   0  -5  -1   51.69    1.00
   0  -5   1   53.60    0.99
   0  -5   1   53.74    5.30
   0   5   1   54.70    1.12
   0   5  -1   53.75    1.02
   0   5   1   53.63    1.04
   0   5  -1   54.06    0.92
   0   5  -1   53.99    0.92
   0   5   1   54.42    5.55
   0   5   1   54.13    0.96
   0   5  -1   54.75    5.19
   0   5  -1   57.32    1.13
   1  -5   1   62.26    1.19
   1  -5   1   61.05    1.15
   1  -5   1   64.66    1.28
  -1  -5  -1   62.35    1.13
   1  -5   1   58.99    6.08
  -1  -5  -1   64.69    1.28
  -1  -5  -1   63.26    1.21
  -1  -5  -1   63.99    1.12
  -1   5  -1   65.41    6.31
  -1   5  -1   63.28    1.10
   1   5   1   63.16    1.20
  -1   5  -1   63.13    1.16
  -1   5  -1   63.79    1.11
   1   5   1   62.75    5.74
  -1   5  -1   61.77    1.26
   1   5   1   62.66    1.06
   2  -5   1   58.33    1.12
   2  -5   1   58.38    1.08
  -2  -5  -1   58.92    1.06
  -2  -5  -1   60.30    1.22
  -2  -5  -1   59.45    1.19
   2  -5   1   56.63    6.41
  -2  -5  -1   57.63    1.00
   2  -5   1   58.41    1.21
   2  -5   1   57.19    1.16
  -2   5  -1   57.04    1.08
  -2   5  -1   59.48    1.16
  -2   5  -1   58.64    1.09
   2   5   1   53.97    5.17
  -2   5  -1   56.75    6.23
  -2   5  -1   59.60    1.22
   2   5   1   56.59    1.14
   2   5   1   58.80    0.94
   2   5   1   60.29    5.32
   3  -5   1    2.41    0.21
  -3  -5  -1    2.54    0.15
   3  -5   1    0.80    0.99
   3  -5   1    2.64    0.22
   3  -5   1    2.53    0.19
  -3  -5  -1    2.59    0.10
   3  -5   1    2.40    0.20
  -3  -5  -1    2.52    0.21
  -3   5  -1    1.35    1.61
   3   5   1    2.73    0.20
  -3   5  -1    2.57    0.22
  -3   5  -1    2.54    0.17
  -3   5  -1    2.86    0.19
   3   5   1    3.89    1.81
   3   5   1    2.23    1.23
   4  -5   1   11.63    0.46
   4  -5   1   13.87    4.64
   4  -5   1   12.88    0.43
  -4  -5  -1   12.92    3.27
  -4  -5  -1   12.64    0.45
  -4  -5  -1   11.55    0.39
   4  -5   1   11.51    0.44
   4  -5   1   10.36    0.40
  -4   5  -1   12.36    3.96
   4   5   1   11.78    0.43
  -4   5  -1   11.76    0.41
  -4   5  -1   11.60    0.46
  -4   5  -1   11.32    0.38
   4   5   1   11.35    2.80
  -4   5  -1   12.07    0.41
   5  -5   1   11.81    0.44
  -5  -5  -1   11.77    0.37
  -5  -5  -1    9.15    2.83
   5  -5   1   12.49    0.44
   5  -5   1   13.41    5.16
   5  -5   1   12.31    0.50
   5  -5   1   12.75    0.48
  -5  -5  -1   12.01    0.38
  -5  -5  -1   12.23    0.48
  -5   5  -1   12.06    0.41
   5   5   1   12.08    0.45
  -5   5  -1   12.21    0.50
   5   5   1    7.81    2.55
  -5   5  -1   11.68    0.44
  -5   5  -1   11.57    4.20
  -5   5  -1   12.18    0.45
  -6  -5  -1    6.30    0.37
  -6  -5  -1    5.83    0.28
   6  -5   1    6.46    0.39
  -6  -5  -1    6.07    0.27
   6  -5   1    6.15    0.31
   6  -5   1    6.81    0.38
   6  -5   1    6.13    0.34
   6  -5   1    7.53    4.13
  -6  -5  -1    6.88    2.49
   6   5   1    4.97    2.09
  -6   5  -1    6.09    0.35
  -6   5  -1    6.40    0.34
  -6   5  -1    5.64    0.37
  -6   5  -1    4.11    2.53
  -6   5  -1    5.57    0.30
  -7  -5  -1    7.64    0.34
   7  -5   1    6.70    3.56
   7  -5   1    7.55    0.43
   7  -5   1    7.23    0.45
  -7  -5  -1    7.07    2.78
  -7  -5  -1    7.52    0.30
   7  -5   1    7.17    0.36
  -7  -5  -1    7.45    0.43
   7  -5   1    7.99    0.44
   7   5   1    8.23    3.49
  -7   5  -1    7.84    0.41
  -7   5  -1    8.14    0.42
  -7   5  -1    7.24    0.44
   8  -5   1    6.46    2.81
   8  -5   1    2.16    0.28
  -8  -5  -1    2.18    0.31
  -8  -5  -1    4.84    1.67
   8  -5   1    2.41    0.24
  -8  -5  -1    1.99    0.17
   8  -5   1    1.88    0.29
  -8  -5  -1    2.23    0.22
  -8   5  -1    2.27    2.39
   8   5   1    1.06    2.57
  -8   5  -1    1.87    0.27
  -8   5  -1    1.94    0.28
  -8   5  -1    1.79    0.27
   9  -5   1    0.02    0.13
   9  -5   1    0.55    0.23
   9  -5   1    0.02    3.70
   9  -5   1    0.47    0.15
  -9  -5  -1    0.38    0.22
  -9  -5  -1    0.33    0.14
  -9   5  -1    0.23    0.17
  -9   5  -1   -2.42    2.23
  -9   5  -1    0.26    0.19
  -9   5  -1    0.44    0.20
 -10  -5  -1    3.35    0.41
 -10  -5  -1    2.75    0.29
  10  -5   1    2.07    0.31
 -10   5  -1    2.95    0.37
 -11  -5  -1    1.28    0.25
 -11  -5  -1    1.17    0.28
 -11   5  -1    1.62    0.32
  10  -6  -1    0.06    0.21
 -10  -6   1   -0.11    0.15
 -10   6   1    0.13    0.18
  -9  -6   1    1.50    0.29
   9  -6  -1    1.35    0.29
   9  -6  -1    1.31    0.26
  -9  -6   1    1.55    0.22
   9  -6  -1    1.43    0.22
  -9   6   1    1.26    0.24
  -9   6   1    1.54    0.27
  -9   6   1    1.71    0.30
  -9   6   1    1.47    0.26
  -8  -6   1    0.40    0.14
  -8  -6   1    1.74    2.28
   8  -6  -1    0.46    0.21
   8  -6  -1    0.47    0.16
  -8  -6   1    0.32    0.18
   8  -6  -1    0.43    0.18
   8  -6  -1    0.31    0.18
  -8   6   1    0.21    0.16
  -8   6   1    0.16    0.26
  -8   6   1    0.74    0.19
   7  -6  -1    4.61    0.31
   7  -6  -1    4.69    0.35
  -7  -6   1    4.38    0.26
  -7  -6   1    4.33    0.24
  -7  -6   1    9.80    2.55
   7  -6  -1    4.52    0.36
  -7  -6   1    4.63    0.38
   7  -6  -1    3.72    0.36
   7  -6  -1    1.74    2.60
  -7   6   1    5.11    0.36
   7   6  -1    4.26    2.75
  -7   6   1    4.30    1.91
  -7   6   1    4.33    0.31
  -7   6   1    4.36    0.37
  -7   6   1    4.43    0.33
  -6  -6   1    8.37    0.44
   6  -6  -1    8.39    0.48
  -6  -6   1    8.15    0.33
   6  -6  -1    9.41    0.44
   6  -6  -1    5.26    3.90
  -6  -6   1    7.45    2.73
   6  -6  -1    8.99    0.41
   6  -6  -1    8.50    0.45
  -6  -6   1    8.07    0.32
  -6   6   1    6.19    3.43
  -6   6   1    8.29    0.42
  -6   6   1    9.12    0.43
  -6   6   1    8.25    0.40
  -6   6   1    9.05    0.48
   6   6  -1   10.26    3.19
   5  -6  -1    6.23    0.36
  -5  -6   1    5.81    0.35
   5  -6  -1    3.75    3.14
   5  -6  -1    6.37    0.37
  -5  -6   1    6.58    0.26
   5  -6  -1    5.84    0.38
   5  -6  -1    6.08    0.33
  -5   6   1    6.20    0.33
  -5   6   1    3.77    3.12
  -5   6   1    5.94    0.37
  -5   6   1    7.12    0.36
  -5   6   1    5.88    0.32
   5   6  -1    7.59    2.68
   5   6  -1    5.99    2.47
   4  -6  -1    1.82    0.23
   4  -6  -1    1.81    0.23
   4  -6  -1    0.92    1.33
  -4  -6   1    1.83    0.23
  -4  -6   1    1.61    0.21
  -4  -6   1    1.75    0.14
   4  -6  -1    2.12    0.20
  -4  -6   1    1.58    0.08
  -4  -6   1    1.67    0.09
   4  -6  -1    1.67    0.21
  -4   6   1    1.83    0.21
  -4   6   1    1.73    0.18
  -4   6   1    1.59    0.20
   4   6  -1    1.47    0.23
  -4   6   1    1.49    0.21
   4   6  -1    1.22    1.06
  -3  -6   1   28.88    0.78
   3  -6  -1   27.00    6.11
   3  -6  -1   29.79    0.80
  -3  -6   1   28.09    0.60
   3  -6  -1   27.33    0.71
   3  -6  -1   28.52    0.76
  -3  -6   1   27.87    0.56
  -3  -6   1   27.84    0.73
  -3   6   1   28.86    0.70
  -3   6   1   27.07    0.77
   3   6  -1   29.49    0.72
   3   6  -1   31.93    3.56
   3   6  -1   23.52    3.19
  -3   6   1   32.79    6.98
  -3   6   1   28.18    0.69
  -3   6   1   27.56    0.78
   2  -6  -1    5.92    0.32
  -2  -6   1    5.90    0.29
  -2  -6   1    5.85    0.22
  -2  -6   1    5.74    0.31
   2  -6  -1    5.37    0.28
   2  -6  -1    5.40    0.26
  -2  -6   1    5.53    0.21
   2  -6  -1    5.36    2.66
   2   6  -1    4.88    2.51
  -2   6   1    5.55    0.25
  -2   6   1    5.24    0.25
  -2   6   1    4.95    0.30
   2   6  -1    2.87    1.56
  -2   6   1    5.35    0.26
   2   6  -1    5.48    0.27
  -1  -6   1   12.60    0.41
   1  -6  -1   12.42    0.46
  -1  -6   1   12.47    0.35
   1  -6  -1   12.18    0.39
  -1  -6   1   11.91    0.36
   1  -6  -1   12.54    0.40
   1  -6  -1   11.14    3.51
   1  -6  -1   11.82    0.40
  -1  -6   1   12.33    0.46
  -1   6   1    9.47    2.86
  -1   6   1   12.03    0.40
  -1   6   1   12.94    0.37
  -1   6   1   12.06    0.36
   1   6  -1   12.96    3.21
  -1   6   1   12.83    0.47
   1   6  -1   12.42    0.40
   0  -6   1    6.79    0.29
   0  -6  -1    7.32    0.35
   0  -6  -1    7.47    2.38
   0  -6   1    6.72    0.28
   0  -6  -1    6.44    0.27
   0  -6  -1    7.14    0.28
   0  -6   1    7.05    0.34
   0  -6  -1    6.55    0.30
   0  -6   1    6.98    0.26
   0   6  -1    7.10    0.20
   0   6   1    6.74    0.30
   0   6  -1    7.25    0.20
   0   6   1    6.94    0.23
   0   6  -1    8.52    2.57
   0   6   1    6.92    0.34
   0   6  -1    6.81    0.28
   0   6   1    5.95    2.40
   0   6  -1    6.58    0.33
   0   6   1    6.74    0.23
   1  -6   1   12.37    0.47
  -1  -6  -1   11.90    0.42
   1  -6   1   12.44    0.42
   1  -6   1   12.20    0.39
  -1  -6  -1   12.71    0.36
   1  -6   1   12.67    3.33
  -1  -6  -1   12.73    0.37
  -1  -6  -1   12.69    0.47
   1  -6   1   12.74    0.39
   1   6   1   12.77    0.29
  -1   6  -1   11.85    0.34
  -1   6  -1   12.22    0.33
  -1   6  -1   12.52    0.46
   1   6   1   12.30    0.29
   1   6   1   12.28    0.41
  -1   6  -1   11.91    0.37
  -1   6  -1    8.58    3.13
   2  -6   1    5.28    0.24
   2  -6   1    5.42    2.68
   2  -6   1    5.34    0.31
   2  -6   1    4.80    0.27
   2  -6   1    5.58    0.26
  -2  -6  -1    5.13    0.20
  -2  -6  -1    5.88    0.32
  -2  -6  -1    5.53    0.30
   2   6   1    5.48    0.28
  -2   6  -1    5.43    0.24
  -2   6  -1    5.62    0.25
   2   6   1    6.54    2.47
   2   6   1    4.86    2.13
  -2   6  -1    6.19    0.33
   2   6   1    5.55    0.12
   2   6   1    5.43    0.12
  -2   6  -1    4.57    2.50
  -2   6  -1    5.27    0.23
   3  -6   1   27.37    0.76
  -3  -6  -1   29.15    0.65
  -3  -6  -1   28.02    0.75
   3  -6   1   29.84    0.81
   3  -6   1   28.05    0.71
   3  -6   1   27.69    0.74
   3  -6   1   34.11    5.02
  -3  -6  -1   28.95    0.54
  -3  -6  -1   30.18    0.81
   3   6   1   28.15    0.73
  -3   6  -1   28.05    0.79
  -3   6  -1   28.41    0.68
   3   6   1   29.11    3.68
  -3   6  -1   37.32    6.14
  -3   6  -1   28.95    0.67
   3   6   1   24.26    3.86
  -3   6  -1   27.99    0.68
  -4  -6  -1    1.75    0.21
   4  -6   1    1.77    0.22
   4  -6   1    1.52    0.21
  -4  -6  -1    1.60    0.22
   4  -6   1    0.46    2.10
  -4  -6  -1    1.65    0.15
   4  -6   1    1.66    0.21
   4  -6   1    2.21    0.24
  -4   6  -1    1.35    0.17
  -4   6  -1    1.68    0.18
  -4   6  -1    1.84    0.19
   4   6   1    1.72    0.21
   4   6   1    1.98    1.64
  -4   6  -1    1.52    0.21
   4   6   1    3.25    1.09
   5  -6   1    7.52    3.37
  -5  -6  -1    5.47    0.35
   5  -6   1    6.32    0.37
   5  -6   1    6.17    0.34
   5  -6   1    5.81    0.38
  -5  -6  -1    5.82    0.27
   5  -6   1    6.26    0.34
  -5   6  -1    6.29    0.33
  -5   6  -1    5.85    0.37
  -5   6  -1    6.20    0.31
   5   6   1    6.57    0.36
  -5   6  -1    5.97    0.33
  -5   6  -1    6.43    3.59
   5   6   1    8.46    2.34
   6  -6   1    8.38    0.40
  -6  -6  -1    5.96    2.77
   6  -6   1   11.71    5.06
  -6  -6  -1    8.07    0.35
   6  -6   1    8.62    0.45
  -6  -6  -1    8.65    0.35
   6  -6   1    8.59    0.42
   6  -6   1    8.39    0.47
  -6  -6  -1    8.21    0.45
  -6   6  -1    4.97    2.77
  -6   6  -1    8.25    0.46
  -6   6  -1    8.18    0.41
  -6   6  -1    7.62    0.37
  -6   6  -1    8.08    0.40
   6   6   1    9.43    3.17
  -7  -6  -1    4.45    0.27
   7  -6   1    4.77    0.40
  -7  -6  -1    8.00    3.23
   7  -6   1    6.21    3.05
   7  -6   1    4.37    0.34
  -7  -6  -1    4.20    0.35
  -7  -6  -1    4.64    0.26
   7  -6   1    3.91    0.34
   7  -6   1    4.39    0.31
  -7   6  -1    4.52    0.34
   7   6   1    2.83    2.10
  -7   6  -1    4.09    0.30
  -7   6  -1    4.48    0.37
  -7   6  -1    4.05    0.32
  -7   6  -1    2.15    3.12
   8  -6   1    0.37    0.22
  -8  -6  -1    0.32    0.17
   8  -6   1    0.20    0.13
  -8  -6  -1    0.27    0.12
  -8  -6  -1    0.45    0.16
   8  -6   1    0.40    0.18
   8  -6   1    0.34    0.19
  -8   6  -1    0.17    0.14
  -8   6  -1   -6.18    3.15
  -8   6  -1    0.27    0.18
  -8   6  -1    0.19    0.16
  -8   6  -1    0.55    0.30
   9  -6   1    1.64    0.31
   9  -6   1    1.39    0.26
  -9  -6  -1    1.94    0.31
  -9  -6  -1    1.22    0.24
   9  -6   1    1.18    0.21
  -9   6  -1    1.19    0.26
  -9   6  -1    2.34    1.77
  -9   6  -1    1.55    0.25
  -9   6  -1    1.22    0.29
  -9   6  -1    1.58    0.27
  10  -6   1    0.14    0.21
 -10  -6  -1    0.20    0.19
 -10  -6  -1   -0.16    0.10
 -10   6  -1    0.13    0.19
  10  -7  -1    0.44    0.27
 -10  -7   1    0.99    0.27
 -10   7   1    0.43    0.23
  -9  -7   1    0.15    0.18
   9  -7  -1   -0.27    0.17
   9  -7  -1   -0.21    0.13
   9  -7  -1   -0.13    0.15
  -9   7   1    0.34    0.20
   8  -7  -1    4.87    0.46
   8  -7  -1    4.26    0.37
  -8  -7   1    4.84    0.30
   8  -7  -1    5.14    0.35
   8  -7  -1    1.09    4.49
   8  -7  -1    4.65    0.38
  -8  -7   1    4.36    0.65
  -8   7   1    4.65    0.35
  -8   7   1    4.27    0.35
  -8   7   1    5.15    0.46
  -8   7   1    5.21    0.44
  -7  -7   1    7.52    0.35
   7  -7  -1    7.83    0.50
   7  -7  -1    7.39    0.43
   7  -7  -1    7.72    0.42
   7  -7  -1    6.74    0.45
  -7  -7   1    7.70    0.47
  -7  -7   1    6.19    0.32
   7  -7  -1    8.92    2.95
  -7   7   1    7.35    0.40
   7   7  -1    5.47    2.96
  -7   7   1    8.61    2.49
  -7   7   1    6.30    0.39
  -7   7   1    7.61    0.44
   6  -7  -1    4.75    0.35
  -6  -7   1    4.25    0.36
   6  -7  -1    3.48    3.48
  -6  -7   1    4.15    0.42
  -6  -7   1    4.29    0.28
   6  -7  -1    4.32    0.35
   6  -7  -1    4.40    0.32
   6  -7  -1    3.90    0.36
  -6   7   1    4.53    0.31
  -6   7   1   -1.71    3.02
  -6   7   1    5.27    0.39
  -6   7   1    5.08    0.34
   6   7  -1    2.77    2.01
  -6   7   1    4.24    0.33
   6   7  -1    4.35    2.61
  -5  -7   1    8.08    0.43
   5  -7  -1    7.20    0.44
  -5  -7   1    7.20    0.44
  -5  -7   1    7.77    0.31
   5  -7  -1    7.44    0.41
   5  -7  -1    9.42    4.61
   5  -7  -1    7.12    0.42
   5  -7  -1    7.41    0.41
  -5   7   1    7.78    0.39
  -5   7   1    7.55    0.39
   5   7  -1    9.00    3.40
  -5   7   1    7.35    0.45
  -5   7   1   10.60    5.74
   5   7  -1    6.40    1.93
   4  -7  -1    7.87    4.30
  -4  -7   1    6.15    0.37
  -4  -7   1    5.86    0.18
  -4  -7   1    5.58    0.36
  -4  -7   1    5.86    0.18
   4  -7  -1    6.20    0.37
  -4  -7   1    6.05    0.26
   4  -7  -1    5.72    0.38
   4  -7  -1    6.03    0.34
   4  -7  -1    5.56    0.35
  -4   7   1    3.73    2.22
  -4   7   1    5.83    0.32
  -4   7   1    5.57    0.37
  -4   7   1    6.14    0.32
  -4   7   1    6.23    0.33
   4   7  -1    5.36    0.33
   4   7  -1    7.59    2.90
  -3  -7   1    0.45    0.14
   3  -7  -1    0.59    0.15
   3  -7  -1    0.49    0.15
   3  -7  -1    0.28    0.14
  -3  -7   1    0.31    0.14
  -3  -7   1    0.38    0.08
   3  -7  -1    2.33    1.47
  -3  -7   1    0.51    0.11
  -3   7   1    0.41    0.13
  -3   7   1    0.47    0.13
  -3   7   1    0.34    0.12
   3   7  -1    0.18    0.97
   3   7  -1    2.01    1.36
  -3   7   1    0.52    0.16
  -3   7   1    1.16    1.35
   2  -7  -1    6.14    0.52
   2  -7  -1    6.20    0.31
  -2  -7   1    5.80    0.24
  -2  -7   1    5.97    0.25
   2  -7  -1    3.35    2.20
  -2  -7   1    5.95    0.31
   2  -7  -1    6.57    0.37
   2  -7  -1    5.82    0.31
  -2  -7   1    5.58    0.35
  -2   7   1    4.34    2.60
   2   7  -1    6.60    2.60
   2   7  -1    5.81    0.30
  -2   7   1    5.41    0.35
   2   7  -1    9.60    2.47
  -2   7   1    6.12    0.30
  -2   7   1    5.68    0.27
  -2   7   1    6.03    0.27
  -1  -7   1   29.19    0.67
   1  -7  -1   28.91    0.73
  -1  -7   1   28.28    0.73
  -1  -7   1   28.54    0.81
  -1  -7   1   28.68    0.66
   1  -7  -1   29.75    0.72
   1  -7  -1   24.54    5.28
   1  -7  -1   30.44    0.84
   1  -7  -1   27.62    0.72
  -1   7   1   28.57    0.82
   1   7  -1   29.37    4.56
  -1   7   1   29.22    0.65
   1   7  -1   29.14    0.72
  -1   7   1   28.70    0.72
  -1   7   1   29.35    0.64
  -1   7   1   29.96    5.09
   0  -7   1    1.20    0.19
   0  -7  -1    0.95    0.16
   0  -7  -1    1.17    1.03
   0  -7   1    1.31    0.16
   0  -7  -1    1.12    0.16
   0  -7   1    1.21    0.17
   0  -7  -1    0.86    0.14
   0  -7  -1    1.24    0.20
   0  -7   1    1.37    1.12
   0  -7   1    1.04    0.14
   0   7   1    1.27    0.18
   0   7  -1    0.90    0.18
   0   7   1    1.05    1.15
   0   7   1    1.21    0.19
   0   7  -1    1.01    0.09
   0   7  -1    1.07    0.09
   0   7   1    1.03    0.11
   0   7  -1    0.24    1.11
   0   7   1    1.13    0.12
   0   7  -1    1.06    0.15
  -1  -7  -1   29.14    0.83
  -1  -7  -1   28.45    0.68
   1  -7   1   29.43    0.82
  -1  -7  -1   29.01    0.75
   1  -7   1   28.44    0.73
   1  -7   1   29.10    0.80
   1  -7   1   30.52    4.82
  -1  -7  -1   28.20    0.66
   1   7   1   29.47    0.54
   1   7   1   29.73    5.81
  -1   7  -1   28.73    0.61
   1   7   1   29.58    0.55
  -1   7  -1   36.30    5.33
  -1   7  -1   29.21    0.62
  -1   7  -1   28.49    0.81
  -1   7  -1   29.11    0.70
   1   7   1   28.38    0.73
   2  -7   1    5.99    0.39
  -2  -7  -1    5.77    0.32
  -2  -7  -1    5.89    0.24
   2  -7   1    5.49    0.33
   2  -7   1    5.77    0.36
   2  -7   1    6.32    0.31
   2  -7   1    2.25    1.68
  -2  -7  -1    6.87    0.38
  -2   7  -1    5.94    0.26
   2   7   1    5.58    2.53
  -2   7  -1    6.14    0.26
  -2   7  -1    5.72    0.28
   2   7   1    5.53    1.84
  -2   7  -1    6.14    0.37
   2   7   1    5.64    0.31
  -3  -7  -1    0.25    0.12
   3  -7   1    0.23    0.13
   3  -7   1    0.49    0.14
  -3  -7  -1    0.47    0.08
   3  -7   1    0.50    0.16
  -3  -7  -1    0.52    0.16
   3  -7   1    2.15    1.51
   3  -7   1    0.33    0.13
  -3   7  -1    0.40    0.12
  -3   7  -1    0.33    0.15
  -3   7  -1    2.29    1.97
   3   7   1    0.93    1.51
  -3   7  -1    0.23    0.10
   3   7   1    0.55    0.15
  -4  -7  -1    5.79    0.14
  -4  -7  -1    6.75    0.40
  -4  -7  -1    6.07    0.28
  -4  -7  -1    5.82    0.14
   4  -7   1    6.37    0.39
   4  -7   1    5.93    0.36
   4  -7   1    5.27    0.34
   4  -7   1    6.14    0.37
  -4  -7  -1    6.21    0.37
   4  -7   1    4.39    3.07
  -4   7  -1    5.51    0.37
  -4   7  -1    5.82    0.32
   4   7   1    5.45    3.00
   4   7   1    6.12    0.34
   4   7   1    5.33    2.65
  -4   7  -1    5.76    0.30
  -4   7  -1    5.59    0.31
  -4   7  -1    4.80    2.88
   5  -7   1    7.29    0.40
   5  -7   1    7.27    0.42
   5  -7   1    7.55    0.45
  -5  -7  -1    7.95    0.45
  -5  -7  -1    8.05    0.44
   5  -7   1    7.36    0.41
   5   7   1    7.92    2.85
  -5   7  -1    7.67    0.39
  -5   7  -1    6.64    0.34
  -5   7  -1    7.20    3.49
  -5   7  -1    7.50    0.44
  -5   7  -1    7.71    0.39
   5   7   1    6.54    0.38
   5   7   1    8.16    3.19
   6  -7   1    4.55    0.39
  -6  -7  -1    4.59    0.36
   6  -7   1    4.59    0.33
   6  -7   1    4.54    0.35
  -6  -7  -1    4.44    0.27
   6  -7   1    3.60    0.33
  -6  -7  -1    4.31    0.27
   6  -7   1    0.13    2.34
  -6   7  -1    4.37    0.29
  -6   7  -1    3.89    0.31
   6   7   1    5.89    3.54
  -6   7  -1    4.63    0.33
  -6   7  -1    4.25    0.37
  -6   7  -1    8.67    5.37
  -7  -7  -1    6.84    0.34
  -7  -7  -1    7.34    0.35
  -7  -7  -1    7.57    0.47
   7  -7   1    7.70    0.45
   7  -7   1    6.92    0.45
   7  -7   1    7.24    0.49
   7  -7   1    9.75    4.12
  -7   7  -1    7.45    0.42
  -7   7  -1    6.58    0.37
  -7   7  -1    4.26    3.69
  -7   7  -1    7.20    0.43
  -7   7  -1    6.41    0.54
   8  -7   1    4.20    0.38
  -8  -7  -1    5.02    0.43
   8  -7   1   -1.52    4.86
  -8  -7  -1    4.68    0.31
   8  -7   1    4.42    0.34
   8  -7   1    4.58    0.38
   8  -7   1    4.77    0.44
  -8   7  -1    5.41    0.39
  -8   7  -1    4.72    0.36
  -8   7  -1    5.67    0.37
  -8   7  -1    4.39    0.41
  -8   7  -1    0.08    2.69
  -9  -7  -1    0.28    0.19
  -9  -7  -1    0.36    0.15
   9  -7   1    0.21    0.15
   9  -7   1    0.03    0.20
  -9   7  -1    0.26    0.19
 -10  -7  -1    0.95    0.26
  10  -7   1    0.15    0.20
 -10   7  -1    0.71    0.23
   9  -8  -1    0.08    0.22
  -9  -8   1   -0.18    0.24
   9  -8  -1    0.38    0.23
   9   8  -1   -2.40    3.62
  -9   8   1    0.21    0.21
   8  -8  -1    1.50    4.39
  -8  -8   1    1.47    0.28
   8  -8  -1    1.60    0.30
  -8  -8   1    1.37    0.28
   8  -8  -1    1.73    0.27
  -8   8   1    1.32    0.25
  -8   8   1   -3.18    3.62
   8   8  -1    3.99    3.24
  -8   8   1    1.57    0.28
  -7  -8   1    5.47    0.43
   7  -8  -1    5.10    0.39
   7  -8  -1    5.13    0.44
   7  -8  -1    4.69    0.38
   7  -8  -1    4.33    0.38
  -7  -8   1    4.82    0.41
  -7  -8   1    4.49    0.28
   7  -8  -1    1.64    3.30
  -7   8   1    4.04    0.33
  -7   8   1    4.62    0.36
  -7   8   1    4.59    0.43
  -7   8   1    2.22    5.75
   7   8  -1    8.06    3.52
  -7   8   1    5.04    0.36
   6  -8  -1    0.49    0.19
   6  -8  -1    0.41    0.19
   6  -8  -1    0.43    0.18
   6  -8  -1   -2.49    3.39
  -6  -8   1    0.46    0.21
  -6  -8   1    0.59    0.13
  -6  -8   1    0.54    0.19
   6  -8  -1    0.45    0.19
   6   8  -1   -1.20    1.98
   6   8  -1   -1.41    1.42
  -6   8   1    0.44    0.17
  -6   8   1    0.42    0.17
  -6   8   1    0.42    0.18
  -6   8   1    0.41    0.15
  -6   8   1    5.97    2.63
   5  -8  -1    2.13    0.29
  -5  -8   1    2.16    0.30
   5  -8  -1    2.15    0.30
   5  -8  -1    6.34    3.00
   5  -8  -1    2.33    0.29
   5  -8  -1    2.08    0.28
   5   8  -1    1.32    1.99
  -5   8   1    1.87    0.28
  -5   8   1    2.30    0.27
   5   8  -1    1.77    0.25
   5   8  -1    0.86    1.25
  -5   8   1   -2.00    2.36
  -5   8   1    2.47    0.26
  -5   8   1    2.05    0.25
  -4  -8   1   10.09    0.27
   4  -8  -1    9.94    0.49
  -4  -8   1   10.15    0.28
   4  -8  -1   11.93    4.17
  -4  -8   1   10.22    0.61
   4  -8  -1   11.53    0.50
  -4  -8   1   10.33    0.37
   4  -8  -1   11.31    0.56
   4  -8  -1   10.91    0.51
  -4  -8   1   11.58    0.52
   4   8  -1   12.83    2.88
  -4   8   1   11.32    0.55
   4   8  -1   11.35    0.49
  -4   8   1   10.50    0.44
  -4   8   1   15.17    5.91
  -4   8   1   10.11    0.44
   4   8  -1   10.72    3.70
  -4   8   1   11.08    0.44
  -3  -8   1   23.83    0.74
   3  -8  -1   25.35    0.76
   3  -8  -1   24.03    0.81
  -3  -8   1   23.96    0.60
  -3  -8   1   23.98    0.56
  -3  -8   1   25.02    0.81
   3  -8  -1   23.67    6.13
   3  -8  -1   23.68    0.71
  -3   8   1   22.78    0.79
  -3   8   1   23.87    0.64
   3   8  -1   23.80    0.71
  -3   8   1   30.48    8.17
   3   8  -1   25.57    3.84
  -3   8   1   24.35    0.69
   2  -8  -1   17.24    4.74
  -2  -8   1   12.49    0.56
   2  -8  -1   12.43    0.50
  -2  -8   1   12.31    0.41
  -2  -8   1   12.55    0.40
   2  -8  -1   12.76    0.47
   2  -8  -1   12.16    0.56
  -2  -8   1   13.44    0.51
   2  -8  -1   12.71    0.48
   2   8  -1   13.05    0.49
  -2   8   1   12.40    0.47
  -2   8   1   12.36    0.55
   2   8  -1   15.65    4.55
  -2   8   1    8.84    4.65
  -2   8   1   12.12    0.53
   2   8  -1   15.35    3.50
  -2   8   1   13.07    0.42
   1  -8  -1   16.29    0.54
   1  -8  -1   16.36    4.77
   1  -8  -1   15.75    0.62
   1  -8  -1   16.87    0.57
  -1  -8   1   16.25    0.63
   1  -8  -1   16.33    0.54
  -1  -8   1   16.39    0.50
  -1  -8   1   16.45    0.55
  -1  -8   1   15.85    0.49
  -1   8   1   16.44    0.45
   1   8  -1   15.63    4.64
  -1   8   1   16.86    0.55
   1   8  -1   16.24    0.53
  -1   8   1   16.04    0.62
  -1   8   1   16.50    0.44
  -1   8   1   19.01    6.08
   0  -8  -1   22.22    0.75
   0  -8  -1   21.57    0.61
   0  -8  -1   17.66    4.35
   0  -8  -1   22.02    0.62
   0  -8   1   22.47    0.60
   0  -8   1   21.85    0.74
   0  -8   1   22.14    0.62
   0  -8   1   13.55    3.71
   0  -8   1   21.81    0.63
   0  -8  -1   21.43    0.65
   0   8   1   21.19    0.48
   0   8  -1   21.80    0.48
   0   8  -1   21.92    0.73
   0   8   1   21.08    0.63
   0   8   1   21.20    0.72
   0   8  -1   21.24    0.61
   0   8  -1   21.50    0.42
   0   8  -1   19.81    4.62
   0   8   1   35.09    7.86
   0   8   1   22.36    0.48
   1  -8   1   16.26    0.52
  -1  -8  -1   16.96    0.51
  -1  -8  -1   16.56    0.63
   1  -8   1   16.50    0.60
   1  -8   1   16.37    0.64
  -1  -8  -1   16.40    0.57
  -1  -8  -1   15.27    0.48
   1  -8   1   18.23    5.09
   1  -8   1   15.84    0.54
  -1   8  -1   17.09    0.42
   1   8   1   15.59    4.31
  -1   8  -1   15.86    4.46
   1   8   1   16.15    0.32
   1   8   1   15.61    0.54
  -1   8  -1   16.04    0.62
  -1   8  -1   16.27    0.42
  -1   8  -1   15.79    0.51
  -2  -8  -1   13.31    0.57
   2  -8   1   12.07    0.55
  -2  -8  -1   12.17    0.50
   2  -8   1   12.21    0.50
   2  -8   1   12.77    3.59
   2  -8   1   13.04    0.48
  -2  -8  -1   12.00    0.39
  -2  -8  -1   12.60    0.50
   2   8   1   12.97    0.50
   2   8   1   11.60    4.02
  -2   8  -1   12.66    0.45
  -2   8  -1   13.11    0.57
  -2   8  -1   12.69    0.40
   2   8   1    9.02    2.85
   3  -8   1   24.26    0.81
   3  -8   1   24.08    0.76
  -3  -8  -1   23.83    0.54
   3  -8   1   23.88    0.75
  -3  -8  -1   24.78    0.82
   3  -8   1   24.16    0.71
  -3  -8  -1   23.28    0.74
   3  -8   1   18.39    6.06
   3   8   1   25.17    0.73
  -3   8  -1   24.80    0.64
  -3   8  -1   35.73    9.24
  -3   8  -1   23.64    0.64
  -3   8  -1   24.16    0.67
   3   8   1   29.96    4.61
  -3   8  -1   23.54    0.80
   3   8   1   23.19    5.97
   4  -8   1    9.34    0.48
   4  -8   1   10.31    0.47
  -4  -8  -1   10.03    0.63
  -4  -8  -1   11.52    0.53
  -4  -8  -1   10.90    0.39
   4  -8   1    7.75    4.59
  -4  -8  -1   10.15    0.24
   4  -8   1   10.49    0.53
  -4   8  -1   11.14    0.43
  -4   8  -1   10.03    0.53
   4   8   1   10.89    0.47
  -4   8  -1   19.20    6.54
  -4   8  -1   10.21    0.43
   4   8   1   12.44    4.25
  -4   8  -1   10.15    0.41
   4   8   1   13.83    4.59
   5  -8   1    2.07    0.27
   5  -8   1    3.56    1.56
   5  -8   1    2.25    0.30
   5  -8   1    2.04    0.29
  -5  -8  -1    2.32    0.21
  -5  -8  -1    2.30    0.30
   5  -8   1    2.05    0.28
  -5  -8  -1    1.75    0.27
   5   8   1    2.45    0.29
  -5   8  -1    1.83    0.28
   5   8   1    1.84    2.10
  -5   8  -1   -1.22    3.22
   5   8   1   -1.31    2.38
  -5   8  -1    2.38    0.26
  -5   8  -1    2.16    0.40
  -5   8  -1    1.86    0.24
  -6  -8  -1    0.51    0.13
   6  -8   1    0.31    0.17
   6  -8   1    0.46    0.18
  -6  -8  -1    0.24    0.17
   6  -8   1    0.30    0.18
  -6  -8  -1    0.16    0.19
   6  -8   1    0.08    0.20
  -6  -8  -1    0.56    0.15
  -6   8  -1    0.41    0.19
   6   8   1    2.31    2.24
  -6   8  -1    0.57    0.16
   6   8   1    1.82    2.28
  -6   8  -1    0.55    0.18
  -6   8  -1    0.27    0.13
  -6   8  -1   -1.63    2.62
   7  -8   1    0.77    3.88
   7  -8   1    3.77    0.37
  -7  -8  -1    4.50    0.30
   7  -8   1    4.95    0.45
   7  -8   1    4.45    0.36
   7  -8   1    4.58    0.40
  -7  -8  -1    5.02    0.31
   7   8   1    9.29    3.13
  -7   8  -1    4.91    0.38
  -7   8  -1    4.14    0.40
   8  -8   1    1.35    0.27
   8  -8   1    1.63    0.27
   8  -8   1    1.08    0.28
  -8  -8  -1    1.22    0.26
   8  -8   1    9.07    3.63
  -8  -8  -1    1.08    0.26
  -8   8  -1    1.07    0.22
  -8   8  -1    4.02    4.59
   8   8   1    5.57    3.10
  -8   8  -1    1.20    0.24
   9  -8   1    0.09    0.22
  -9  -8  -1    0.39    0.22
   9  -8   1    0.08    0.17
  -9   8  -1    0.25    0.20
   8   9  -1   -0.74    3.10
  -8   9   1   14.66    6.32
  -7  -9   1    0.08    0.17
   7  -9  -1   -2.77    4.94
   7  -9  -1    0.05    0.17
  -7  -9   1    0.10    0.16
   7  -9  -1    0.30    0.19
  -7   9   1    0.53    0.16
  -7   9   1   -0.16    4.94
  -6  -9   1    1.29    0.27
   6  -9  -1   -2.21    4.42
   6  -9  -1    1.30    0.25
   6  -9  -1    1.82    0.32
  -6  -9   1    1.35    0.26
   6  -9  -1    1.54    0.27
   6  -9  -1    1.55    0.31
  -6   9   1    1.96    0.27
  -6   9   1    1.08    0.26
   6   9  -1    0.23    2.23
  -6   9   1    1.84    0.26
  -5  -9   1    0.32    0.16
   5  -9  -1    0.49    0.18
  -5  -9   1    0.21    0.18
   5  -9  -1    0.13    0.16
  -5  -9   1    0.16    0.10
   5  -9  -1    0.20    0.16
   5  -9  -1    0.02    0.23
   5  -9  -1   -1.64    2.25
  -5   9   1    8.12    4.43
   5   9  -1   -2.47    1.33
  -5   9   1    0.54    0.20
  -5   9   1    0.33    0.15
  -5   9   1    0.79    0.18
  -5   9   1    0.59    0.17
   5   9  -1    0.14    0.14
   5   9  -1    0.58    1.96
   4  -9  -1    0.67    0.22
   4  -9  -1    0.95    0.22
  -4  -9   1    0.79    0.15
   4  -9  -1    0.59    0.18
  -4  -9   1    0.62    0.20
   4  -9  -1    0.57    0.18
   4  -9  -1    1.52    2.33
   4   9  -1   -0.79    1.56
  -4   9   1    0.55    0.15
   4   9  -1    0.44    0.18
  -4   9   1    1.28    3.72
  -4   9   1    0.53    0.16
   4   9  -1   -0.43    1.02
  -4   9   1    0.73    0.16
   3  -9  -1    3.43    0.40
   3  -9  -1    2.95    0.29
  -3  -9   1    3.07    0.20
  -3  -9   1    3.29    0.34
  -3  -9   1    3.86    0.32
  -3  -9   1    3.70    0.24
   3  -9  -1    0.79    3.06
  -3   9   1    3.37    0.27
  -3   9   1    6.03    4.70
  -3   9   1    3.56    0.26
   3   9  -1    3.13    0.29
  -3   9   1    3.73    0.26
  -3   9   1    3.78    0.36
   3   9  -1    2.02    2.66
  -2  -9   1   10.77    0.41
   2  -9  -1   10.91    0.48
   2  -9  -1   11.16    0.56
  -2  -9   1   10.40    0.39
   2  -9  -1    9.97    0.44
  -2  -9   1   10.81    0.48
   2  -9  -1   10.50    0.47
  -2  -9   1   10.88    0.55
   2  -9  -1   10.87    4.08
  -2   9   1   10.53    0.54
   2   9  -1   11.02    4.81
   2   9  -1   14.02    4.71
   2   9  -1    9.78    0.45
  -2   9   1   11.47    0.40
  -2   9   1    8.63    5.25
  -2   9   1   11.34    0.46
  -1  -9   1   13.33    0.61
  -1  -9   1   13.37    0.47
   1  -9  -1   14.40    0.64
   1  -9  -1   13.83    0.52
   1  -9  -1   14.06    0.52
   1  -9  -1   12.96    0.51
  -1  -9   1   13.07    0.51
   1  -9  -1   16.35    4.82
  -1  -9   1   13.62    0.47
  -1   9   1   13.02    0.39
  -1   9   1   11.51    5.48
  -1   9   1   13.31    0.51
   1   9  -1   22.55    6.14
   1   9  -1   17.26    6.12
  -1   9   1   13.88    0.61
   1   9  -1   13.46    0.51
  -1   9   1   13.23    0.39
   0  -9  -1    0.11    0.13
   0  -9  -1    0.03    0.13
   0  -9  -1    0.12    0.16
   0  -9   1    0.23    0.16
   0  -9  -1    1.27    0.82
   0  -9  -1    0.06    0.12
   0  -9   1   -0.12    1.24
   0  -9   1    0.05    0.12
   0  -9   1    0.18    0.13
   0  -9   1    0.14    0.13
   0   9  -1    0.06    0.12
   0   9   1    0.02    0.06
   0   9   1    0.11    0.06
   0   9   1    0.19    0.14
   0   9   1   -1.82    2.53
   0   9  -1    0.16    0.13
  -1  -9  -1   13.36    0.47
  -1  -9  -1   13.82    0.49
   1  -9   1   13.93    4.56
   1  -9   1   12.81    0.51
   1  -9   1   13.67    0.50
  -1  -9  -1   12.71    0.60
  -1  -9  -1   12.47    0.53
   1  -9   1   13.48    0.61
   1  -9   1   13.95    0.50
  -1   9  -1   13.35    0.36
   1   9   1   13.65    0.53
   1   9   1   13.25    5.71
   1   9   1    8.59    3.15
  -1   9  -1   13.33    0.60
  -1   9  -1   13.65    0.36
  -1   9  -1   23.75    6.89
  -2  -9  -1   10.51    0.49
   2  -9   1   10.43    0.45
   2  -9   1   10.10    0.47
   2  -9   1   10.69    0.43
  -2  -9  -1    9.70    0.40
   2  -9   1   11.66    0.57
  -2  -9  -1   10.33    0.37
   2  -9   1    6.83    3.30
  -2  -9  -1   10.79    0.55
   2   9   1    9.92    0.46
  -2   9  -1    9.59    0.35
   2   9   1   17.01    5.04
  -2   9  -1   10.27    0.44
  -2   9  -1   10.15    0.48
  -2   9  -1   10.78    5.80
   2   9   1    7.00    3.06
  -2   9  -1   10.71    0.54
  -3  -9  -1    3.28    0.20
  -3  -9  -1    3.25    0.30
   3  -9   1    4.70    2.56
   3  -9   1    3.47    0.31
   3  -9   1    2.86    0.33
   3  -9   1    3.86    0.34
  -3  -9  -1    4.11    0.37
  -3  -9  -1    3.52    0.25
   3  -9   1    3.54    0.30
  -3   9  -1    1.43    2.80
  -3   9  -1    3.40    0.24
  -3   9  -1    3.92    0.25
   3   9   1    2.87    0.29
  -3   9  -1    3.34    0.33
   4  -9   1    0.47    0.18
   4  -9   1    0.52    0.18
  -4  -9  -1    0.85    0.16
  -4  -9  -1    0.69    0.21
  -4  -9  -1    0.50    0.20
   4  -9   1    1.25    0.24
   4  -9   1    0.75    0.21
   4  -9   1   -2.30    3.27
  -4   9  -1    0.60    0.15
  -4   9  -1    2.60    4.88
  -4   9  -1    0.51    0.14
   4   9   1    1.58    1.59
  -4   9  -1    0.32    0.14
   4   9   1   -0.16    1.41
   4   9   1    0.35    0.17
   5  -9   1    0.20    0.18
   5  -9   1    0.00    0.19
   5  -9   1   -2.97    3.14
   5  -9   1    0.39    0.17
  -5  -9  -1    0.26    0.11
  -5  -9  -1    0.12    0.17
   5  -9   1    0.19    0.16
  -5  -9  -1    0.32    0.20
  -5   9  -1    0.28    0.15
   5   9   1    0.29    0.16
  -5   9  -1    0.32    0.16
   5   9   1   -1.57    3.02
  -5   9  -1    0.52    0.13
  -5   9  -1   -2.72    3.15
  -5   9  -1    0.61    0.22
   6  -9   1    0.80    0.23
  -6  -9  -1    1.43    0.20
   6  -9   1    1.44    0.32
  -6  -9  -1    1.68    0.23
  -6  -9  -1    1.15    0.26
   6  -9   1    1.73    0.31
   6  -9   1    2.76    3.99
   6  -9   1    1.27    0.26
  -6  -9  -1    1.52    0.33
  -6   9  -1    0.91    0.25
  -6   9  -1    1.20    0.21
  -6   9  -1    1.18    0.21
  -6   9  -1    5.77    2.94
   6   9   1   -3.50    2.76
   7  -9   1    0.27    0.22
  -7  -9  -1    0.17    0.18
   7  -9   1    0.52    5.93
   7  -9   1    0.11    0.17
   7  -9   1    0.28    0.18
  -7  -9  -1    0.19    0.16
  -7   9  -1    0.03    0.16
  -7   9  -1    0.42    0.15
  -7   9  -1    9.34    4.92
   8  -9   1    0.14    0.19
   8  -9   1    0.16    0.18
   8  -9   1    0.30    0.24
  -8   9  -1    0.13    0.17
  -8   9  -1   -2.90    6.91
   8   9   1   -0.03    4.82
  -7 -10   1    0.14    0.19
   7 -10  -1    0.48    0.24
   7 -10  -1    0.79    0.26
   7 -10  -1    5.99    7.81
  -7 -10   1    0.66    0.24
   7 -10  -1    0.33    0.24
  -7  10   1    0.72    0.21
   7  10  -1    1.39    2.68
   6 -10  -1   -0.06    0.14
   6 -10  -1    0.11    0.15
   6 -10  -1   -6.99    6.64
  -6 -10   1    0.30    0.21
   6 -10  -1   -0.16    0.17
  -6 -10   1    0.30    0.17
   6  10  -1   -2.69    2.71
  -6  10   1    0.05    0.15
  -6  10   1   -4.19    4.78
  -5 -10   1    2.76    0.36
   5 -10  -1    2.39    0.37
   5 -10  -1   -0.49    4.32
  -5 -10   1    3.13    0.32
   5 -10  -1    2.18    0.34
   5 -10  -1    2.58    0.36
   5 -10  -1    3.05    0.36
   5  10  -1    0.18    3.23
   4 -10  -1    0.74    0.20
   4 -10  -1    1.20    0.27
  -4 -10   1    0.64    0.21
   4 -10  -1    0.59    0.21
   4 -10  -1    1.09    0.26
   4 -10  -1    7.17    3.51
  -4 -10   1    1.14    0.24
  -4  10   1    0.63    0.16
   4  10  -1    0.64    0.19
   4  10  -1   -3.81    2.27
  -4  10   1    5.59    3.56
  -4  10   1    0.64    0.22
  -3 -10   1    2.24    0.29
   3 -10  -1    2.31    0.53
   3 -10  -1    2.05    0.29
   3 -10  -1    0.95    2.79
   3 -10  -1    2.17    0.39
  -3 -10   1    1.72    0.30
   3 -10  -1    2.75    0.31
  -3 -10   1    1.91    0.21
   3  10  -1    1.90    0.26
  -3  10   1    1.89    0.24
  -3  10   1    1.96    0.30
  -3  10   1   -4.42    3.52
  -3  10   1    1.90    0.20
   2 -10  -1    1.84    0.27
   2 -10  -1    2.40    2.42
   2 -10  -1    1.68    0.29
  -2 -10   1    2.61    0.24
   2 -10  -1    2.30    0.29
  -2 -10   1    1.74    0.30
  -2 -10   1    2.04    0.28
   2 -10  -1    1.98    0.26
  -2  10   1    0.04    3.61
   2  10  -1    1.67    0.24
  -2  10   1    2.00    0.31
  -2  10   1    1.54    0.23
   2  10  -1    2.74    3.00
   1 -10  -1    0.96    1.35
  -1 -10   1    0.95    0.20
  -1 -10   1    1.18    0.24
  -1 -10   1    1.00    0.18
   1 -10  -1    1.03    0.24
   1 -10  -1    0.90    0.22
   1 -10  -1    1.09    0.21
   1 -10  -1    0.96    0.20
  -1 -10   1    1.31    0.20
  -1  10   1    0.95    0.22
   1  10  -1    1.13    0.21
   1  10  -1    5.56    2.72
  -1  10   1    1.15    0.20
   0 -10  -1    2.98    0.37
   0 -10  -1    3.41    0.29
   0 -10  -1    3.29    0.28
   0 -10   1    2.81    0.36
   0 -10  -1    3.22    0.30
   0 -10   1    3.30    0.30
   0 -10   1    3.20    0.27
   0 -10   1    3.28    0.28
   0  10   1    3.16    0.29
   0  10  -1    6.68    2.48
   0  10  -1    3.10    0.28
   1 -10   1    0.87    0.19
   1 -10   1    1.20    0.25
  -1 -10  -1    1.28    0.22
  -1 -10  -1    0.81    0.17
   1 -10   1    1.31    0.22
   1 -10   1    0.62    1.67
   1 -10   1    1.02    0.20
  -1 -10  -1    1.47    0.22
  -1 -10  -1    1.04    0.23
   1  10   1    1.10    0.22
  -1  10  -1    0.85    0.22
  -1  10  -1    1.32    0.21
  -1  10  -1   -1.16    2.53
   2 -10   1    1.54    0.25
  -2 -10  -1    1.74    0.29
   2 -10   1    1.57    0.29
   2 -10   1    1.61    0.27
   2 -10   1    1.92    0.25
   2 -10   1    2.08    0.27
  -2 -10  -1    2.06    0.24
   2  10   1    1.88    0.26
  -2  10  -1   -4.61    3.19
  -2  10  -1    1.76    0.29
  -2  10  -1    1.71    0.23
  -3 -10  -1    2.32    0.22
   3 -10   1    1.90    0.27
   3 -10   1    2.06    0.40
  -3 -10  -1    1.95    0.29
   3 -10   1    1.48    0.25
  -3  10  -1    1.24    0.41
   3  10   1    2.02    0.27
   3  10   1    3.07    3.02
  -3  10  -1    2.16    4.92
  -4 -10  -1    1.01    0.33
   4 -10   1    0.84    0.23
   4 -10   1   -0.33    1.90
   4 -10   1    0.68    0.23
  -4 -10  -1    0.98    0.24
  -4 -10  -1    0.86    0.17
   4 -10   1    1.09    0.24
   4 -10   1    1.16    0.23
   4  10   1    0.62    0.25
  -4  10  -1   -1.33    3.71
  -4  10  -1    0.79    0.24
   5 -10   1    3.11    0.39
   5 -10   1    3.08    0.33
  -5 -10  -1    2.70    0.38
   5 -10   1    2.58    0.37
  -5  10  -1    2.73    0.27
   5  10   1    4.24    2.20
  -5  10  -1    5.45    2.47
   5  10   1    2.39    0.33
   6 -10   1   -0.04    0.20
   6 -10   1    0.05    0.17
   6 -10   1   -4.24    5.27
   6 -10   1    0.09    0.16
  -6 -10  -1    0.09    0.19
  -6 -10  -1   -0.18    0.13
   6  10   1   -6.26    3.33
  -6  10  -1    0.00    0.12
  -7 -10  -1    0.63    0.23
   7 -10   1    2.01    7.15
   7 -10   1    0.56    0.24
   7 -10   1    0.36    0.25
  -7 -10  -1    1.03    0.29
   7 -10   1    0.39    0.21
  -7  10  -1    0.34    0.27
  -7  10  -1    0.35    6.13
   5 -11  -1    5.46    6.06
   4 -11  -1    2.09    4.30
   4 -11  -1    1.27    0.27
   4 -11  -1    1.32    0.28
  -4 -11   1    0.82    0.26
   4  11  -1   -0.30    3.25
   4  11  -1    1.03    0.24
   3 -11  -1    1.38    0.32
   3 -11  -1    1.35    0.25
   3 -11  -1    1.76    3.90
  -3 -11   1    1.64    0.31
  -3 -11   1    2.03    0.31
   3 -11  -1    1.76    0.30
   3 -11  -1    2.07    0.29
   3  11  -1    1.69    0.32
   3  11  -1   -1.42    3.57
  -2 -11   1    2.28    0.37
   2 -11  -1    2.12    0.29
  -2 -11   1    2.18    0.28
   2 -11  -1   -2.21    2.79
  -2 -11   1    1.91    0.32
   2 -11  -1    1.36    0.29
  -2  11   1    7.71    3.96
   1 -11  -1    5.69    3.60
  -1  11   1   12.17    4.44
   0 -11  -1    0.31    0.15
   0 -11  -1    0.73    0.24
   0 -11   1    0.53    0.17
   0 -11   1    0.44    0.18
   0 -11   1    0.54    0.23
   0 -11  -1    0.40    0.18
   0  11  -1    0.26    3.07
   0  11   1   -0.01    0.16
   1 -11   1    1.57    0.24
  -1 -11  -1    1.57    0.24
  -1 -11  -1    1.29    0.27
   1 -11   1    3.38    2.95
   1 -11   1    1.88    0.27
   1 -11   1    1.73    0.30
  -1 -11  -1    1.48    0.26
   1 -11   1    1.51    0.30
   1 -11   1    1.45    0.24
   1  11   1    1.47    0.25
   1  11   1    3.28    3.07
  -1  11  -1    5.46    4.86
   2 -11   1   -1.26    2.15
  -2  11  -1   -8.31    4.04
   2  11   1   -0.77    2.99
   3 -11   1    1.99    0.37
   3 -11   1   -0.59    4.44
   3 -11   1    1.62    0.30
  -3 -11  -1    1.63    0.26
  -3 -11  -1    1.29    0.28
   3 -11   1    1.66    0.27
   3 -11   1    1.88    0.34
   3  11   1    6.11    4.20
  -3  11  -1    5.74    3.46
   3  11   1    1.23    0.26
   4 -11   1   -0.11    3.36
   4 -11   1    1.17    0.28
  -4 -11  -1    1.27    0.26
   4 -11   1    1.21    0.36
  -4 -11  -1    1.25    0.29
   4  11   1    0.50    0.20
  -4  11  -1    5.61    5.29
   4  11   1   -7.49    3.71
   5 -11   1    0.83    0.28
   5 -11   1   -8.71    5.08
   5  11   1   -6.76    4.71
  -5  11  -1    7.09    6.56
   2 -12  -1    1.39    0.27
  -2 -12   1    1.27    0.31
   2 -12  -1    0.97    0.30
   2 -12  -1    1.32    0.29
   1 -12  -1    2.76    0.35
  -1 -12   1    2.66    0.40
   1 -12  -1    2.45    0.40
   0 -12  -1    1.40    0.28
   0 -12   1    1.95    0.32
   0 -12   1    1.32    0.29
  -1 -12  -1    1.97    0.35
   1 -12   1    2.48    0.37
   1 -12   1    2.79    0.43
   1 -12   1    2.91    0.39
   2 -12   1    1.23    0.25
   2 -12   1    0.86    0.28
  -2 -12  -1    1.05    0.25
   2 -12   1    0.82    0.26
  -2 -12  -1    1.67    0.35
 -12   0   2    0.63    0.22
 -11   0   2    0.60    0.21
 -11   0   2    0.80    0.24
 -11   0   2    0.68    0.19
 -11   0   2    1.02    0.28
 -10   0   2    2.60    0.34
  10   0  -2    2.80    0.27
 -10   0   2    2.59    0.28
 -10   0   2    3.45    0.32
 -10   0   2    2.54    0.33
  -9   0   2   19.40    0.71
   9   0  -2   33.04    7.63
  -9   0   2   20.24    0.66
   9   0  -2   19.21    0.60
  -9   0   2   15.41    5.12
  -9   0   2   20.28    0.66
   8   0  -2    2.37    2.81
  -8   0   2    0.13    0.14
  -8   0   2   -1.76    1.17
   8   0  -2    0.01    0.10
  -8   0   2    0.07    0.15
   8   0  -2    0.14    0.05
  -8   0   2    0.09    0.12
  -7   0   2    0.87    0.15
  -7   0   2    0.78    0.16
   7   0  -2   -0.68    1.36
  -7   0   2    0.83    0.99
   7   0  -2    0.88    0.07
   7   0  -2    0.86    0.14
  -6   0   2    0.65    0.11
  -6   0   2    0.72    0.13
  -6   0   2    1.89    0.96
   6   0  -2    0.01    1.22
  -6   0   2    0.57    0.14
   6   0  -2    0.45    0.10
   6   0  -2    0.49    0.05
  -6   0   2    0.48    0.11
   5   0  -2    3.83    1.79
   5   0  -2    4.57    0.13
   5   0  -2    4.45    0.21
  -5   0   2    4.61    0.22
  -5   0   2    4.40    0.22
  -5   0   2    4.30    1.92
  -5   0   2    4.45    0.21
  -5   0   2    4.82    0.25
   4   0  -2    3.69    0.17
  -4   0   2    3.83    0.18
  -4   0   2    3.62    0.19
  -4   0   2    3.71    0.17
  -4   0   2    3.55    0.17
   4   0  -2    3.84    0.10
  -3   0   2    0.06    0.04
  -3   0   2    0.25    0.52
   3   0  -2    0.07    0.02
  -3   0   2    0.08    0.05
   3   0  -2   -0.02    0.04
  -3   0   2    0.10    0.05
  -2   0   2    0.91    0.11
   2   0  -2    0.76    0.03
  -2   0   2    1.05    0.65
  -2   0   2    0.82    0.08
  -1   0  -2  187.08   19.21
   1   0   2  214.35   19.97
   2   0   2    0.76    0.07
  -2   0  -2    0.64    0.07
  -2   0  -2    0.75    0.08
   2   0   2    0.73    0.07
   2   0   2    0.09    0.38
  -2   0  -2    0.76    0.08
   3   0   2    0.00    0.38
  -3   0  -2    0.07    0.06
   3   0   2    0.03    0.05
   3   0   2    0.03    0.04
  -3   0  -2    0.12    0.05
   3   0   2    0.04    0.04
  -3   0  -2    0.14    0.06
  -4   0  -2    3.73    0.18
   4   0   2    3.83    0.18
  -4   0  -2    3.79    0.21
   4   0   2    4.04    0.17
   4   0   2    3.92    0.15
  -4   0  -2    3.75    0.15
  -5   0  -2    4.67    0.23
  -5   0  -2    4.40    0.26
   5   0   2    4.26    0.17
   5   0   2    4.67    0.21
   5   0   2    6.16    2.51
  -5   0  -2    4.35    0.17
  -6   0  -2    0.58    0.14
   6   0   2    0.51    0.11
  -6   0  -2    0.72    0.13
   6   0   2    0.55    0.08
  -6   0  -2    0.65    0.15
   6   0   2    0.96    1.32
  -6   0  -2    0.50    0.08
  -7   0  -2    0.58    0.15
  -7   0  -2    0.73    0.10
   7   0   2    0.65    0.13
  -7   0  -2    0.83    0.17
   7   0   2    0.86    0.11
  -7   0  -2    0.92    0.17
  -7   0  -2    0.80    0.17
  -8   0  -2    0.20    0.08
   8   0   2   -3.18    1.48
   8   0   2    0.07    0.11
  -8   0  -2    0.14    0.15
   8   0   2   -0.02    0.07
  -8   0  -2    0.16    0.14
  -8   0  -2    0.16    0.14
  -8   0  -2   -0.69    1.47
  -8   0  -2    0.03    0.13
  -9   0  -2   19.05    0.65
  -9   0  -2   19.02    0.48
  -9   0  -2   17.97    0.96
   9   0   2   19.98    0.63
  -9   0  -2   20.13    0.69
  -9   0  -2   13.13    4.83
   9   0   2   19.85    0.60
   9   0   2   21.56    5.64
  -9   0  -2   20.61    0.75
 -10   0  -2    2.89    0.34
 -10   0  -2    2.77    0.33
  10   0   2    3.17    0.27
 -10   0  -2    2.54    0.30
 -11   0  -2    1.31    0.27
 -11   0  -2    0.60    0.24
 -11   0  -2    0.99    0.24
 -11   0  -2    1.08    0.27
 -12   0  -2    0.51    0.23
 -12  -1   2    0.06    0.19
 -12  -1   2    0.41    0.23
 -11  -1   2    1.85    0.27
 -11  -1   2    1.88    0.31
 -11  -1   2    1.56    0.30
  11  -1  -2    1.81    0.33
 -11   1   2    1.70    0.32
 -11   1   2    2.20    0.33
 -11   1   2    2.13    0.32
 -11   1   2    1.72    0.30
 -10  -1   2    8.94    0.45
 -10  -1   2    8.93    0.45
 -10  -1   2    9.37    0.51
 -10  -1   2    9.07    0.54
  10  -1  -2    9.34    0.45
 -10   1   2    8.32    0.51
 -10   1   2    9.18    0.68
 -10   1   2    9.82    0.50
  10   1  -2    8.88    0.40
   9  -1  -2    0.86    0.09
  -9  -1   2    1.36    0.26
   9  -1  -2    3.54    1.69
  -9  -1   2    0.94    0.20
  -9  -1   2    1.01    0.23
   9  -1  -2    0.88    0.19
  -9  -1   2    1.25    1.79
  -9  -1   2    0.99    0.20
   9   1  -2    0.85    0.15
  -9   1   2    0.93    2.04
   9   1  -2    4.67    2.25
  -9   1   2    0.67    0.32
  -9   1   2    0.90    0.20
  -9   1   2    0.79    0.21
  -8  -1   2   17.74    0.62
   8  -1  -2   17.46    0.39
  -8  -1   2   18.53    0.58
   8  -1  -2   16.95    0.65
  -8  -1   2   19.29    4.97
  -8  -1   2   19.13    0.65
   8  -1  -2    8.70    4.20
  -8  -1   2   17.77    0.57
  -8   1   2   18.15    0.60
  -8   1   2   17.88    0.65
  -8   1   2   18.63    0.60
   8   1  -2   17.76    0.51
  -8   1   2   14.37    5.21
   8   1  -2   18.36    5.58
  -7  -1   2   49.69    1.04
   7  -1  -2   48.04    1.05
   7  -1  -2   49.48    0.87
  -7  -1   2   49.22    0.80
  -7  -1   2   48.98    1.04
   7  -1  -2   48.51    7.14
  -7  -1   2   55.67    6.52
  -7   1   2   49.00    1.13
   7   1  -2   48.61    0.98
  -7   1   2   48.03    1.06
  -7   1   2   52.05    7.38
  -7   1   2   46.25    1.06
   7   1  -2   51.41    6.95
  -6  -1   2    6.07    2.34
  -6  -1   2    8.77    0.32
   6  -1  -2    7.91    0.32
  -6  -1   2    8.50    0.36
  -6  -1   2    8.42    0.29
   6  -1  -2    8.25    0.23
   6  -1  -2    7.71    3.34
  -6  -1   2    8.24    0.19
  -6  -1   2    7.83    0.30
  -6   1   2   10.10    3.38
   6   1  -2    8.25    0.29
  -6   1   2    8.31    0.33
   6   1  -2    4.23    1.94
  -6   1   2    8.20    0.36
  -6   1   2    8.30    0.33
  -6   1   2    8.13    0.33
  -5  -1   2   39.99    0.67
   5  -1  -2   40.99    0.85
   5  -1  -2   40.49    0.72
  -5  -1   2   41.69    0.79
  -5  -1   2   38.69    4.68
  -5  -1   2   40.32    0.89
   5  -1  -2   37.69    5.39
  -5   1   2   42.16    0.86
   5   1  -2   40.38    0.78
  -5   1   2   40.88    0.86
  -5   1   2   40.37    0.89
   5   1  -2   47.28    5.32
  -5   1   2   37.62    5.29
   4  -1  -2    1.52    0.97
   4  -1  -2    3.70    0.19
  -4  -1   2    1.70    1.02
   4  -1  -2    3.65    0.13
   4  -1  -2    3.77    0.18
  -4  -1   2    3.83    0.16
   4  -1  -2    3.79    0.21
  -4  -1   2    3.65    0.10
  -4  -1   2    3.43    0.16
  -4   1   2    3.72    0.20
  -4   1   2    3.36    0.18
   4   1  -2    3.45    0.15
  -4   1   2    4.04    0.19
  -4   1   2    2.69    1.64
   4   1  -2    3.74    1.61
   3  -1  -2   43.86    4.63
  -3  -1   2   42.38    0.70
   3  -1  -2   44.48    0.84
  -3  -1   2   45.52    0.77
   3  -1  -2   44.50    0.83
  -3  -1   2   42.25    3.64
   3  -1  -2   43.28    0.74
   3   1  -2   43.40    0.76
  -3   1   2   44.01    0.83
   3   1  -2   46.88    3.88
  -3   1   2   48.65    4.87
  -3   1   2   43.69    0.84
  -2  -1   2  337.01    9.11
  -2   1   2  329.70   11.71
   1  -1  -2    2.16    0.10
   1  -1  -2    1.88    0.84
   1  -1  -2    2.04    0.09
   1  -1  -2    2.07    0.09
  -1  -1   2    2.15    0.07
  -1   1   2    2.15    0.09
   1   1  -2    1.73    0.37
  -1   1   2    1.07    0.62
   1   1  -2    2.25    0.07
  -1   1   2    2.14    0.10
   0  -1  -2  549.03   13.11
   0   1   2  563.99   13.10
   1  -1   2    2.29    0.10
  -1  -1  -2    2.00    0.77
   1  -1   2    2.22    0.09
  -1  -1  -2    2.18    0.05
  -1  -1  -2    2.22    0.10
   1  -1   2    1.69    0.69
   1  -1   2    2.05    0.09
  -1   1  -2    2.24    0.10
  -1   1  -2    2.20    0.09
  -1   1  -2    2.28    0.89
   1   1   2    2.06    0.08
  -1   1  -2    1.99    0.09
  -1   1  -2    1.98    0.08
  -2  -1  -2  320.46   10.32
   2  -1   2  323.23   11.33
  -3  -1  -2   41.38    4.01
   3  -1   2   43.90    0.83
   3  -1   2   47.69    4.76
   3  -1   2   44.71    0.79
  -3  -1  -2   44.07    0.81
   3  -1   2   45.02    0.87
   3  -1   2   43.84    0.83
  -3   1  -2   45.84    0.84
  -3   1  -2   45.94    0.87
  -3   1  -2   44.39    0.79
  -3   1  -2   41.60    4.37
   3   1   2   44.29    0.80
   4  -1   2    3.72    0.18
   4  -1   2    3.65    0.18
  -4  -1  -2    2.59    1.33
  -4  -1  -2    3.53    0.18
   4  -1   2    2.87    1.48
   4  -1   2    3.83    0.16
   4  -1   2    4.15    0.22
  -4  -1  -2    3.68    0.15
  -4   1  -2    3.58    0.19
   4   1   2    3.47    0.14
   4   1   2    3.70    0.14
  -4   1  -2    3.42    0.18
   4   1   2    2.75    1.58
   4   1   2    3.74    0.17
  -4   1  -2    3.92    0.22
  -4   1  -2    3.93    1.75
  -4   1  -2    3.78    0.16
   5  -1   2   39.71    0.83
   5  -1   2   36.14    5.41
  -5  -1  -2   42.54    0.88
  -5  -1  -2   39.72    0.83
   5  -1   2   41.32    0.77
  -5  -1  -2   40.78    0.75
   5   1   2   39.30    0.80
  -5   1  -2   41.47    0.91
  -5   1  -2   39.47    0.85
   5   1   2   42.84    5.34
  -5   1  -2   38.07    5.41
  -5   1  -2   41.51    0.78
  -5   1  -2   41.16    0.86
   5   1   2   40.57    0.76
   5   1   2   40.25    0.74
  -6  -1  -2    9.09    0.39
  -6  -1  -2    7.84    0.25
  -6  -1  -2    8.43    0.35
  -6  -1  -2    7.08    2.38
   6  -1   2    8.08    0.26
  -6  -1  -2    7.87    0.33
   6  -1   2    6.99    2.98
   6  -1   2    7.90    0.32
   6   1   2    7.80    0.24
  -6   1  -2    8.07    0.27
  -6   1  -2    7.51    0.36
   6   1   2    8.43    3.21
  -6   1  -2    8.46    0.34
  -6   1  -2    7.85    0.33
   6   1   2    8.26    0.27
  -6   1  -2    7.47    2.83
  -7  -1  -2   50.25    1.16
  -7  -1  -2   49.25    1.11
  -7  -1  -2   49.43    0.92
   7  -1   2   43.90    7.09
  -7  -1  -2   48.89    6.61
  -7  -1  -2   49.02    1.07
   7  -1   2   50.02    1.06
   7  -1   2   48.50    0.94
   7   1   2   50.26    0.91
  -7   1  -2   39.44    6.45
   7   1   2   49.77    0.98
  -7   1  -2   50.09    1.10
  -7   1  -2   50.32    1.09
   7   1   2   50.77    7.27
  -7   1  -2   48.91    0.95
  -7   1  -2   51.42    1.18
  -8  -1  -2   16.60    0.57
  -8  -1  -2   18.30    0.66
  -8  -1  -2   14.68    4.58
   8  -1   2   18.24    0.57
  -8  -1  -2   17.81    0.44
  -8  -1  -2   18.64    0.60
  -8  -1  -2   17.67    0.62
   8  -1   2   24.26    7.34
   8  -1   2   17.82    0.46
   8   1   2   18.53    0.51
  -8   1  -2   18.24    0.61
   8   1   2   18.83    0.44
  -8   1  -2   14.83    5.06
  -8   1  -2   18.38    0.67
  -8   1  -2   18.05    0.61
  -9  -1  -2    0.87    0.20
  -9  -1  -2    1.00    0.24
  -9  -1  -2    0.87    1.07
   9  -1   2    0.72    0.18
   9  -1   2    2.31    2.89
   9  -1   2    0.80    0.12
  -9  -1  -2    0.86    0.21
  -9  -1  -2    0.97    0.12
  -9  -1  -2    0.40    0.19
   9   1   2    0.60    0.14
  -9   1  -2    0.77    0.22
  -9   1  -2   -1.54    1.51
  -9   1  -2    0.94    0.21
  -9   1  -2    0.70    0.22
   9   1   2   -0.37    1.29
  -9   1  -2    0.46    0.18
 -10  -1  -2    9.20    0.50
  10  -1   2    8.26    0.42
 -10  -1  -2    9.34    0.47
 -10  -1  -2    8.88    0.47
 -10   1  -2    8.70    0.47
 -10   1  -2    8.21    0.63
 -10   1  -2    9.00    0.55
 -10   1  -2    9.05    0.48
 -11  -1  -2    1.82    0.30
 -11  -1  -2    1.44    0.27
 -11  -1  -2    1.57    0.36
 -11  -1  -2    1.51    0.30
 -11   1  -2    1.66    0.28
 -11   1  -2    2.16    0.33
 -12  -1  -2    0.35    0.22
 -12   1  -2    0.58    0.21
 -12   1  -2    0.31    0.20
 -12  -2   2    1.63    0.29
 -12  -2   2    1.38    0.32
 -12   2   2    1.98    0.52
 -12   2   2    2.37    0.35
 -11  -2   2    0.49    0.18
  11  -2  -2    0.52    0.17
 -11  -2   2    0.70    0.20
 -11  -2   2    0.03    0.19
 -11  -2   2    0.55    0.23
 -11   2   2    0.55    0.24
 -11   2   2    0.83    0.24
 -10  -2   2    6.31    0.44
 -10  -2   2    5.85    0.36
 -10  -2   2    6.18    0.46
  10  -2  -2    5.72    0.38
 -10  -2   2    6.44    0.39
 -10   2   2    6.99    0.44
 -10   2   2    6.97    0.43
   9  -2  -2    0.48    1.60
  -9  -2   2    1.47    1.83
  -9   2   2   -0.16    2.21
  -8  -2   2   11.01    3.86
   8  -2  -2   11.40    0.48
  -8  -2   2   12.96    0.46
  -8  -2   2   11.92    0.52
   8  -2  -2   12.86    4.00
  -8  -2   2   11.70    0.24
   8  -2  -2   12.17    0.34
  -8  -2   2   12.26    0.52
  -8  -2   2   11.72    0.45
  -8   2   2   13.44    5.07
  -8   2   2   12.05    0.49
  -8   2   2   11.82    0.49
  -8   2   2   11.78    0.52
   8   2  -2   12.05    0.38
   8   2  -2   15.42    4.52
  -7  -2   2    3.25    1.80
  -7  -2   2    3.27    0.22
  -7  -2   2    2.82    0.25
   7  -2  -2    3.07    0.17
  -7   2   2    3.24    0.26
   7   2  -2    1.71    2.02
  -7   2   2    3.85    2.20
   7   2  -2    3.23    0.18
  -7   2   2    3.27    0.27
  -7   2   2    3.19    0.25
   6  -2  -2    1.57    0.19
   6  -2  -2    1.33    0.12
   6  -2  -2    0.98    1.30
  -6  -2   2    1.32    0.12
   6  -2  -2    1.27    0.17
  -6  -2   2    1.47    0.18
  -6   2   2    1.48    0.18
  -6   2   2    1.61    0.19
  -6   2   2    1.41    0.18
   6   2  -2    1.25    0.11
   6   2  -2    1.44    1.27
   5  -2  -2   12.59    4.10
   5  -2  -2   12.10    0.39
   5  -2  -2   12.24    0.40
  -5  -2   2   12.37    0.31
  -5  -2   2   12.12    0.34
   5  -2  -2   11.83    0.32
   5  -2  -2   12.03    0.42
  -5  -2   2   11.31    0.40
  -5  -2   2    8.45    2.33
  -5   2   2   11.91    0.42
   5   2  -2   12.25    0.30
  -5   2   2   11.33    0.39
   5   2  -2   12.78    3.05
  -5   2   2    8.06    3.12
  -5   2   2   12.44    0.40
  -5   2   2   11.98    0.40
  -4  -2   2   37.85    0.71
  -4  -2   2   38.99    0.82
  -4  -2   2   38.40    3.83
   4  -2  -2   38.13    0.81
   4  -2  -2   38.87    0.83
   4  -2  -2   37.92    0.79
  -4  -2   2   38.24    0.69
   4  -2  -2   33.89    5.04
   4  -2  -2   38.06    0.72
   4   2  -2   38.52    3.91
   4   2  -2   37.93    0.68
  -4   2   2   37.75    0.80
  -4   2   2   40.01    0.82
  -4   2   2   37.63    0.82
  -4   2   2   39.40    5.29
  -3  -2   2   97.18    5.16
   3  -2  -2   95.48    7.57
  -3   2   2   92.58    7.25
   3   2  -2  100.93    5.19
   2  -2  -2  421.07   15.12
  -2  -2   2  394.59    9.48
   2   2  -2  398.50    9.60
  -2   2   2  401.22   14.62
   1  -2  -2  330.48   11.98
  -1   2   2  341.61   12.11
   0  -2   2    0.59    0.07
   0  -2  -2    0.72    0.08
   0  -2   2    0.34    0.40
   0  -2   2    0.67    0.05
   0  -2   2    0.68    0.06
   0  -2  -2    0.62    0.06
   0  -2  -2    0.74    0.08
   0  -2  -2    0.15    0.33
   0  -2   2    0.71    0.05
   0  -2  -2    0.65    0.08
   0   2   2    0.85    0.09
   0   2  -2    0.68    0.04
   0   2   2    0.61    0.06
   0   2  -2    0.55    0.46
   0   2   2    0.74    0.09
   0   2   2    0.85    0.55
   0   2  -2    0.73    0.04
   0   2  -2    0.51    0.07
   0   2   2    0.73    0.08
   0   2  -2    0.76    0.06
   1  -2   2  318.53   10.66
  -1  -2  -2  325.37   10.65
  -1   2  -2  315.81   10.54
   1   2   2  351.95   11.48
   2  -2   2  401.85   13.97
  -2  -2  -2  377.00   12.10
  -2   2  -2  389.36   13.59
   2   2   2  375.52   11.74
  -3  -2  -2  108.95    6.58
   3  -2   2  101.22    9.52
  -3   2  -2   97.12    7.26
   3   2   2  104.51    6.40
  -4  -2  -2   36.65    0.74
  -4  -2  -2   38.40    0.81
  -4  -2  -2   37.37    0.70
   4  -2   2   37.53    0.79
   4  -2   2   37.60    0.83
  -4  -2  -2   43.53    4.53
   4  -2   2   44.92    5.64
   4  -2   2   37.45    0.79
   4  -2   2   37.02    0.74
  -4   2  -2   38.93    0.75
  -4   2  -2   37.29    0.78
   4   2   2   40.38    4.40
   4   2   2   37.78    0.63
  -4   2  -2   37.55    0.79
  -4   2  -2   43.79    5.37
  -4   2  -2   38.11    0.83
   4   2   2   34.10    0.70
   5  -2   2   11.56    0.34
   5  -2   2   11.67    0.39
  -5  -2  -2   12.36    0.42
   5  -2   2   11.94    0.43
   5  -2   2   13.26    3.70
  -5  -2  -2   10.14    2.92
  -5  -2  -2   11.93    0.36
  -5  -2  -2   12.07    0.31
   5   2   2   12.13    0.28
  -5   2  -2   12.73    0.35
   5   2   2    9.29    2.48
   5   2   2   11.75    0.33
  -5   2  -2   13.13    3.74
  -5   2  -2   12.16    0.40
  -5   2  -2   11.70    0.43
  -5   2  -2   11.87    0.40
  -6  -2  -2    1.34    0.11
  -6  -2  -2    1.51    0.19
   6  -2   2    1.49    0.21
   6  -2   2    1.47    0.18
   6  -2   2   -1.06    1.23
  -6  -2  -2    1.48    0.16
   6  -2   2    1.51    0.16
   6   2   2    1.33    0.10
  -6   2  -2    1.49    0.18
   6   2   2    1.42    1.56
  -6   2  -2    1.69    0.19
  -6   2  -2    1.30    0.18
  -7  -2  -2    2.65    1.99
  -7  -2  -2    2.66    0.16
  -7  -2  -2    3.09    0.27
   7  -2   2    3.15    0.20
   7  -2   2    2.98    0.25
  -7  -2  -2    3.29    0.24
   7  -2   2    2.72    3.10
   7   2   2    6.37    3.49
  -7   2  -2    3.26    0.28
  -7   2  -2    3.12    0.24
  -7   2  -2    3.01    0.26
  -7   2  -2    7.65    2.44
   7   2   2    3.13    0.17
  -8  -2  -2   12.19    0.47
   8  -2   2   12.67    0.50
  -8  -2  -2   14.55    4.38
  -8  -2  -2   11.37    0.53
  -8  -2  -2   11.63    0.34
  -8  -2  -2   12.68    0.53
   8  -2   2   11.79    4.60
  -8   2  -2   11.83    0.54
   8   2   2   11.81    0.36
  -8   2  -2   12.80    0.50
  -8   2  -2   12.38    0.50
  -8   2  -2    8.22    3.85
  -9  -2  -2    1.58    0.23
  -9  -2  -2    1.81    0.27
  -9  -2  -2    1.27    1.86
   9  -2   2    1.25    0.21
   9  -2   2    1.51    0.17
  -9  -2  -2    1.40    0.14
  -9  -2  -2    1.05    0.24
  -9  -2  -2    1.25    0.22
  -9   2  -2    1.29    0.23
   9   2   2    1.57    0.16
  -9   2  -2    1.00    0.22
  -9   2  -2    1.31    2.03
  -9   2  -2    1.20    0.24
 -10  -2  -2    6.50    0.48
 -10  -2  -2    6.76    0.41
 -10  -2  -2    6.75    0.45
 -10  -2  -2    5.22    0.37
  10  -2   2    6.07    0.39
 -10   2  -2    6.59    0.43
 -10   2  -2    6.56    0.43
 -10   2  -2    6.79    0.44
 -10   2  -2    5.43    0.43
 -11  -2  -2    0.43    0.22
  11  -2   2    0.56    0.18
 -11  -2  -2    0.33    0.19
 -11  -2  -2    0.78    0.20
 -11   2  -2    0.35    0.19
 -12  -2  -2    1.41    0.33
 -12  -2  -2    1.81    0.29
 -12   2  -2    1.12    0.28
 -12   2  -2    1.75    0.32
 -11  -3   2    0.20    0.16
  11  -3  -2    0.64    0.21
 -11  -3   2    0.40    0.18
 -11  -3   2   -0.10    0.17
 -11   3   2   -0.03    0.16
 -10  -3   2    0.20    0.18
 -10  -3   2    0.28    0.14
  10  -3  -2    0.31    0.17
 -10  -3   2    0.10    0.13
 -10  -3   2    0.06    0.19
 -10   3   2    0.04    0.15
 -10   3   2    0.02    0.14
 -10   3   2    0.12    0.17
  -9  -3   2    7.95    0.46
  -9  -3   2    7.11    0.37
  -9  -3   2    7.37    0.45
   9  -3  -2   11.18    5.34
  -9  -3   2    6.41    0.36
   9  -3  -2    7.31    0.42
  -9   3   2    6.28    0.42
  -9   3   2    7.51    0.43
  -9   3   2   11.05    4.62
  -9   3   2    6.76    0.41
  -8  -3   2    4.71    0.29
  -8  -3   2    9.24    3.53
   8  -3  -2    4.46    0.32
   8  -3  -2    4.55    0.24
   8  -3  -2    4.58    0.36
   8  -3  -2    1.06    2.22
  -8  -3   2    4.57    0.16
  -8  -3   2    4.90    0.35
  -8   3   2    5.47    0.34
  -8   3   2    4.93    0.35
  -8   3   2    4.05    2.01
   8   3  -2    0.93    1.93
   8   3  -2    4.60    0.21
  -8   3   2    4.56    0.35
  -7  -3   2    4.12    0.16
  -7  -3   2    4.21    0.31
   7  -3  -2    4.36    0.32
   7  -3  -2    4.57    0.30
   7  -3  -2    3.60    0.20
   7  -3  -2    2.80    2.12
  -7  -3   2    7.13    2.71
  -7   3   2    4.50    0.33
  -7   3   2    4.26    1.16
  -7   3   2    3.98    0.28
   7   3  -2    4.04    0.18
  -7   3   2    4.16    0.28
  -6  -3   2   12.49    0.47
  -6  -3   2   12.43    0.30
  -6  -3   2   15.15    3.60
  -6  -3   2   11.95    0.30
  -6  -3   2   11.89    0.37
   6  -3  -2   12.24    0.44
   6  -3  -2   15.13    4.81
   6  -3  -2   12.12    0.47
   6  -3  -2   11.66    0.36
   6  -3  -2   11.58    0.45
  -6   3   2   12.67    0.46
   6   3  -2   11.41    3.25
  -6   3   2   12.58    0.45
  -6   3   2   12.47    0.49
   6   3  -2   11.97    0.30
  -5  -3   2   15.04    0.50
  -5  -3   2   15.90    3.22
   5  -3  -2   14.86    0.47
   5  -3  -2   15.75    4.67
  -5  -3   2   15.22    0.39
  -5  -3   2   15.21    0.35
   5  -3  -2   15.45    0.49
  -5  -3   2   15.13    0.33
   5  -3  -2   15.74    0.41
   5   3  -2   15.02    0.33
   5   3  -2   11.59    2.77
  -5   3   2   15.47    0.47
  -5   3   2   15.21    0.50
  -5   3   2   15.15    0.47
  -5   3   2   15.78    4.41
  -4  -3   2  103.34    1.65
   4  -3  -2  107.54    9.40
  -4  -3   2  109.71    6.26
  -4   3   2  103.93    9.21
   4   3  -2  104.45    6.24
  -4   3   2   99.16    1.82
   3  -3  -2  146.52   10.23
  -3  -3   2  137.12    6.17
   3   3  -2  145.41    6.22
   2  -3  -2   96.44    7.48
   2   3  -2   98.44    4.14
  -2   3   2   97.99    7.57
   1  -3  -2   43.95    0.86
   1  -3  -2   42.74    4.52
  -1  -3   2   43.21    0.80
   1  -3  -2   44.12    0.83
  -1  -3   2   44.70    0.85
   1  -3  -2   44.72    0.82
  -1   3   2   43.96    0.81
  -1   3   2   45.15    0.83
  -1   3   2   43.05    0.86
  -1   3   2   44.14    4.54
  -1   3   2   43.74    0.82
   1   3  -2   43.38    0.79
   0  -3  -2   -0.01    0.04
   0  -3  -2    0.08    0.06
   0  -3  -2    0.05    0.05
   0  -3  -2    0.00    0.05
   0  -3   2    0.06    0.03
   0  -3  -2   -0.25    0.28
   0  -3   2    0.07    0.04
   0  -3   2   -0.03    0.27
   0  -3   2    0.07    0.05
   0   3  -2    0.07    0.04
   0   3  -2    0.08    0.03
   0   3   2   -0.41    0.43
   0   3  -2    0.77    0.33
   0   3   2    0.04    0.05
   0   3  -2    0.03    0.05
   0   3   2    0.10    0.05
   0   3   2    0.04    0.05
   0   3  -2    0.03    0.03
  -1  -3  -2   44.95    0.85
  -1  -3  -2   44.90    0.79
   1  -3   2   45.55    0.87
   1   3   2   43.15    0.84
   1   3   2   44.60    0.77
   1   3   2   48.83    5.40
  -1   3  -2   44.20    0.86
  -1   3  -2   43.88    0.78
   2  -3   2   94.77    7.08
  -2  -3  -2   99.46    6.36
   2   3   2   93.57    5.68
  -2   3  -2  101.09    7.11
   3  -3   2  143.85    9.70
  -3  -3  -2  142.60    7.90
   3   3   2  134.13    7.48
  -3   3  -2  147.07    9.59
   4  -3   2  101.07    1.84
   4  -3   2  107.33    9.11
   4  -3   2  102.92    1.88
  -4  -3  -2  104.03    1.86
  -4  -3  -2  107.76    7.28
  -4   3  -2  109.49    9.06
  -4   3  -2  100.74    1.87
   4   3   2  104.09    7.25
   4   3   2  103.47    1.84
   5  -3   2   15.26    0.48
   5  -3   2   14.61    0.46
  -5  -3  -2   18.92    4.07
  -5  -3  -2   14.73    0.38
   5  -3   2   15.45    0.43
  -5  -3  -2   15.57    0.42
   5  -3   2   13.75    4.44
   5  -3   2   14.83    0.50
  -5  -3  -2   15.80    0.50
  -5   3  -2   11.04    3.85
  -5   3  -2   15.53    0.51
  -5   3  -2   15.01    0.46
   5   3   2   15.01    3.38
  -5   3  -2   14.60    0.46
   5   3   2   14.71    0.25
   5   3   2   15.18    0.37
   6  -3   2    6.50    3.25
   6  -3   2   12.16    0.48
   6  -3   2   11.71    0.45
  -6  -3  -2   12.29    0.40
  -6  -3  -2    9.01    3.02
  -6  -3  -2   11.18    0.45
  -6  -3  -2   11.82    0.33
  -6   3  -2   12.32    0.48
  -6   3  -2   12.05    0.43
  -6   3  -2    9.57    3.92
  -6   3  -2   12.52    0.44
   6   3   2   12.00    0.25
   6   3   2    9.96    3.30
   7  -3   2    1.50    2.21
  -7  -3  -2    4.34    0.31
   7  -3   2    4.37    0.33
   7  -3   2    4.33    0.24
   7  -3   2    4.55    0.31
  -7  -3  -2    4.16    0.20
  -7  -3  -2    5.26    2.47
  -7  -3  -2    3.84    0.25
  -7   3  -2    3.63    0.27
   7   3   2    4.46    0.15
  -7   3  -2    4.29    0.29
  -7   3  -2    5.14    0.35
   7   3   2    3.41    1.71
  -7   3  -2    1.80    1.60
  -8  -3  -2    4.70    0.37
  -8  -3  -2    4.03    2.60
  -8  -3  -2    4.88    0.23
   8  -3   2    4.54    3.55
  -8  -3  -2    4.88    0.31
   8  -3   2    4.49    0.32
  -8   3  -2    2.39    2.79
  -8   3  -2    5.02    0.33
   8   3   2    2.36    2.81
  -8   3  -2    4.23    0.36
   8   3   2    5.06    0.19
  -8   3  -2    5.06    0.35
  -9  -3  -2    6.58    0.26
   9  -3   2    7.63    0.33
   9  -3   2    8.50    3.24
  -9  -3  -2    7.51    0.45
  -9  -3  -2    7.11    0.39
   9  -3   2    6.60    0.39
  -9   3  -2    6.74    0.41
  -9   3  -2    5.68    2.92
  -9   3  -2    6.64    0.41
  -9   3  -2    7.04    0.46
 -10  -3  -2   -0.09    0.15
 -10  -3  -2    0.23    0.15
  10  -3   2    0.18    0.16
 -10   3  -2    0.47    0.19
 -10   3  -2    0.21    0.17
 -10   3  -2   -0.09    0.16
 -11  -3  -2    0.67    0.20
  11  -3   2   -0.15    0.15
 -11  -3  -2    0.37    0.20
 -11  -3  -2   -0.03    0.13
 -11   3  -2    0.26    0.19
 -11  -4   2    4.27    0.75
 -11  -4   2    3.60    0.32
 -10  -4   2    0.78    0.25
 -10  -4   2    0.55    0.20
 -10  -4   2    0.56    0.17
 -10  -4   2    0.38    0.16
  10  -4  -2    0.58    0.20
 -10   4   2    0.60    0.20
 -10   4   2    0.69    0.22
 -10   4   2    0.24    0.18
   9  -4  -2    3.80    3.00
  -9   4   2    2.20    2.41
   8  -4  -2    9.33    0.47
  -8  -4   2    8.79    3.11
   8  -4  -2    9.44    0.42
   8  -4  -2    7.94    3.28
  -8  -4   2    9.23    0.38
  -8  -4   2    8.78    0.27
  -8  -4   2    8.35    0.46
  -8   4   2    8.92    0.45
  -8   4   2    7.77    4.08
   8   4  -2    9.72    3.45
   8   4  -2    9.27    0.24
  -8   4   2    8.54    0.44
  -8   4   2    9.31    0.49
   7  -4  -2   18.46    0.52
  -7  -4   2   17.87    0.43
   7  -4  -2   18.95    0.67
  -7  -4   2   19.08    0.65
   7  -4  -2   17.56    0.62
   7  -4  -2   19.23    0.63
  -7  -4   2   20.73    4.41
   7  -4  -2   12.25    5.02
  -7   4   2   18.14    0.61
  -7   4   2   17.73    0.61
  -7   4   2   18.66    0.66
   7   4  -2   14.47    4.10
  -7   4   2   17.61    4.74
   6  -4  -2    8.22    0.37
  -6  -4   2    7.98    0.20
  -6  -4   2    7.81    0.26
  -6  -4   2    6.91    2.48
   6  -4  -2    7.63    3.78
   6  -4  -2    7.53    0.37
  -6  -4   2    7.98    0.38
  -6  -4   2    7.92    0.29
   6  -4  -2    7.50    0.39
   6  -4  -2    7.61    0.32
  -6   4   2    7.70    0.39
  -6   4   2    8.20    0.37
  -6   4   2    8.10    0.37
   5  -4  -2    0.85    0.15
  -5  -4   2    0.83    0.10
  -5  -4   2    0.85    0.16
  -5  -4   2    0.73    0.10
  -5  -4   2    0.71    0.06
   5  -4  -2    1.05    0.17
   5  -4  -2    0.78    0.15
  -5  -4   2    1.11    0.63
   5  -4  -2   -0.33    1.31
  -5   4   2    0.78    0.14
  -5   4   2    0.31    1.10
   5   4  -2    0.56    0.94
  -5   4   2    0.77    0.14
  -5   4   2    0.80    0.15
  -4  -4   2    0.80    0.14
  -4  -4   2    0.82    0.06
  -4  -4   2    0.72    0.08
   4  -4  -2    0.95    0.15
   4  -4  -2    0.70    0.13
   4  -4  -2   -0.53    1.06
   4   4  -2   -0.38    0.61
  -4   4   2    0.27    1.31
  -4   4   2    0.76    0.13
  -4   4   2    0.72    0.14
  -4   4   2    0.77    0.13
  -4   4   2    0.53    0.12
  -3  -4   2  105.19    1.83
   3  -4  -2   98.20    8.98
  -3   4   2  102.30    1.81
  -3   4   2  101.22    1.80
   3   4  -2  106.11    5.37
  -3   4   2  103.42    1.88
  -3   4   2  108.60    9.74
   2  -4  -2   37.64    0.80
  -2  -4   2   37.12    0.65
   2  -4  -2   37.20    0.78
   2  -4  -2   39.40    5.24
   2  -4  -2   37.94    0.83
  -2  -4   2   38.24    0.82
  -2  -4   2   38.31    0.78
  -2   4   2   36.63    0.77
   2   4  -2   36.52    2.88
  -2   4   2   37.75    0.77
  -2   4   2   44.39    5.51
  -2   4   2   38.54    0.84
   2   4  -2   34.84    3.01
   2   4  -2   39.27    0.78
  -1  -4   2    3.75    0.13
   1  -4  -2    3.79    0.19
  -1  -4   2    3.80    0.18
   1  -4  -2    3.58    0.21
  -1  -4   2    4.12    0.21
   1  -4  -2    3.79    0.19
   1  -4  -2    3.77    0.19
   1  -4  -2    4.37    1.87
  -1  -4   2    3.42    1.12
  -1   4   2    3.57    0.17
   1   4  -2    3.13    1.24
   1   4  -2    3.63    0.17
  -1   4   2    3.77    0.19
  -1   4   2    3.70    0.21
   0  -4  -2    4.05    0.20
   0  -4   2    3.80    0.15
   0  -4  -2    3.56    0.16
   0  -4   2    3.85    0.17
   0  -4  -2    3.04    1.25
   0  -4   2    3.88    0.21
   0  -4  -2    3.63    0.17
   0   4  -2    3.75    0.16
   0   4   2    3.84    0.16
   0   4  -2    3.76    0.11
   0   4   2    6.64    2.51
   0   4  -2    3.66    0.20
   0   4  -2    3.94    0.12
   0   4   2    3.78    0.21
   0   4   2    3.88    0.19
   1  -4   2    3.50    0.16
  -1  -4  -2    3.39    0.14
  -1  -4  -2    3.78    0.16
  -1  -4  -2    3.25    0.19
   1  -4   2    4.01    1.67
   1  -4   2    3.72    0.16
  -1  -4  -2    3.93    0.21
  -1   4  -2    3.72    0.16
   1   4   2    3.53    0.19
  -1   4  -2    3.70    0.21
   1   4   2    2.88    1.26
  -1   4  -2    2.63    1.22
  -1   4  -2    3.67    0.15
   1   4   2    3.47    0.14
  -1   4  -2    3.63    0.15
   1   4   2    3.61    1.59
  -2  -4  -2   38.73    0.82
   2  -4   2   35.00    0.78
   2  -4   2   38.19    0.84
  -2  -4  -2   38.49    0.65
   2  -4   2   37.85    0.78
  -2  -4  -2   38.43    0.84
  -2  -4  -2   38.70    0.73
   2  -4   2   44.65    5.21
  -2   4  -2   29.10    4.19
  -2   4  -2   39.18    0.85
   2   4   2   40.00    4.44
   2   4   2   38.02    0.80
  -2   4  -2   37.45    0.72
   2   4   2   36.83    3.96
   2   4   2   38.29    0.67
  -2   4  -2   38.48    0.75
  -3  -4  -2  111.09    7.60
   3  -4   2  116.04    9.36
   3   4   2   92.62    6.45
  -3   4  -2  101.19    1.87
   3   4   2  103.81    1.83
  -3   4  -2  104.01    1.74
  -3   4  -2  101.73    8.36
  -3   4  -2  100.81    1.78
   4  -4   2    0.83    0.13
  -4  -4  -2    0.85    0.11
   4  -4   2    1.12    0.16
   4  -4   2    0.36    1.14
  -4  -4  -2    0.66    0.58
   4  -4   2    0.85    0.16
  -4  -4  -2    0.91    0.19
  -4  -4  -2    0.59    0.10
   4   4   2    0.47    0.61
   4   4   2    0.76    0.08
  -4   4  -2    0.88    0.14
   4   4   2    0.90    0.14
  -4   4  -2    0.89    0.12
  -4   4  -2    0.75    0.15
  -4   4  -2    0.87    0.13
   5  -4   2    0.73    0.16
  -5  -4  -2    0.04    0.62
  -5  -4  -2    0.87    0.16
   5  -4   2    0.89    0.16
   5  -4   2    0.85    0.15
   5  -4   2    0.66    0.12
   5  -4   2   -1.46    1.06
  -5  -4  -2    0.75    0.12
  -5  -4  -2    0.90    0.12
  -5   4  -2    0.79    0.15
   5   4   2    0.78    0.16
  -5   4  -2    0.52    0.13
  -5   4  -2    0.81    0.15
  -6  -4  -2    8.05    0.40
   6  -4   2    9.17    3.96
   6  -4   2    8.11    0.37
  -6  -4  -2    7.69    0.31
   6  -4   2    7.31    0.37
  -6  -4  -2    7.48    0.28
  -6  -4  -2    7.62    2.33
   6  -4   2    8.08    0.41
  -6   4  -2    7.89    0.36
  -6   4  -2    7.69    0.37
   6   4   2    4.31    2.33
  -6   4  -2   11.33    3.77
  -6   4  -2    8.00    0.41
  -7  -4  -2   18.45    0.65
   7  -4   2   18.47    0.64
  -7  -4  -2   17.58    0.47
   7  -4   2   18.57    0.55
  -7  -4  -2   19.58    0.56
   7  -4   2   13.99    5.38
  -7  -4  -2   20.42    4.49
   7  -4   2   18.52    0.66
  -7   4  -2   18.53    0.62
  -7   4  -2   17.87    0.66
  -7   4  -2   20.37    6.40
  -7   4  -2   17.53    0.60
   7   4   2   13.76    4.15
  -8  -4  -2    8.85    0.47
  -8  -4  -2    8.60    0.31
   8  -4   2   13.86    4.87
   8  -4   2    8.81    0.46
   8  -4   2    9.41    0.39
  -8  -4  -2    3.67    2.74
  -8  -4  -2    9.21    0.40
   8  -4   2    8.09    0.49
  -8   4  -2    8.96    0.45
  -8   4  -2    9.54    0.52
  -8   4  -2    9.52    0.46
   8   4   2    5.34    2.86
  -8   4  -2   10.36    4.71
   9  -4   2    0.00    0.14
   9  -4   2   -0.56    4.36
  -9  -4  -2    0.04    0.12
  -9  -4  -2    0.22    0.20
   9  -4   2    0.09    0.11
  -9   4  -2   -1.23    1.25
  -9   4  -2    0.02    0.15
 -10  -4  -2    0.55    0.21
 -10  -4  -2    0.77    0.18
  10  -4   2    0.56    0.20
 -10   4  -2    0.31    0.18
 -10   4  -2    0.55    0.21
 -10   4  -2    0.26    0.20
 -11  -4  -2    4.09    0.36
 -11  -4  -2    3.85    0.37
 -11  -4  -2    3.81    0.52
 -11  -5   2    1.08    0.29
 -11   5   2    1.14    0.28
 -10  -5   2    2.34    0.28
  10  -5  -2    1.97    0.30
 -10  -5   2    2.93    0.37
  10  -5  -2    2.63    0.37
 -10   5   2    2.60    0.35
  -9  -5   2    0.61    0.22
   9  -5  -2    0.76    0.21
   9  -5  -2    0.34    0.18
  -9  -5   2    0.84    0.17
   9  -5  -2    0.80    0.16
  -9   5   2    0.31    0.18
  -9   5   2    0.31    0.17
  -9   5   2    0.44    0.22
  -9   5   2   -1.65    2.81
  -8  -5   2    7.74    2.47
   8  -5  -2    4.58    0.35
   8  -5  -2    4.28    0.36
  -8  -5   2    4.06    0.20
   8  -5  -2    4.50    0.39
  -8  -5   2    4.33    0.36
  -8  -5   2    4.70    0.28
   8  -5  -2    9.88    4.70
   8  -5  -2    4.65    0.30
  -8   5   2    4.63    0.38
  -8   5   2    2.43    3.33
  -8   5   2    3.99    0.32
  -8   5   2    3.94    0.33
   8   5  -2   -0.67    2.56
   7  -5  -2   24.65    0.78
  -7  -5   2   25.32    0.79
   7  -5  -2   25.16    0.76
   7  -5  -2   24.83    0.81
   7  -5  -2   18.44    5.98
  -7  -5   2   25.02    0.58
   7  -5  -2   25.41    0.68
  -7  -5   2   26.73    4.21
  -7   5   2   26.21    0.76
   7   5  -2   25.12    4.14
  -7   5   2   24.34    6.37
  -7   5   2   26.49    0.77
  -7   5   2   24.85    0.77
  -7   5   2   23.36    0.80
  -6  -5   2   22.16    0.54
   6  -5  -2   17.36    5.19
  -6  -5   2   22.74    0.71
   6  -5  -2   21.67    0.67
   6  -5  -2   22.60    0.73
  -6  -5   2   22.41    3.43
  -6  -5   2   22.11    0.55
   6  -5  -2   22.96    0.62
   6  -5  -2   22.20    0.70
  -6   5   2   22.40    0.68
  -6   5   2   22.36    0.73
  -6   5   2   23.35    0.69
   6   5  -2   21.87    5.62
  -6   5   2   19.83    6.12
   5  -5  -2    0.20    0.12
   5  -5  -2    1.21    1.22
   5  -5  -2    0.26    0.14
  -5  -5   2    0.16    0.07
   5  -5  -2    0.26    0.12
   5  -5  -2    0.12    0.11
  -5  -5   2    0.23    0.04
  -5  -5   2    0.09    0.10
   5   5  -2    0.12    0.74
  -5   5   2    0.25    0.13
  -5   5   2    0.33    0.13
  -5   5   2    0.21    0.12
  -5   5   2    0.11    0.10
  -5   5   2    0.91    1.30
  -4  -5   2    0.87    0.15
   4  -5  -2    0.64    0.15
  -4  -5   2    0.88    0.07
  -4  -5   2    0.90    0.09
   4  -5  -2    0.95    0.16
   4  -5  -2    0.95    0.16
   4  -5  -2    1.04    1.30
  -4   5   2    0.66    0.13
  -4   5   2    0.85    0.14
  -4   5   2    0.82    0.14
  -4   5   2    0.68    0.14
   4   5  -2    0.72    0.64
   3  -5  -2   15.14    0.51
  -3  -5   2   15.34    0.47
   3  -5  -2   15.91    0.49
  -3  -5   2   14.29    0.48
   3  -5  -2   18.24    4.77
  -3  -5   2   15.24    0.33
  -3  -5   2   15.10    0.35
  -3   5   2   15.08    0.46
  -3   5   2   15.65    0.46
   3   5  -2   13.52    2.10
   3   5  -2   16.71    2.27
   3   5  -2   15.31    0.46
  -3   5   2   14.64    0.50
  -3   5   2   16.64    4.47
  -2  -5   2   12.09    0.42
   2  -5  -2   12.25    0.39
   2  -5  -2   11.87    0.37
  -2  -5   2   12.01    0.38
  -2  -5   2   11.83    0.29
   2  -5  -2   12.23    0.44
   2  -5  -2   11.82    0.40
   2  -5  -2   10.74    3.50
   2   5  -2   11.27    1.87
   2   5  -2   10.40    2.34
  -2   5   2   13.14    3.92
   2   5  -2   11.65    0.37
  -2   5   2   12.29    0.38
  -2   5   2   11.12    0.37
  -2   5   2   11.86    0.43
   1  -5  -2   41.43    0.85
   1  -5  -2   39.35    0.86
   1  -5  -2   36.83    4.96
   1  -5  -2   40.53    0.91
   1  -5  -2   40.14    0.83
  -1  -5   2   40.39    0.83
  -1  -5   2   40.12    0.74
  -1  -5   2   36.18    3.92
  -1   5   2   38.99    6.18
  -1   5   2   41.31    0.91
   1   5  -2   39.84    0.81
  -1   5   2   40.62    0.80
   1   5  -2   45.64    4.27
  -1   5   2   39.18    0.84
   0  -5  -2    2.61    1.58
   0  -5   2    3.57    1.77
   0  -5   2    4.31    0.18
   0  -5  -2    4.37    0.22
   0  -5   2    4.60    0.20
   0  -5  -2    4.25    0.22
   0  -5  -2    4.12    0.20
   0   5  -2    6.52    1.92
   0   5  -2    4.37    0.25
   0   5  -2    4.38    0.20
   0   5   2    4.45    0.19
   0   5   2    4.71    0.25
   0   5  -2    4.47    0.13
   0   5   2    4.50    1.93
   0   5   2    4.61    0.23
  -1  -5  -2   41.49    0.80
   1  -5   2   41.28    0.92
  -1  -5  -2   39.62    0.91
   1  -5   2   43.15    5.17
   1  -5   2   39.54    0.80
  -1  -5  -2   41.14    0.87
   1  -5   2   39.61    0.79
  -1  -5  -2   40.62    0.77
   1   5   2   40.34    0.86
  -1   5  -2   41.95    0.76
  -1   5  -2   40.21    4.86
   1   5   2   40.55    0.74
  -1   5  -2   41.52    0.80
  -1   5  -2   39.53    0.76
  -1   5  -2   41.26    0.91
   1   5   2   35.83    4.57
   2  -5   2   11.44    3.57
   2  -5   2   11.47    0.37
  -2  -5  -2   11.87    0.29
  -2  -5  -2   12.37    0.44
   2  -5   2   11.94    0.40
  -2  -5  -2   11.66    0.34
  -2  -5  -2   11.29    0.41
   2  -5   2   11.93    0.43
  -2   5  -2   12.03    0.34
  -2   5  -2   12.14    0.43
   2   5   2   12.74    3.33
  -2   5  -2   11.55    3.53
   2   5   2   11.62    0.39
  -2   5  -2   11.63    0.35
   2   5   2   13.61    3.16
   2   5   2   12.27    0.28
  -2   5  -2   12.01    0.34
   3  -5   2   17.04    4.42
  -3  -5  -2   14.86    0.50
   3  -5   2   15.66    0.50
  -3  -5  -2   15.40    0.51
  -3  -5  -2   16.02    0.41
   3  -5   2   14.24    0.44
   3  -5   2   15.74    0.52
  -3  -5  -2   15.01    0.29
  -3   5  -2   15.73    0.45
  -3   5  -2   15.08    0.44
  -3   5  -2   14.89    0.51
   3   5   2   19.85    3.84
  -3   5  -2   15.22    0.41
   3   5   2   15.39    0.48
   3   5   2   18.88    3.12
  -3   5  -2   15.15    4.37
  -4  -5  -2    0.66    0.11
   4  -5   2    0.72    0.15
   4  -5   2    0.63    0.14
   4  -5   2    0.05    1.57
  -4  -5  -2    0.71    0.15
  -4  -5  -2    0.72    0.91
   4  -5   2    0.87    0.16
   4  -5   2    0.71    0.14
  -4   5  -2    0.36    1.75
   4   5   2    0.84    0.15
  -4   5  -2    0.81    0.12
  -4   5  -2    0.64    0.13
  -4   5  -2    0.82    0.15
   4   5   2   -0.09    0.84
   5  -5   2    0.14    0.13
  -5  -5  -2    0.30    0.13
  -5  -5  -2    0.14    0.09
   5  -5   2    0.17    0.10
  -5  -5  -2   -1.65    0.92
   5  -5   2    0.25    0.12
   5  -5   2    0.29    0.12
  -5  -5  -2    0.40    0.14
   5   5   2    0.43    0.14
   5   5   2    0.15    0.90
  -5   5  -2    0.07    0.11
  -5   5  -2    0.24    0.12
  -5   5  -2   -0.92    1.22
  -5   5  -2    0.31    0.10
  -5   5  -2    0.30    0.13
   6  -5   2   22.27    0.71
   6  -5   2   16.89    5.93
  -6  -5  -2   22.65    4.85
  -6  -5  -2   22.31    0.57
  -6  -5  -2   23.57    0.73
   6  -5   2   22.71    0.74
   6  -5   2   22.31    0.68
   6  -5   2   23.35    0.65
  -6   5  -2   23.51    0.68
  -6   5  -2   21.37    0.61
  -6   5  -2   23.15    0.68
   6   5   2   16.49    4.06
  -6   5  -2   19.42    5.83
  -6   5  -2   21.73    0.73
   7  -5   2   25.67    0.80
   7  -5   2   25.34    0.70
   7  -5   2   18.88    6.36
   7  -5   2   23.76    0.77
  -7  -5  -2   24.17    0.67
  -7  -5  -2   25.47    5.77
   7  -5   2   25.65    0.83
  -7  -5  -2   24.84    0.61
  -7  -5  -2   24.28    0.79
  -7   5  -2   24.40    0.75
  -7   5  -2   24.94    0.83
  -7   5  -2   23.39    6.50
  -7   5  -2   25.32    0.75
   7   5   2   22.91    5.27
   8  -5   2    4.31    0.34
   8  -5   2    4.02    0.28
   8  -5   2    4.71    4.31
  -8  -5  -2    4.63    0.24
  -8  -5  -2    4.15    0.29
  -8  -5  -2    2.06    1.64
  -8  -5  -2    4.74    0.39
   8  -5   2    4.93    0.40
  -8   5  -2    4.36    0.36
  -8   5  -2    4.30    0.34
  -8   5  -2    4.03    0.38
  -8   5  -2   -0.15    2.66
   9  -5   2    0.61    0.22
   9  -5   2    0.52    0.16
   9  -5   2    0.42    0.18
   9  -5   2    0.36    2.54
  -9  -5  -2    0.34    0.15
  -9  -5  -2    0.65    0.32
  -9   5  -2    0.40    0.20
  -9   5  -2    0.49    0.20
  -9   5  -2    0.51    0.18
 -10  -5  -2    2.53    0.31
  10  -5   2    2.89    0.35
 -10  -5  -2    2.82    0.37
 -10   5  -2    2.31    0.33
 -11  -5  -2    0.99    0.24
 -11  -5  -2    1.20    0.28
 -11   5  -2    1.24    0.30
 -10  -6   2    2.61    0.38
  10  -6  -2    2.05    0.35
 -10   6   2    2.18    0.33
 -10   6   2    1.67    0.28
   9  -6  -2    4.29    0.32
  -9  -6   2    3.74    0.28
  -9  -6   2    3.66    0.38
   9  -6  -2    3.78    0.36
   9  -6  -2    4.48    0.43
  -9   6   2    3.61    0.34
  -9   6   2    2.87    0.37
  -9   6   2    4.39    0.39
  -9   6   2    3.50    0.33
  -8  -6   2    1.30    0.19
   8  -6  -2    1.25    0.20
   8  -6  -2    1.19    0.26
   8  -6  -2    0.65    0.18
   8  -6  -2   -2.51    3.56
  -8  -6   2    0.70    0.22
   8  -6  -2    1.38    0.25
  -8   6   2    1.04    0.26
  -8   6   2    0.86    0.21
  -8   6   2    0.88    0.20
  -8   6   2   -4.17    2.80
  -7  -6   2    3.45    0.24
   7  -6  -2    2.99    0.28
  -7  -6   2    3.29    0.21
   7  -6  -2    3.89    0.38
  -7  -6   2    3.08    0.31
  -7  -6   2    3.53    2.25
   7  -6  -2    3.74    0.33
   7  -6  -2    2.03    3.15
   7  -6  -2    3.52    0.32
  -7   6   2    3.13    0.30
  -7   6   2    3.60    0.32
  -7   6   2    5.56    2.10
  -7   6   2    3.09    0.33
   7   6  -2    1.59    1.26
  -7   6   2    3.38    0.30
  -6  -6   2   17.90    0.64
   6  -6  -2   16.67    0.63
  -6  -6   2   18.03    0.51
   6  -6  -2   16.78    5.30
   6  -6  -2   17.57    0.59
  -6  -6   2   16.52    0.53
   6  -6  -2   18.38    0.68
   6  -6  -2   18.37    0.63
  -6   6   2   18.42    0.63
  -6   6   2   19.14    0.62
  -6   6   2   17.83    0.59
   6   6  -2   22.61    2.99
  -6   6   2   13.82    5.59
  -6   6   2   17.56    0.67
   5  -6  -2   23.23    0.72
   5  -6  -2   22.34    0.73
   5  -6  -2   18.52    5.01
   5  -6  -2   22.91    0.66
   5  -6  -2   22.82    0.68
  -5  -6   2   21.74    0.37
  -5  -6   2   23.56    0.55
  -5  -6   2   21.85    0.38
  -5  -6   2   23.50    0.71
  -5   6   2   23.43    0.67
   5   6  -2   26.90    3.65
  -5   6   2   22.34    0.67
  -5   6   2   21.47    0.73
  -5   6   2   16.19    5.30
  -5   6   2   21.30    0.64
  -4  -6   2    8.28    0.40
   4  -6  -2    9.73    2.64
   4  -6  -2    7.99    0.39
  -4  -6   2    8.23    0.27
   4  -6  -2    7.91    0.37
  -4  -6   2    8.13    0.37
   4  -6  -2    8.05    0.41
  -4  -6   2    7.97    0.21
  -4   6   2    8.12    0.43
  -4   6   2    5.26    3.06
   4   6  -2    4.61    1.56
  -4   6   2    7.60    0.40
  -4   6   2    8.42    0.36
   4   6  -2    7.25    2.09
  -4   6   2    7.82    0.35
  -3  -6   2   12.15    0.32
   3  -6  -2   12.43    0.46
  -3  -6   2   12.02    0.45
  -3  -6   2   11.68    0.47
   3  -6  -2   11.33    3.87
   3  -6  -2   11.64    0.43
   3  -6  -2   12.27    0.48
  -3   6   2   10.01    4.29
   3   6  -2   11.82    0.42
  -3   6   2   11.91    0.42
  -3   6   2   12.48    0.49
  -3   6   2   11.84    0.42
   3   6  -2   12.21    2.89
  -3   6   2   12.08    0.48
  -2  -6   2    1.48    0.17
   2  -6  -2    1.46    0.18
   2  -6  -2    1.69    0.21
   2  -6  -2    0.56    1.09
  -2  -6   2    1.39    0.19
  -2  -6   2    1.41    0.11
   2  -6  -2    1.23    0.17
   2  -6  -2    1.52    0.17
  -2   6   2    1.72    0.16
  -2   6   2    1.16    0.18
   2   6  -2    0.46    0.74
  -2   6   2    3.12    1.86
  -2   6   2    1.21    0.16
   2   6  -2    1.35    0.17
   2   6  -2    1.18    0.68
  -1  -6   2    8.20    0.38
  -1  -6   2    6.92    2.25
   1  -6  -2    8.38    0.33
   1  -6  -2    8.01    0.37
  -1  -6   2    8.57    0.33
   1  -6  -2    8.03    2.90
  -1  -6   2    8.01    0.26
   1  -6  -2    8.88    0.34
   1   6  -2    8.10    0.31
  -1   6   2   10.16    3.60
  -1   6   2    8.29    0.29
   1   6  -2    5.38    1.95
  -1   6   2    7.96    0.32
  -1   6   2    7.75    0.37
   0  -6   2    0.60    0.13
   0  -6  -2    0.70    0.12
   0  -6   2    0.97    1.09
   0  -6  -2   -0.08    0.73
   0  -6  -2    0.70    0.12
   0  -6   2    0.45    0.10
   0  -6  -2    0.44    0.12
   0  -6  -2    0.60    0.13
   0   6  -2    0.42    0.12
   0   6   2    0.54    0.13
   0   6  -2   -0.11    0.87
   0   6   2    0.69    0.13
   0   6   2    0.52    0.09
   0   6  -2    0.57    0.10
   0   6  -2    0.47    0.06
   1  -6   2    7.83    0.32
  -1  -6  -2    8.23    0.30
  -1  -6  -2    8.04    0.34
   1  -6   2    8.45    0.30
  -1  -6  -2    7.92    0.28
   1  -6   2    8.30    0.30
  -1  -6  -2    8.32    0.38
   1  -6   2    8.53    0.38
   1  -6   2    4.85    2.03
  -1   6  -2    7.73    0.29
  -1   6  -2    8.21    0.37
   1   6   2    7.25    2.73
   1   6   2    8.15    0.24
   1   6   2    8.32    0.33
  -1   6  -2    8.01    0.26
  -1   6  -2    9.17    3.00
  -1   6  -2    7.88    0.25
  -2  -6  -2    1.52    0.14
   2  -6   2    1.69    0.18
   2  -6   2    1.12    0.17
   2  -6   2    1.49    0.14
  -2  -6  -2    1.33    0.19
  -2  -6  -2    1.30    0.11
   2  -6   2    1.35    0.16
   2   6   2   -0.51    0.97
  -2   6  -2    1.18    0.14
   2   6   2    1.44    0.09
   2   6   2    1.54    0.19
  -2   6  -2    1.85    1.05
  -2   6  -2    1.33    0.13
  -2   6  -2    1.57    0.20
   2   6   2    0.67    1.19
  -2   6  -2    1.46    0.14
  -3  -6  -2   12.16    0.28
   3  -6   2   12.05    0.48
   3  -6   2   12.01    0.42
  -3  -6  -2   11.74    0.45
   3  -6   2   11.09    3.80
  -3  -6  -2   12.24    0.37
  -3  -6  -2   12.05    0.48
   3  -6   2   12.10    0.45
  -3   6  -2   11.94    3.68
   3   6   2    7.75    2.72
   3   6   2   12.05    3.27
   3   6   2   11.76    0.44
  -3   6  -2   12.10    0.38
   3   6   2   11.74    0.22
  -3   6  -2   12.65    0.40
  -3   6  -2   12.42    0.49
  -3   6  -2   12.19    0.40
  -4  -6  -2    7.39    0.38
  -4  -6  -2    8.48    0.36
   4  -6   2    7.63    0.35
   4  -6   2    8.09    0.40
   4  -6   2    8.19    0.37
   4  -6   2    7.89    0.41
  -4  -6  -2    7.83    0.40
   4  -6   2    8.00    3.68
   4   6   2    9.96    2.72
   4   6   2    5.24    2.40
  -4   6  -2    8.04    0.41
  -4   6  -2    5.28    3.40
  -4   6  -2    8.09    0.35
  -4   6  -2    8.31    0.33
   4   6   2    8.03    0.37
  -4   6  -2    7.96    0.34
   5  -6   2   21.97    0.70
   5  -6   2   22.72    0.67
  -5  -6  -2   22.60    0.61
  -5  -6  -2   22.17    0.71
   5  -6   2   22.36    0.67
   5  -6   2   21.18    0.72
  -5  -6  -2   22.05    0.58
   5  -6   2   24.60    6.52
  -5   6  -2   22.90    0.61
   5   6   2   27.82    6.16
  -5   6  -2   21.64    0.73
  -5   6  -2   21.53    0.64
   5   6   2   22.12    0.68
  -5   6  -2   31.63    7.90
  -5   6  -2   22.65    0.64
  -6  -6  -2   19.19    0.68
   6  -6   2   17.48    0.65
  -6  -6  -2   18.34    0.54
   6  -6   2   16.78    5.85
  -6  -6  -2   16.83    0.52
  -6  -6  -2   19.22    4.55
   6  -6   2   18.62    0.61
   6  -6   2   17.72    0.61
   6  -6   2   18.04    0.69
  -6   6  -2   19.31    5.28
  -6   6  -2   17.80    0.56
  -6   6  -2   17.62    0.59
  -6   6  -2   18.81    0.70
  -6   6  -2   18.06    0.61
   6   6   2   19.25    4.50
   7  -6   2    2.49    0.32
  -7  -6  -2    3.20    0.25
   7  -6   2    2.76    0.30
  -7  -6  -2    3.30    0.33
   7  -6   2    3.12    2.55
  -7  -6  -2    3.41    0.24
  -7  -6  -2    5.37    2.22
   7  -6   2    3.18    0.30
   7  -6   2    3.18    0.29
  -7   6  -2    3.07    0.32
  -7   6  -2    3.06    1.40
  -7   6  -2    2.94    0.28
   7   6   2    6.49    2.47
  -7   6  -2    3.46    0.30
  -7   6  -2    3.61    0.27
   8  -6   2    0.88    0.24
   8  -6   2    0.61    0.17
   8  -6   2    0.44    3.11
   8  -6   2    0.87    0.23
  -8  -6  -2    0.97    0.15
  -8  -6  -2    1.01    0.23
  -8  -6  -2    1.36    0.20
  -8   6  -2    0.72    0.23
  -8   6  -2    1.28    0.24
  -8   6  -2    1.20    0.25
  -8   6  -2    1.22    0.21
  -8   6  -2   -1.19    3.41
   9  -6   2    3.84    0.37
   9  -6   2    3.01    0.38
  -9  -6  -2    4.06    0.41
  -9  -6  -2    3.66    0.35
  -9   6  -2    4.19    0.35
  -9   6  -2   -1.60    2.50
  -9   6  -2    3.59    0.39
  -9   6  -2    3.25    0.29
  -9   6  -2    3.82    0.37
  10  -6   2    2.36    0.37
 -10  -6  -2    2.03    0.27
 -10  -6  -2    2.58    0.39
 -10   6  -2    2.62    0.37
  10  -7  -2   -0.16    0.21
 -10  -7   2    0.35    0.18
 -10   7   2   -0.18    0.20
   9  -7  -2    1.16    0.29
  -9  -7   2    1.24    0.28
   9  -7  -2    1.20    0.27
   9  -7  -2    1.32    0.23
  -9   7   2    1.17    0.29
  -9   7   2    1.21    0.26
  -8  -7   2    4.15    0.27
   8  -7  -2    3.79    0.36
   8  -7  -2    4.44    0.43
   8  -7  -2    4.26    0.37
   8  -7  -2    2.65    6.33
   8  -7  -2    4.40    0.39
  -8   7   2    3.86    0.38
  -8   7   2   -0.47    2.54
  -8   7   2    3.90    0.34
  -8   7   2    4.35    0.36
   7  -7  -2    1.78    0.26
   7  -7  -2    1.81    0.28
   7  -7  -2    0.83    4.54
   7  -7  -2    1.34    0.28
  -7  -7   2    2.03    0.31
  -7  -7   2    1.97    0.20
   7  -7  -2    2.16    0.30
   7   7  -2    3.75    2.09
  -7   7   2    2.14    0.26
  -7   7   2   -4.63    4.42
  -7   7   2    2.38    0.29
  -7   7   2    2.10    0.29
   6  -7  -2    3.16    0.30
   6  -7  -2    3.25    0.30
   6  -7  -2    3.00    0.34
   6  -7  -2    2.46    0.30
  -6  -7   2    3.09    0.22
   6  -7  -2    3.28    4.38
  -6   7   2    4.23    1.95
   6   7  -2    0.90    1.12
   6   7  -2   -0.64    2.03
  -6   7   2    3.35    0.38
  -6   7   2    3.64    0.34
  -6   7   2    3.54    0.30
  -6   7   2    2.95    0.28
  -5  -7   2   23.70    0.41
   5  -7  -2   25.86    0.76
  -5  -7   2   25.05    0.81
  -5  -7   2   25.03    0.60
   5  -7  -2   26.70    0.78
   5  -7  -2   24.84    0.82
   5  -7  -2   24.65    0.80
  -5  -7   2   24.83    0.41
   5  -7  -2   21.00    6.66
  -5  -7   2   27.06    0.80
  -5   7   2   28.44    7.17
  -5   7   2   25.69    0.74
  -5   7   2   24.67    0.74
   5   7  -2   28.93    3.39
  -5   7   2   25.75    0.73
   5   7  -2   24.04    4.61
  -5   7   2   25.83    0.84
  -4  -7   2   18.59    0.66
  -4  -7   2   17.51    0.40
   4  -7  -2   19.34    0.68
   4  -7  -2   18.06    0.63
   4  -7  -2   18.56    0.61
  -4  -7   2   18.38    0.40
  -4  -7   2   18.90    0.63
  -4  -7   2   18.78    0.47
   4  -7  -2   16.65    5.21
   4   7  -2   22.55    3.01
  -4   7   2   19.49    0.58
  -4   7   2   16.94    0.65
  -4   7   2   19.24    0.60
  -4   7   2   17.68    0.58
  -4   7   2   25.18    7.12
   4   7  -2   17.83    0.58
  -3  -7   2    4.33    0.20
   3  -7  -2    6.51    3.22
   3  -7  -2    4.26    0.30
  -3  -7   2    3.90    0.31
   3  -7  -2    5.00    0.30
  -3  -7   2    4.21    0.29
   3  -7  -2    4.16    0.33
   3   7  -2    5.79    1.97
   3   7  -2    4.77    1.83
   3   7  -2    3.86    0.30
  -3   7   2    4.11    0.32
  -3   7   2    4.42    0.27
  -3   7   2    4.26    0.26
  -3   7   2    4.45    0.28
  -3   7   2    5.45    3.60
   2  -7  -2    3.11    0.44
  -2  -7   2    2.96    0.27
   2  -7  -2    3.22    0.28
  -2  -7   2    3.09    0.24
  -2  -7   2    3.05    0.19
   2  -7  -2    3.39    1.38
   2  -7  -2    3.44    0.25
  -2   7   2    2.79    0.22
  -2   7   2    3.00    0.21
   2   7  -2    3.03    0.22
  -2   7   2    3.26    0.28
  -2   7   2    3.30    0.22
  -2   7   2    1.47    2.88
   2   7  -2    5.90    1.98
  -1  -7   2   49.16    1.05
   1  -7  -2   54.78    6.86
  -1  -7   2   48.96    0.97
   1  -7  -2   48.74    1.17
   1  -7  -2   49.38    1.05
  -1  -7   2   49.10    1.01
  -1  -7   2   50.52    1.17
   1  -7  -2   48.97    1.06
  -1   7   2   49.52    0.98
  -1   7   2   49.45    0.97
  -1   7   2   55.03    7.34
   1   7  -2   47.68    5.38
   1   7  -2   49.92    1.04
  -1   7   2   48.75    1.17
  -1   7   2   50.51    1.07
   0  -7  -2    1.17    0.18
   0  -7   2    0.60    0.15
   0  -7  -2    0.87    0.14
   0  -7   2    0.58    0.13
   0  -7  -2    1.89    1.42
   0  -7   2    1.29    0.86
   0  -7  -2    0.87    0.17
   0   7   2    0.88    0.17
   0   7   2    0.69    0.10
   0   7   2    0.74    0.11
   0   7  -2    0.87    0.17
   0   7   2    0.69    0.96
   0   7  -2    0.74    0.07
   0   7  -2    1.49    1.35
   0   7  -2    0.66    0.13
   0   7   2    0.66    0.14
  -1  -7  -2   50.79    1.10
  -1  -7  -2   50.47    1.02
   1  -7   2   49.47    1.17
   1  -7   2   47.91    1.01
  -1  -7  -2   50.46    1.18
   1  -7   2   48.68    1.01
   1  -7   2   42.33    5.84
  -1  -7  -2   49.25    0.98
   1  -7   2   49.57    1.07
   1   7   2   43.85    6.21
   1   7   2   48.43    1.07
  -1   7  -2   44.82    6.20
   1   7   2   48.90    0.88
  -1   7  -2   48.66    1.00
  -1   7  -2   49.52    0.90
  -1   7  -2   47.92    1.15
   1   7   2   45.31    6.10
  -1   7  -2   49.47    0.91
   2  -7   2    3.17    2.61
  -2  -7  -2    2.93    0.20
  -2  -7  -2    3.29    0.28
  -2  -7  -2    3.15    0.18
   2  -7   2    3.31    0.26
   2  -7   2    3.04    0.28
   2  -7   2    3.13    0.22
  -2  -7  -2    2.65    0.24
   2  -7   2    3.10    0.24
  -2   7  -2    3.36    0.20
   2   7   2    1.58    1.51
  -2   7  -2    2.83    0.18
   2   7   2    1.27    1.82
  -2   7  -2    4.69    2.77
  -2   7  -2    2.93    0.21
  -2   7  -2    3.03    0.27
   2   7   2    3.21    0.26
   2   7   2    3.16    0.11
   3  -7   2    4.06    0.28
  -3  -7  -2    4.19    0.31
   3  -7   2    4.16    0.33
  -3  -7  -2    4.27    0.24
   3  -7   2    4.24    0.30
   3  -7   2    4.00    0.29
   3  -7   2    2.27    1.95
  -3  -7  -2    4.43    0.33
  -3  -7  -2    4.27    0.17
  -3   7  -2    5.89    3.85
  -3   7  -2    4.24    0.32
   3   7   2    2.54    2.47
  -3   7  -2    4.19    0.24
  -3   7  -2    4.56    0.25
   3   7   2    3.47    2.27
  -3   7  -2    3.68    0.23
   3   7   2    4.02    0.29
   4  -7   2   18.35    0.63
  -4  -7  -2   18.97    0.68
   4  -7   2   18.29    0.60
  -4  -7  -2   18.42    0.52
   4  -7   2   17.82    0.62
  -4  -7  -2   19.50    0.65
   4  -7   2   18.07    0.66
   4   7   2   19.95    5.05
  -4   7  -2   18.66    0.54
  -4   7  -2   20.98    6.98
  -4   7  -2   18.52    0.67
   4   7   2   12.67    3.20
   4   7   2   17.75    0.61
  -4   7  -2   18.99    0.56
  -5  -7  -2   26.22    0.82
   5  -7   2   24.22    0.85
   5  -7   2   25.91    0.76
   5  -7   2   26.28    0.78
  -5  -7  -2   25.86    0.66
   5  -7   2   25.85    0.80
  -5  -7  -2   25.89    0.83
   5  -7   2   21.59    6.76
  -5   7  -2   24.72    0.67
  -5   7  -2   24.70    0.72
  -5   7  -2   24.46    0.83
   5   7   2   28.44    6.35
  -5   7  -2   21.71    6.06
  -5   7  -2   24.79    0.71
   5   7   2   25.28    0.77
   6  -7   2    2.78    0.31
   6  -7   2    3.81    0.32
  -6  -7  -2    3.09    0.32
  -6  -7  -2    3.71    0.26
  -6  -7  -2    3.27    0.24
   6  -7   2    3.21    0.32
   6  -7   2    3.15    0.34
   6  -7   2    1.51    3.42
  -6   7  -2    3.27    0.28
  -6   7  -2    4.69    2.29
  -6   7  -2    3.30    0.25
   6   7   2    3.10    1.70
  -6   7  -2    3.75    0.35
   6   7   2    3.33    0.30
  -6   7  -2    3.56    0.30
   6   7   2    8.90    4.01
  -7  -7  -2    1.82    0.21
   7  -7   2    1.77    0.27
  -7  -7  -2    1.87    0.22
   7  -7   2    3.82    4.44
   7  -7   2    1.83    0.27
   7  -7   2    2.16    0.31
  -7  -7  -2    2.33    0.33
   7  -7   2    2.28    0.34
  -7   7  -2    1.28    0.26
  -7   7  -2    2.50    0.30
  -7   7  -2    1.81    0.25
  -7   7  -2    1.48    2.15
  -7   7  -2    1.60    0.23
   8  -7   2    3.75    0.37
  -8  -7  -2    4.25    0.31
   8  -7   2    4.84    0.44
   8  -7   2    3.70    0.36
   8  -7   2    4.35    0.34
   8  -7   2    8.82    6.16
  -8  -7  -2    4.22    0.50
  -8   7  -2    4.19    0.40
  -8   7  -2    4.79    0.37
  -8   7  -2   -0.93    2.43
  -8   7  -2    3.93    0.34
   9  -7   2    1.06    0.29
  -9  -7  -2    1.38    0.29
   9  -7   2    1.09    0.23
  -9  -7  -2    1.10    0.22
  -9   7  -2    1.29    0.26
 -10  -7  -2    0.30    0.22
  10  -7   2    0.18    0.21
 -10   7  -2   -0.02    0.18
   9  -8  -2    0.80    0.29
   9  -8  -2    1.39    0.30
  -9  -8   2    0.79    0.26
   9   8  -2   -0.72    2.83
  -9   8   2    1.25    0.28
  -8  -8   2    2.19    0.34
   8  -8  -2    2.15    0.38
   8  -8  -2    2.03    0.32
   8  -8  -2    1.55    0.26
  -8  -8   2    2.13    0.32
   8   8  -2    3.42    3.01
  -8   8   2    1.86    0.33
  -8   8   2    2.05    0.30
  -8   8   2   -0.66    3.24
  -7  -8   2    4.59    0.39
   7  -8  -2    4.65    0.39
   7  -8  -2    3.90    0.37
  -7  -8   2    4.33    0.39
   7  -8  -2   10.27    4.33
   7  -8  -2    4.05    0.37
   7  -8  -2    3.80    0.40
  -7   8   2    5.46    0.37
  -7   8   2    3.97    0.33
  -7   8   2   -1.36    4.10
  -7   8   2    4.77    0.37
   7   8  -2    6.93    2.25
  -7   8   2    3.97    0.39
   6  -8  -2    1.42    0.26
   6  -8  -2    0.89    0.25
  -6  -8   2    1.34    0.17
   6  -8  -2   -1.12    3.39
  -6  -8   2    1.46    0.26
  -6  -8   2    1.17    0.25
   6  -8  -2    1.00    0.22
   6  -8  -2    1.02    0.22
  -6   8   2    1.24    0.23
   6   8  -2    2.22    2.14
  -6   8   2    3.93    1.59
  -6   8   2    0.91    0.21
  -6   8   2    1.03    0.22
  -6   8   2    1.31    0.21
   6   8  -2    1.82    1.28
  -5  -8   2    4.27    0.34
   5  -8  -2    5.29    0.36
  -5  -8   2    4.57    0.37
  -5  -8   2    4.54    0.25
   5  -8  -2    4.76    0.36
   5  -8  -2    4.04    0.38
   5  -8  -2    4.65    0.36
  -5   8   2    4.77    0.33
   5   8  -2    3.03    2.63
  -5   8   2    4.39    0.32
  -5   8   2    0.64    3.30
  -5   8   2    4.72    0.32
  -5   8   2    3.70    0.36
   4  -8  -2    9.64    0.47
  -4  -8   2    9.18    0.27
   4  -8  -2   12.43    4.68
  -4  -8   2    8.63    0.27
   4  -8  -2    9.15    0.47
   4  -8  -2    9.85    0.52
  -4  -8   2    9.31    0.49
  -4  -8   2    9.39    0.34
  -4  -8   2    9.39    0.45
  -4   8   2    5.12    4.72
  -4   8   2    9.60    0.43
   4   8  -2    8.91    0.42
  -4   8   2    8.21    0.48
   4   8  -2    7.05    2.53
  -4   8   2    9.79    0.42
   4   8  -2    6.64    2.47
  -4   8   2    9.31    0.42
   3  -8  -2    4.01    0.31
  -3  -8   2    5.15    0.38
  -3  -8   2    4.77    0.33
  -3  -8   2    4.70    0.23
   3  -8  -2    5.03    0.33
   3  -8  -2    4.87    0.38
  -3   8   2    4.60    0.28
  -3   8   2   -1.39    3.04
   3   8  -2    4.44    0.31
  -3   8   2    4.95    0.29
   3   8  -2    5.01    2.02
   3   8  -2    5.57    2.69
  -3   8   2    4.47    0.36
  -3   8   2    4.83    0.35
  -2  -8   2   11.99    0.40
   2  -8  -2   16.39    4.51
   2  -8  -2   11.98    0.47
   2  -8  -2   12.36    0.48
   2  -8  -2   11.38    0.48
  -2  -8   2   12.84    0.49
  -2  -8   2   12.39    0.42
  -2  -8   2   11.97    0.54
   2  -8  -2   11.60    0.54
   2   8  -2   13.67    3.67
  -2   8   2   15.25    7.92
   2   8  -2   13.26    3.21
  -2   8   2   11.73    0.47
  -2   8   2   12.44    0.43
  -2   8   2   11.60    0.54
   2   8  -2   12.79    0.56
   1  -8  -2   18.80    0.59
  -1  -8   2   18.02    0.51
   1  -8  -2   18.15    0.58
   1  -8  -2   17.93    0.59
   1  -8  -2   14.54    3.95
  -1  -8   2   18.23    0.66
  -1  -8   2   17.20    0.52
   1  -8  -2   17.77    0.67
  -1  -8   2   17.92    0.57
   1   8  -2   17.58    0.55
  -1   8   2   17.07    0.59
  -1   8   2   18.97    6.47
  -1   8   2   18.70    0.68
   1   8  -2   16.78    4.47
  -1   8   2   18.25    0.49
   0  -8  -2    0.23    0.11
   0  -8   2   -0.14    0.66
   0  -8   2    0.18    0.11
   0  -8   2    0.04    0.13
   0  -8  -2    0.08    0.12
   0  -8  -2    0.79    1.18
   0  -8  -2    0.22    0.15
   0  -8   2    0.14    0.10
   0  -8  -2    0.12    0.14
   0   8   2    0.24    0.08
   0   8   2    0.02    0.07
   0   8  -2    2.20    0.99
   0   8   2   -0.78    1.50
   0   8  -2    0.27    0.14
   0   8   2    0.20    0.15
   0   8  -2    0.17    0.12
   1  -8   2   17.90    0.55
  -1  -8  -2   17.82    0.61
   1  -8   2   22.72    3.84
   1  -8   2   17.48    0.58
   1  -8   2   19.44    0.69
  -1  -8  -2   17.77    0.52
   1  -8   2   18.19    0.55
  -1  -8  -2   18.60    0.68
  -1  -8  -2   18.34    0.55
   1   8   2   18.42    0.60
   1   8   2   18.56    0.40
   1   8   2   17.77    0.39
  -1   8  -2   18.70    0.68
  -1   8  -2   18.38    0.54
  -1   8  -2   18.54    0.43
   1   8   2   27.68    6.55
   1   8   2   21.33    5.32
  -1   8  -2   21.69    5.76
  -1   8  -2   18.21    0.43
  -2  -8  -2   11.72    0.37
   2  -8   2   12.19    0.49
  -2  -8  -2   11.70    0.55
   2  -8   2   11.85    0.45
   2  -8   2   12.06    0.54
  -2  -8  -2   11.32    0.49
   2  -8   2   11.95    0.42
   2  -8   2   11.76    0.51
  -2  -8  -2   11.54    0.42
   2  -8   2   12.71    3.89
  -2   8  -2   12.69    0.38
  -2   8  -2   18.52    5.73
   2   8   2   11.37    0.47
   2   8   2   13.05    4.68
  -2   8  -2   11.57    0.53
   2   8   2   11.33    4.43
  -2   8  -2   12.01    0.38
  -2   8  -2   11.37    0.41
   3  -8   2    4.91    0.34
  -3  -8  -2    4.96    0.38
   3  -8   2    4.61    0.34
   3  -8   2    5.11    0.32
  -3  -8  -2    4.85    0.27
   3  -8   2    5.04    0.38
  -3  -8  -2    4.47    0.20
  -3  -8  -2    5.01    0.34
   3  -8   2    9.80    3.73
   3   8   2    3.72    1.86
  -3   8  -2    7.90    4.03
   3   8   2    6.30    2.71
   3   8   2    4.86    0.32
  -3   8  -2    5.12    0.28
  -3   8  -2    5.29    0.29
  -3   8  -2    5.06    0.37
  -3   8  -2    4.84    0.27
  -4  -8  -2    9.43    0.48
  -4  -8  -2    9.26    0.50
   4  -8   2    9.14    0.47
  -4  -8  -2    8.47    0.20
   4  -8   2   10.22    0.53
   4  -8   2    8.26    0.42
  -4  -8  -2    8.88    0.20
  -4  -8  -2    9.86    0.38
   4  -8   2    5.48    3.84
   4   8   2   11.87    4.29
   4   8   2    6.06    2.82
  -4   8  -2    9.36    0.50
  -4   8  -2    9.02    0.38
  -4   8  -2    9.98    0.40
  -4   8  -2    3.41    4.17
  -4   8  -2    9.74    0.40
   4   8   2    9.11    0.45
  -5  -8  -2    5.01    0.39
  -5  -8  -2    4.28    0.27
   5  -8   2    4.53    0.37
   5  -8   2    4.94    0.36
  -5  -8  -2    4.28    0.36
   5  -8   2    5.04    0.41
   5  -8   2    4.76    0.35
   5  -8   2    8.25    2.98
  -5   8  -2    4.34    0.30
  -5   8  -2    4.20    0.30
  -5   8  -2    4.13    0.28
  -5   8  -2    3.33    4.23
   5   8   2    4.58    0.35
  -5   8  -2    4.15    0.37
  -6  -8  -2    1.20    0.25
  -6  -8  -2    0.86    0.18
  -6  -8  -2    1.54    0.27
   6  -8   2    1.41    3.50
  -6  -8  -2    1.21    0.19
   6  -8   2    1.32    0.25
   6  -8   2    0.86    0.23
   6  -8   2    0.98    0.24
   6  -8   2    1.06    0.22
  -6   8  -2   -3.13    3.02
  -6   8  -2    1.25    0.19
   6   8   2    0.99    0.22
  -6   8  -2    1.25    0.21
  -6   8  -2    1.07    0.24
  -7  -8  -2    4.01    0.30
   7  -8   2    4.76    0.39
   7  -8   2    3.99    0.38
  -7  -8  -2    4.62    0.43
  -7  -8  -2    4.39    0.30
   7  -8   2    4.14    0.36
   7  -8   2    4.67    0.44
  -7   8  -2    4.13    0.41
   7   8   2    0.96    3.66
  -7   8  -2    4.40    0.35
  -7   8  -2    4.86    0.37
  -8  -8  -2    2.07    0.35
   8  -8   2    1.89    0.31
  -8  -8  -2    2.35    0.35
   8  -8   2    1.84    0.28
   8  -8   2    2.28    0.36
  -8   8  -2    2.06    0.27
  -8   8  -2    2.51    0.34
   8   8   2   -2.14    3.25
   9  -8   2    0.84    0.24
   9  -8   2    0.61    0.26
  -9  -8  -2    1.74    0.34
  -9   8  -2    1.14    0.27
   8  -9  -2    0.87    0.25
   8  -9  -2    1.17    0.27
   8  -9  -2    0.77    0.29
  -8  -9   2    0.93    0.25
  -8  -9   2    0.93    0.22
   8   9  -2   -2.65    3.21
  -8   9   2    1.05    0.25
  -7  -9   2    0.92    0.24
   7  -9  -2    9.68    6.06
   7  -9  -2    1.29    0.27
   7  -9  -2    1.20    0.26
  -7  -9   2    1.16    0.26
   7  -9  -2    1.35    0.31
  -7   9   2   -9.30    5.27
   7   9  -2    4.97    4.41
  -7   9   2    1.41    0.27
  -7   9   2    1.42    0.23
  -6  -9   2    3.56    0.35
   6  -9  -2    3.78    0.36
   6  -9  -2    4.24    0.37
   6  -9  -2    1.15    3.62
   6  -9  -2    3.71    0.40
   6  -9  -2    3.41    0.35
  -6   9   2    3.89    0.33
  -6   9   2    3.48    0.38
   6   9  -2    6.16    2.80
  -6   9   2    3.26    0.42
   6   9  -2    3.05    1.99
  -6   9   2    3.74    0.32
  -6   9   2    3.64    3.61
  -5  -9   2    0.85    0.23
   5  -9  -2   -1.82    3.97
  -5  -9   2    0.61    0.22
  -5  -9   2    0.62    0.14
   5  -9  -2    0.62    0.19
   5  -9  -2    0.84    0.21
   5  -9  -2    0.59    0.19
   5  -9  -2    0.42    0.22
  -5   9   2    0.74    0.17
   5   9  -2    0.70    1.23
   5   9  -2   -0.61    1.99
  -5   9   2    4.69    4.18
  -5   9   2    0.42    0.18
  -5   9   2    0.55    0.16
   4  -9  -2   -0.04    0.13
   4  -9  -2    0.14    0.15
   4  -9  -2   -2.66    2.22
  -4  -9   2    0.13    0.14
   4  -9  -2    0.21    0.15
   4  -9  -2    0.23    0.17
  -4  -9   2    0.23    0.10
  -4  -9   2    0.23    0.18
   4   9  -2    0.31    0.16
  -4   9   2    0.25    0.14
   4   9  -2    0.24    1.38
  -4   9   2    0.10    0.12
  -4   9   2   -6.37    3.46
  -4   9   2    0.03    0.11
  -3  -9   2    7.74    0.42
   3  -9  -2    7.93    0.42
   3  -9  -2    5.23    2.82
   3  -9  -2    7.65    0.42
   3  -9  -2    7.18    0.47
  -3  -9   2    6.77    0.45
  -3  -9   2    6.88    0.31
  -3  -9   2    7.16    0.30
  -3   9   2    7.27    0.35
  -3   9   2    7.62    0.36
  -3   9   2    6.85    0.46
  -3   9   2    1.52    3.90
   3   9  -2    7.76    0.39
  -3   9   2    7.37    0.40
   3   9  -2    9.30    2.73
   3   9  -2    6.15    3.46
   2  -9  -2    1.43    0.23
   2  -9  -2    0.26    1.93
   2  -9  -2    1.41    0.25
  -2  -9   2    1.60    0.27
  -2  -9   2    1.45    0.18
  -2  -9   2    1.46    0.17
   2  -9  -2    1.40    0.21
   2  -9  -2    1.55    0.24
  -2  -9   2    1.81    0.24
   2   9  -2    1.41    0.22
  -2   9   2    5.47    3.52
   2   9  -2    1.95    1.90
  -2   9   2    1.13    0.17
  -2   9   2    0.97    0.22
   2   9  -2    1.76    1.72
  -2   9   2    1.64    0.23
  -2   9   2    1.64    0.19
   1  -9  -2    0.89    0.21
  -1  -9   2    1.12    0.17
   1  -9  -2    0.86    0.18
   1  -9  -2    1.34    0.23
  -1  -9   2    0.90    0.22
   1  -9  -2    1.06    0.21
   1  -9  -2    4.12    1.43
  -1  -9   2    1.00    0.20
  -1  -9   2    1.05    0.17
  -1   9   2    0.87    0.14
  -1   9   2    1.18    0.20
  -1   9   2    0.52    0.18
  -1   9   2   -1.87    2.65
   1   9  -2    1.10    0.19
   1   9  -2   -1.49    1.45
   1   9  -2    4.59    2.23
   0  -9  -2   19.32    0.64
   0  -9   2   19.45    0.61
   0  -9   2   18.73    0.60
   0  -9  -2   18.83    0.60
   0  -9   2   20.67    0.75
   0  -9   2   18.91    0.58
   0  -9  -2   20.41    0.77
   0  -9   2   16.26    4.62
   0  -9  -2   20.26    0.62
   0   9   2   23.16    6.78
   0   9  -2   20.25    5.67
   0   9   2   19.62    0.47
   0   9  -2   19.33    0.72
   0   9   2   19.85    0.47
   0   9   2   20.27    0.65
   1  -9   2    0.59    0.19
   1  -9   2    3.16    1.10
  -1  -9  -2    0.97    0.23
   1  -9   2    1.05    0.18
   1  -9   2    0.96    0.20
  -1  -9  -2    0.68    0.19
  -1  -9  -2    0.83    0.16
  -1  -9  -2    0.89    0.18
   1  -9   2    0.90    0.18
  -1   9  -2    0.88    0.10
  -1   9  -2    0.96    0.10
  -1   9  -2    0.01    2.14
  -1   9  -2    0.80    0.20
   1   9   2    2.94    2.24
  -1   9  -2    0.73    0.16
   1   9   2    0.77    0.07
   1   9   2    0.85    0.20
   2  -9   2    1.07    0.22
  -2  -9  -2    1.31    0.17
  -2  -9  -2    1.43    0.24
  -2  -9  -2    1.49    0.27
   2  -9   2    1.23    0.22
   2  -9   2    1.37    0.20
   2  -9   2    1.07    0.25
  -2  -9  -2    1.24    0.20
   2  -9   2    4.07    2.62
   2  -9   2    1.44    0.21
  -2   9  -2    1.91    3.45
   2   9   2   -3.58    2.68
  -2   9  -2    1.27    0.15
  -2   9  -2    1.46    0.15
  -2   9  -2    1.19    0.24
   2   9   2    1.36    0.22
  -2   9  -2    1.43    0.19
   2   9   2    1.56    1.77
   3  -9   2    8.10    0.42
  -3  -9  -2    7.33    0.47
   3  -9   2    2.64    3.37
  -3  -9  -2    7.42    0.43
   3  -9   2    7.55    0.47
  -3  -9  -2    7.22    0.35
  -3  -9  -2    6.49    0.27
   3  -9   2    6.96    0.41
   3  -9   2    7.65    0.45
  -3   9  -2    8.95    4.75
  -3   9  -2    6.91    0.32
   3   9   2    7.05    0.41
  -3   9  -2    6.59    0.44
   3   9   2    6.46    2.84
  -3   9  -2    7.23    0.35
  -3   9  -2    8.26    0.34
   4  -9   2    0.25    0.17
  -4  -9  -2    0.20    0.16
   4  -9   2    0.03    0.14
   4  -9   2    0.28    0.17
   4  -9   2    0.19    0.17
  -4  -9  -2    0.21    0.15
  -4  -9  -2   -0.04    0.09
   4  -9   2    0.85    2.60
   4   9   2   -0.77    2.68
  -4   9  -2    0.57    0.19
  -4   9  -2   -7.12    3.96
  -4   9  -2    0.14    0.12
   4   9   2   -0.08    0.15
  -4   9  -2    0.23    0.11
   5  -9   2   -1.81    3.14
  -5  -9  -2    0.66    0.21
   5  -9   2    0.54    0.20
  -5  -9  -2    0.87    0.23
   5  -9   2    0.71    0.21
   5  -9   2    0.61    0.21
  -5  -9  -2    0.39    0.13
  -5   9  -2    6.58    3.89
  -5   9  -2    0.25    0.18
  -5   9  -2    0.26    0.14
   5   9   2    0.59    0.20
   5   9   2   -5.29    3.10
  -5   9  -2    0.72    0.17
  -6  -9  -2    4.28    0.29
   6  -9   2    1.25    4.78
   6  -9   2    3.01    0.37
   6  -9   2    4.36    0.37
  -6  -9  -2    4.17    0.31
   6  -9   2    3.79    0.41
  -6  -9  -2    3.84    0.40
   6   9   2    5.38    3.66
  -6   9  -2    4.13    0.32
   6   9   2    3.95    0.34
  -6   9  -2    3.26    0.44
  -6   9  -2    4.33    5.00
  -6   9  -2    3.93    0.33
   7  -9   2   10.72    5.19
  -7  -9  -2    1.83    0.31
   7  -9   2    0.95    0.26
   7  -9   2    1.29    0.30
  -7  -9  -2    2.08    0.34
   7  -9   2    1.01    0.25
  -7   9  -2    1.49    0.23
   7   9   2    4.73    2.61
  -7   9  -2   -7.93    4.82
  -7   9  -2    1.51    0.27
   8  -9   2   19.25    6.38
   7 -10  -2    0.20    0.21
   7 -10  -2    0.07    0.23
  -7 -10   2    0.41    0.17
   7 -10  -2    0.01    0.16
  -7  10   2   -0.44    7.08
  -7  10   2   -0.10    0.15
   7  10  -2   -4.31    2.39
  -6 -10   2    1.99    0.30
   6 -10  -2    2.12    0.33
   6 -10  -2    1.89    0.34
   6 -10  -2    0.74    7.19
  -6 -10   2    1.79    0.32
   6 -10  -2    2.71    0.36
  -6  10   2   -3.40    7.28
  -6  10   2    2.42    0.29
   6  10  -2    1.86    2.61
   5 -10  -2    2.54    0.33
  -5 -10   2    2.71    0.34
   5 -10  -2    2.62    0.36
   5 -10  -2    2.02    0.37
  -5 -10   2    2.32    0.32
   5 -10  -2   -0.88    4.61
   5 -10  -2    2.52    0.36
  -5  10   2   -4.91    6.51
  -5  10   2    2.84    0.28
   5  10  -2    1.71    2.69
   4 -10  -2    0.38    0.16
  -4 -10   2    0.97    0.25
   4 -10  -2   -4.83    3.67
   4 -10  -2    1.08    0.37
   4 -10  -2    0.84    0.23
   4 -10  -2    0.82    0.24
  -4 -10   2    0.66    0.19
  -4  10   2    0.58    0.16
  -4  10   2   -1.11    3.51
  -4  10   2    0.36    0.21
   4  10  -2    0.38    0.17
   4  10  -2    1.93    2.19
   3 -10  -2    0.45    0.19
   3 -10  -2    0.18    0.16
  -3 -10   2    0.29    0.19
   3 -10  -2    0.41    0.18
   3 -10  -2   -1.02    3.12
  -3 -10   2    0.56    0.25
  -3 -10   2    0.31    0.12
  -3  10   2    0.52    0.16
   3  10  -2    0.52    0.19
  -3  10   2    0.28    0.11
   3  10  -2   -0.97    2.02
  -3  10   2    0.20    0.16
   2 -10  -2    5.44    0.46
  -2 -10   2    6.37    0.46
   2 -10  -2    6.26    0.39
  -2 -10   2    7.11    0.41
   2 -10  -2    3.71    2.48
   2 -10  -2    6.94    0.40
   2 -10  -2    6.10    0.40
  -2 -10   2    6.08    0.32
  -2  10   2    6.03    0.35
  -2  10   2    5.84    0.37
   2  10  -2    9.92    3.50
  -2  10   2    8.17    5.27
   2  10  -2    6.11    0.38
  -2  10   2    6.41    0.45
  -1 -10   2    7.96    0.39
   1 -10  -2    8.50    4.50
   1 -10  -2    9.51    0.47
   1 -10  -2    8.66    0.44
   1 -10  -2    9.57    0.66
   1 -10  -2    9.50    0.56
  -1 -10   2    9.50    0.45
  -1 -10   2    8.91    0.53
  -1 -10   2    8.71    0.39
  -1  10   2    3.67    5.14
  -1  10   2    8.83    0.43
   1  10  -2    9.50    0.44
   1  10  -2   10.90    3.81
  -1  10   2    9.25    0.54
   0 -10   2    1.83    1.74
   0 -10  -2    2.76    0.27
   0 -10   2    2.83    0.27
   0 -10   2    2.98    0.37
   0 -10   2    2.75    0.26
   0 -10  -2    2.97    0.27
   0 -10  -2    3.13    0.30
   0 -10  -2    3.36    0.39
   0 -10   2    3.16    0.28
   0  10  -2    2.15    2.98
   0  10   2    3.17    0.30
   0  10  -2    3.27    0.28
   0  10   2   -4.29    3.36
   1 -10   2    8.05    0.44
  -1 -10  -2    8.71    0.40
  -1 -10  -2    9.15    0.43
   1 -10   2    9.59    0.51
   1 -10   2    5.92    2.35
  -1 -10  -2    8.98    0.54
  -1 -10  -2    9.19    0.47
   1 -10   2    9.29    0.43
   1 -10   2    8.98    0.54
   1 -10   2    9.40    0.42
  -1  10  -2    8.71    0.52
   1  10   2    8.33    0.45
  -1  10  -2    9.21    0.41
  -2 -10  -2    6.25    0.46
   2 -10   2    6.36    0.41
  -2 -10  -2    6.46    0.36
   2 -10   2    6.67    0.45
  -2 -10  -2    6.82    0.43
   2 -10   2    6.34    0.47
   2 -10   2    6.10    0.42
   2 -10   2    0.71    2.62
  -2  10  -2    6.56    0.49
   2  10   2    1.65    4.82
   2  10   2    5.90    0.39
  -2  10  -2    6.65    0.48
   3 -10   2    3.57    2.35
  -3  10  -2    4.93    3.06
   3  10   2    4.47    2.50
  -4 -10  -2    0.41    0.20
   4 -10   2    0.59    0.22
   4 -10   2    0.77    0.24
  -4 -10  -2    0.49    0.15
  -4 -10  -2    0.65    0.21
   4 -10   2   -6.01    3.05
   4 -10   2    0.65    0.19
   4  10   2    0.49    0.30
  -4  10  -2   -4.97    4.23
  -4  10  -2    0.43    0.21
  -5 -10  -2    2.65    0.36
   5 -10   2    3.01    0.36
  -5 -10  -2    2.09    0.34
   5 -10   2    2.55    0.38
   5 -10   2   -0.07    3.04
   5 -10   2    2.94    0.39
   5  10   2    2.15    0.32
  -5  10  -2    4.99    3.95
   5  10   2   -2.48    3.26
  -6 -10  -2    2.33    0.30
  -6 -10  -2    2.20    0.33
  -6 -10  -2    2.88    0.40
   6 -10   2    1.60    0.40
   6 -10   2    2.63    0.35
   6 -10   2    2.56    0.36
   6 -10   2   -0.98    5.31
  -6  10  -2   -1.04    6.52
   7 -10   2    0.30    5.37
  -7 -10  -2    0.13    0.20
   7 -10   2    0.05    0.20
   7 -10   2    0.03    0.20
   7 -10   2    0.00    0.22
   5 -11  -2    0.97    0.31
   5 -11  -2   -9.94    4.77
   5 -11  -2    0.45    0.25
  -5  11   2   -2.80    5.77
   5  11  -2   -1.18    2.76
  -4 -11   2    4.55    0.39
   4 -11  -2    2.79    4.02
   4 -11  -2    4.22    0.42
   4 -11  -2    4.65    0.39
  -4  11   2   11.42    6.33
   4  11  -2    0.31    3.54
  -3 -11   2    0.26    0.19
   3 -11  -2    0.03    0.18
   3 -11  -2   -0.05    0.17
   3 -11  -2    0.27    0.18
  -3 -11   2    0.45    0.18
   3 -11  -2   -1.59    2.89
   3 -11  -2    0.43    0.21
   3  11  -2   -4.10    2.98
  -3  11   2   -4.70    5.12
   2 -11  -2    3.44    2.74
  -2  11   2    5.97    4.86
   2  11  -2    3.45    3.48
  -1 -11   2    1.36    0.25
  -1 -11   2    1.72    0.24
   1 -11  -2    1.78    0.33
  -1 -11   2    1.52    0.28
   1 -11  -2    2.02    0.29
   1 -11  -2    0.41    3.22
   1 -11  -2    1.64    0.25
   1 -11  -2    1.47    0.25
   1  11  -2    1.83    3.78
  -1  11   2    4.92    5.18
   0 -11  -2    1.21    0.23
   0 -11   2    1.42    0.29
   0 -11   2    1.15    0.27
   0 -11  -2    1.06    0.23
   0 -11   2    1.19    0.26
   0 -11  -2    1.08    0.29
   0 -11   2    0.85    0.20
   0  11  -2   -1.01    4.83
   0  11   2    1.07    0.21
  -1 -11  -2    2.21    0.27
   1 -11   2    1.46    3.32
   1 -11   2    1.77    0.32
   1 -11   2    2.04    0.32
   1 -11   2    1.56    0.24
  -1 -11  -2    2.02    0.30
  -1 -11  -2    1.82    0.34
   1 -11   2    1.79    0.25
   1  11   2    1.68    3.79
  -1  11  -2   -3.38    3.55
   1  11   2    1.55    0.25
   2 -11   2    0.82    0.26
   2 -11   2    1.09    0.25
  -2 -11  -2    0.99    0.20
   2 -11   2    0.54    0.20
   2 -11   2    0.89    0.20
  -2 -11  -2    0.90    0.25
   2 -11   2   -1.31    1.89
  -2  11  -2    4.55    4.05
   2  11   2    0.36    0.23
   3 -11   2    0.27    0.20
  -3 -11  -2    0.26    0.15
   3 -11   2    0.41    0.20
   3 -11   2    0.40    0.20
  -3 -11  -2    0.28    0.21
  -3 -11  -2    0.49    0.18
   3 -11   2    2.94    1.63
  -3  11  -2    1.59    5.02
   3  11   2   -0.49    3.61
   3  11   2    0.01    0.15
  -4 -11  -2    3.45    0.44
   4 -11   2    1.84    4.54
   4 -11   2    3.57    0.53
   4 -11   2    3.92    0.42
  -4 -11  -2    4.25    0.39
   4 -11   2    4.06    0.37
   4  11   2    0.26    4.43
  -4  11  -2   12.67    5.94
   4  11   2    2.69    0.35
   2 -12  -2    1.49    0.33
   2 -12  -2    2.33    0.32
   2 -12  -2    1.83    0.32
  -2 -12   2    1.40    0.31
  -1 -12   2    0.42    0.20
   1 -12  -2    0.62    0.20
   1 -12  -2   -0.06    0.18
  -1 -12   2    0.31    0.22
   0 -12   2    0.49    0.23
   0 -12  -2    0.55    0.24
   0 -12   2    0.30    0.24
   0 -12  -2    0.91    0.29
   1 -12   2    0.63    0.24
   1 -12   2   -0.05    0.18
  -1 -12  -2    0.42    0.23
  -1 -12  -2    0.19    0.21
  -2 -12  -2    1.32    0.27
  -2 -12  -2    1.45    0.32
   2 -12   2    1.52    0.31
   2 -12   2    1.36    0.33
   2 -12   2    2.15    0.31
 -12   0   3    0.23    0.23
 -12   0   3    0.07    0.14
 -11   0   3    6.53    0.46
 -11   0   3    5.60    0.41
 -11   0   3    4.26    0.41
 -11   0   3    4.92    0.37
 -10   0   3    0.15    0.15
 -10   0   3    0.13    0.16
  10   0  -3    0.25    0.14
 -10   0   3    0.16    0.15
 -10   0   3    0.01    0.14
   9   0  -3    3.37    0.27
  -9   0   3    4.02    2.35
   9   0  -3    4.76    1.62
  -9   0   3    3.07    0.30
  -9   0   3    3.62    0.34
  -9   0   3    3.62    0.30
   8   0  -3    3.91    2.27
   8   0  -3    3.97    0.26
  -8   0   3    4.10    0.32
  -8   0   3    5.72    3.21
  -8   0   3    3.85    0.28
  -8   0   3    3.39    0.28
   7   0  -3   11.29    0.23
   7   0  -3   11.48    0.39
  -7   0   3   11.28    0.48
  -7   0   3   11.43    0.42
  -7   0   3   11.23    0.40
  -7   0   3    9.23    3.42
   7   0  -3    8.97    3.25
  -7   0   3   11.54    0.42
   6   0  -3    5.32    0.13
  -6   0   3    5.06    0.25
  -6   0   3    3.87    2.13
  -6   0   3    5.31    0.29
  -6   0   3    5.52    0.25
   6   0  -3    5.10    0.24
   6   0  -3    2.11    2.06
  -6   0   3    5.47    0.26
  -5   0   3    0.43    0.10
  -5   0   3    0.39    0.09
   5   0  -3    0.41    0.04
  -5   0   3   -0.07    0.77
  -5   0   3    0.49    0.11
  -5   0   3    0.37    0.09
   5   0  -3    0.41    0.09
   4   0  -3    1.00    0.04
  -4   0   3    0.80    0.76
  -4   0   3    0.92    0.12
  -4   0   3    0.91    0.10
  -4   0   3    1.12    0.11
   4   0  -3    0.93    0.11
  -3   0   3   23.73    0.51
  -3   0   3   23.90    0.48
  -3   0   3   24.18    0.50
  -2   0   3  359.23   11.18
  -1   0   3  229.06    7.03
   0   0   3    0.01    0.02
   0   0  -3   -0.01    0.01
   0   0   3    0.04    0.02
   0   0  -3    0.01    0.02
   0   0  -3    0.04    0.02
   0   0   3    0.02    0.02
   0   0  -3    0.00    0.15
   0   0   3    0.04    0.18
   0   0  -3    0.02    0.02
   0   0   3    0.01    0.02
   1   0   3  207.06    7.13
  -1   0  -3  229.72    7.38
  -2   0  -3  399.33   12.44
   2   0   3  394.31   12.50
   3   0   3   28.62    3.57
  -3   0  -3   24.45    0.51
   3   0   3   24.15    0.50
  -3   0  -3   26.49    3.38
   3   0   3   23.75    0.47
  -3   0  -3   23.45    0.54
  -3   0  -3   23.63    0.47
  -3   0  -3   24.16    0.51
   4   0   3    1.01    0.11
   4   0   3    0.93    0.09
  -4   0  -3    1.19    0.16
  -4   0  -3    0.09    0.66
  -4   0  -3    1.06    0.10
  -4   0  -3    1.00    0.12
  -4   0  -3    0.78    0.12
   4   0   3    0.94    0.12
   4   0   3    0.93    0.71
  -5   0  -3    0.51    0.12
  -5   0  -3    0.48    0.08
   5   0   3    0.34    0.80
   5   0   3    0.34    0.09
  -5   0  -3    0.55    0.11
   5   0   3    0.61    0.10
   5   0   3    0.47    0.08
  -5   0  -3    0.17    0.74
   6   0   3    2.22    1.99
   6   0   3    5.32    0.24
  -6   0  -3    5.04    0.21
  -6   0  -3    3.36    1.74
  -6   0  -3    4.98    0.27
  -6   0  -3    5.86    0.32
   6   0   3    5.55    0.21
  -6   0  -3    5.35    0.27
  -7   0  -3   11.42    0.44
  -7   0  -3   11.68    0.44
   7   0   3   18.13    5.06
  -7   0  -3   11.32    0.34
  -7   0  -3   11.73    0.44
  -7   0  -3   12.14    3.93
   7   0   3   11.54    0.33
  -7   0  -3   11.32    0.48
   7   0   3   11.93    0.40
  -8   0  -3    3.50    2.60
   8   0   3    4.08    0.26
  -8   0  -3    4.34    0.35
   8   0   3    3.32    3.40
  -8   0  -3    4.01    0.29
  -8   0  -3    3.62    0.29
  -8   0  -3    3.77    0.29
   8   0   3    4.41    0.23
  -8   0  -3    4.09    0.21
  -9   0  -3    3.27    0.20
   9   0   3    3.04    0.25
  -9   0  -3    3.31    0.35
   9   0   3    6.03    2.08
  -9   0  -3    3.35    0.35
   9   0   3    3.41    0.20
  -9   0  -3    3.51    0.31
  -9   0  -3    3.10    0.31
 -10   0  -3    0.27    0.18
 -10   0  -3    0.13    0.17
 -10   0  -3    0.32    0.20
 -10   0  -3    0.09    0.15
  10   0   3   -0.08    0.11
 -11   0  -3    5.34    0.43
 -11   0  -3    6.51    0.43
 -11   0  -3    5.53    0.40
 -12   0  -3    0.35    0.31
 -12   0  -3    0.25    0.24
 -12  -1   3    1.81    0.31
 -12  -1   3    1.32    0.31
 -11  -1   3    5.30    0.39
 -11  -1   3    6.03    0.45
  11  -1  -3    5.00    0.36
 -11  -1   3    4.40    0.42
 -11   1   3    4.63    0.39
 -11   1   3    5.43    0.47
 -11   1   3    5.68    0.41
 -10  -1   3    0.40    0.18
 -10  -1   3    0.16    0.18
 -10  -1   3    0.07    0.17
 -10  -1   3    0.41    0.17
  10  -1  -3    0.25    0.15
 -10   1   3    0.57    0.19
 -10   1   3    0.43    0.20
 -10   1   3    0.34    0.18
  10   1  -3    0.32    0.13
  -9  -1   3    0.26    1.94
  -9  -1   3    3.99    0.35
  -9  -1   3    3.60    0.29
   9  -1  -3    3.54    0.29
  -9  -1   3    4.08    0.34
   9  -1  -3    6.79    2.74
  -9  -1   3    4.13    0.30
   9  -1  -3    3.75    0.14
  -9   1   3    3.21    0.31
  -9   1   3    3.46    0.33
   9   1  -3    4.26    0.27
  -9   1   3    4.71    3.14
   9   1  -3    6.14    2.94
  -8  -1   3   10.59    0.43
  -8  -1   3   11.80    0.49
   8  -1  -3   11.40    0.45
   8  -1  -3   11.16    0.27
  -8  -1   3   10.70    0.43
   8  -1  -3   11.41    3.90
  -8  -1   3   12.90    3.97
  -8  -1   3   10.81    0.49
  -8   1   3   10.86    0.45
   8   1  -3    9.82    3.94
  -8   1   3   10.44    4.29
  -8   1   3   11.32    0.46
  -8   1   3   11.24    0.50
   8   1  -3   10.61    0.39
   7  -1  -3    3.08    0.23
   7  -1  -3    1.52    1.99
  -7  -1   3    2.80    0.22
  -7  -1   3    3.35    0.23
   7  -1  -3    2.84    0.13
  -7  -1   3    2.84    0.20
  -7  -1   3    2.86    0.30
  -7  -1   3    3.28    1.01
  -7   1   3    2.58    0.22
   7   1  -3    3.56    2.27
  -7   1   3    0.82    1.48
  -7   1   3    2.67    0.22
   7   1  -3    2.55    0.19
   6  -1  -3   22.63    0.44
  -6  -1   3   22.39    0.56
   6  -1  -3   22.11    0.59
  -6  -1   3   21.73    0.62
  -6  -1   3   22.73    0.57
  -6  -1   3   22.03    0.61
  -6  -1   3   17.84    4.01
   6   1  -3   22.49    0.53
  -6   1   3   23.01    0.60
  -6   1   3   21.66    0.59
  -6   1   3   14.53    4.12
  -6   1   3   22.10    0.59
  -6   1   3   22.57    0.63
   6   1  -3   27.24    5.65
  -5  -1   3   22.30    0.37
   5  -1  -3   18.56    4.48
   5  -1  -3   23.24    0.57
   5  -1  -3   22.16    0.44
  -5  -1   3   24.67    0.53
  -5  -1   3   23.14    0.54
  -5   1   3   22.71    0.57
   5   1  -3   22.74    0.51
  -5   1   3   23.75    0.58
   5   1  -3   25.27    3.80
  -5   1   3   18.23    4.11
  -5   1   3   23.79    0.60
   4  -1  -3   71.27    6.68
  -4  -1   3   77.30    5.80
   4   1  -3   76.94    1.30
   4   1  -3   81.18    6.06
  -4   1   3   70.63    6.60
   3  -1  -3   17.20    0.41
   3  -1  -3   15.08    3.36
  -3  -1   3   16.28    2.25
   3  -1  -3   16.69    0.41
   3  -1  -3   17.54    0.40
  -3  -1   3   16.32    0.36
  -3   1   3   16.86    2.88
  -3   1   3   17.24    0.40
  -3   1   3   17.65    0.42
  -3   1   3   17.41    0.41
   3   1  -3   16.71    0.36
  -2  -1   3  257.62    7.65
   2  -1  -3  278.79   10.81
   2   1  -3  260.43    7.78
  -2   1   3  257.82   10.51
   1  -1  -3   40.02    3.43
   1   1  -3   37.82    1.59
  -1   1   3   37.29    3.23
   0  -1   3  213.24    5.48
   0   1   3  220.46    7.76
   0   1  -3  212.34    5.46
   1  -1   3   38.03    2.93
  -1  -1  -3   28.76    2.63
  -1   1  -3   34.81    2.77
   2  -1   3  262.43   10.15
  -2  -1  -3  252.92    9.43
   2   1   3  263.41    9.67
  -3  -1  -3   17.30    0.37
   3  -1   3   17.93    0.44
   3  -1   3   16.97    0.40
   3  -1   3   17.12    0.38
  -3  -1  -3   16.93    0.42
  -3  -1  -3   17.42    0.40
  -3   1  -3   17.14    0.41
  -3   1  -3   18.76    2.97
   3   1   3   17.76    0.39
  -3   1  -3   17.10    0.38
  -3   1  -3   16.53    0.43
  -3   1  -3   17.03    0.41
   3   1   3   16.82    0.36
   3   1   3   17.15    0.41
  -4  -1  -3   79.16    6.52
   4  -1   3   74.15    1.39
   4  -1   3   77.43    6.97
   4  -1   3   76.14    1.34
  -4   1  -3   79.27    6.92
   4   1   3   75.83    1.31
   4   1   3   68.49    6.13
  -4   1  -3   75.05    1.40
  -5  -1  -3   23.70    0.61
   5  -1   3   23.72    0.52
  -5  -1  -3   24.06    0.51
  -5  -1  -3   22.86    3.80
  -5  -1  -3   24.03    0.58
   5  -1   3   23.76    0.58
   5  -1   3   23.82    0.59
  -5   1  -3   22.85    0.58
   5   1   3   23.40    0.50
  -5   1  -3   23.98    0.59
   5   1   3   27.33    4.38
  -5   1  -3   26.45    4.53
  -5   1  -3   24.27    0.53
   5   1   3   24.56    0.56
   5   1   3   23.89    0.50
  -5   1  -3   25.82    0.65
  -6  -1  -3   22.43    0.62
   6  -1   3   21.58    0.58
   6  -1   3   22.81    0.51
  -6  -1  -3   21.53    0.64
   6  -1   3   22.52    5.28
  -6  -1  -3   22.03    0.50
  -6  -1  -3   27.62    4.24
  -6   1  -3   21.94    0.52
  -6   1  -3   20.55    5.14
   6   1   3   25.75    5.57
  -6   1  -3   23.34    0.61
   6   1   3   22.70    0.50
  -6   1  -3   22.48    0.60
  -6   1  -3   23.18    0.66
   6   1   3   21.98    0.51
  -7  -1  -3    2.75    0.23
  -7  -1  -3    2.61    0.24
  -7  -1  -3    2.61    0.26
  -7  -1  -3    2.86    0.17
  -7  -1  -3    1.84    1.43
   7  -1   3    2.64    0.22
   7  -1   3    2.75    0.17
   7  -1   3    5.32    2.65
  -7   1  -3    2.86    0.24
  -7   1  -3    2.86    0.18
  -7   1  -3    2.46    0.26
  -7   1  -3    5.39    2.50
   7   1   3    3.20    0.17
   7   1   3    2.85    0.19
   7   1   3    1.10    1.29
  -7   1  -3    2.49    0.22
  -8  -1  -3    8.54    3.72
   8  -1   3   11.30    0.44
   8  -1   3   11.37    0.36
  -8  -1  -3   11.50    0.49
  -8  -1  -3   10.78    0.51
   8  -1   3   17.88    5.11
  -8  -1  -3   11.10    0.46
  -8  -1  -3   11.07    0.45
  -8  -1  -3   10.51    0.34
   8   1   3   12.03    0.40
  -8   1  -3   11.43    0.47
  -8   1  -3   11.07    0.36
  -8   1  -3   11.40    0.46
  -8   1  -3   10.64    0.45
   8   1   3   11.26    0.39
   8   1   3   16.59    4.84
  -8   1  -3   11.19    0.53
  -8   1  -3    9.93    3.83
  -9  -1  -3    4.32    0.40
   9  -1   3    3.97    0.28
  -9  -1  -3    3.42    0.30
   9  -1   3    0.10    2.90
  -9  -1  -3    3.95    0.37
  -9  -1  -3    3.79    0.38
  -9  -1  -3    3.56    0.20
  -9   1  -3    3.56    0.32
   9   1   3    4.09    0.21
  -9   1  -3    3.48    0.31
  -9   1  -3    3.89    0.32
   9   1   3    2.20    2.32
  -9   1  -3    4.94    1.72
  -9   1  -3    4.27    0.38
   9   1   3    3.41    0.25
  10  -1   3    0.17    0.14
 -10  -1  -3    0.39    0.18
 -10  -1  -3    0.16    0.16
 -10  -1  -3    0.27    0.20
 -10  -1  -3    0.35    0.20
 -10   1  -3    0.16    0.15
 -10   1  -3    0.41    0.18
 -10   1  -3    0.12    0.18
 -10   1  -3    0.46    0.19
 -11  -1  -3    5.64    0.40
 -11  -1  -3    5.87    0.45
 -11  -1  -3    4.87    0.38
 -11   1  -3    6.22    0.46
 -11   1  -3    5.83    0.52
 -12  -1  -3    1.44    0.43
 -12   1  -3    1.64    0.32
 -12   1  -3    1.65    0.30
 -12  -2   3    2.00    0.31
 -12  -2   3    1.56    0.32
 -12   2   3    1.62    0.32
 -11  -2   3    1.12    0.23
 -11  -2   3    1.01    0.27
 -11  -2   3    1.08    0.27
 -11  -2   3    1.10    0.23
 -11   2   3    1.36    0.27
  10  -2  -3    5.40    0.38
 -10  -2   3    6.45    0.44
 -10  -2   3    6.60    0.46
 -10  -2   3    6.31    0.38
 -10  -2   3    6.26    0.38
 -10   2   3    6.16    0.42
 -10   2   3    5.83    0.41
 -10   2   3    5.98    0.51
  -9  -2   3   13.35    4.77
   9  -2  -3   13.25    0.54
  -9  -2   3   12.93    0.50
  -9  -2   3   13.71    0.59
   9  -2  -3   13.39    0.35
  -9  -2   3   13.18    0.58
  -9  -2   3   13.12    0.50
  -9   2   3   14.07    0.60
  -9   2   3    8.14    4.19
   9   2  -3   14.00    0.44
  -9   2   3   13.73    0.56
  -9   2   3   12.42    0.54
  -8  -2   3   18.07    0.64
  -8  -2   3   17.46    0.55
   8  -2  -3   18.06    0.60
   8  -2  -3   13.52    7.31
   8  -2  -3   17.69    0.43
  -8  -2   3   18.02    0.64
  -8  -2   3   16.32    4.75
  -8  -2   3   17.87    0.55
  -8   2   3   11.68    4.45
  -8   2   3   17.41    0.64
  -8   2   3   17.62    0.60
   8   2  -3   17.00    0.48
  -8   2   3   18.13    0.62
   8   2  -3   17.94    5.17
  -7  -2   3    3.14    0.09
  -7  -2   3    3.16    1.89
  -7  -2   3    3.26    0.22
   7  -2  -3    3.26    0.17
  -7  -2   3    3.49    0.27
  -7  -2   3    3.80    0.23
   7  -2  -3    1.30    1.48
   7  -2  -3    3.36    0.30
  -7   2   3    2.88    0.24
  -7   2   3    4.16    2.71
  -7   2   3    2.88    0.24
  -7   2   3    3.80    0.29
   7   2  -3    3.60    0.20
  -6  -2   3    8.20    0.18
  -6  -2   3    9.67    2.91
  -6  -2   3    8.42    0.36
   6  -2  -3    8.20    0.25
  -6  -2   3    8.28    0.27
  -6  -2   3    8.10    0.29
   6  -2  -3    8.00    0.34
   6  -2  -3    8.32    0.37
  -6   2   3    7.62    0.36
   6   2  -3    7.68    3.05
  -6   2   3    7.72    0.34
   6   2  -3    8.11    0.27
  -6   2   3    7.35    3.39
  -6   2   3    8.72    0.35
  -6   2   3    7.44    0.34
   5  -2  -3   39.67    0.84
   5  -2  -3   35.96    5.65
  -5  -2   3   38.61    0.65
  -5  -2   3   43.64    4.58
  -5  -2   3   38.62    0.86
  -5  -2   3   38.38    0.76
   5  -2  -3   40.06    0.87
   5  -2  -3   37.97    0.87
  -5  -2   3   39.83    0.75
   5  -2  -3   38.65    0.73
   5   2  -3   39.57    4.70
  -5   2   3   37.97    0.85
  -5   2   3   36.83    5.53
  -5   2   3   37.39    0.87
   5   2  -3   39.01    0.73
  -5   2   3   38.57    0.86
   4  -2  -3   50.79    6.18
   4  -2  -3   50.25    0.90
   4  -2  -3   50.36    0.98
   4  -2  -3   50.60    1.01
  -4  -2   3   51.66    1.01
  -4  -2   3   49.50    4.26
  -4  -2   3   50.74    0.89
  -4  -2   3   50.31    0.89
   4  -2  -3   50.94    1.01
  -4  -2   3   48.77    0.83
  -4   2   3   44.44    5.64
   4   2  -3   51.40    4.46
  -4   2   3   49.76    0.99
   4   2  -3   50.01    0.88
  -4   2   3   51.22    1.01
  -4   2   3   52.03    1.02
   3  -2  -3   26.57    0.58
   3  -2  -3   25.02    3.92
  -3  -2   3   26.98    0.59
   3  -2  -3   27.21    0.60
  -3  -2   3   29.51    2.62
   3  -2  -3   27.00    0.60
  -3   2   3   27.11    0.59
   3   2  -3   26.58    0.50
  -3   2   3   28.21    4.03
  -3   2   3   27.21    0.60
   3   2  -3   29.92    2.70
  -2   2   3   69.59    5.86
   1  -2  -3  249.46   10.41
  -1   2   3  260.51   10.66
   0  -2  -3  369.76   12.33
   0  -2   3  386.10    9.48
   0   2   3  370.78   12.04
   0   2  -3  356.70    9.04
   1  -2   3  264.08    9.47
  -1  -2  -3  253.20    9.85
  -1   2  -3  250.23    9.10
  -2  -2  -3  169.55    8.00
   2  -2   3  187.88   11.14
  -2   2  -3  154.79    8.10
   3  -2   3   27.09    0.57
   3  -2   3   28.43    0.60
  -3  -2  -3   28.33    0.56
  -3  -2  -3   29.15    3.50
  -3  -2  -3   26.71    0.54
   3  -2   3   26.78    0.58
   3  -2   3   27.93    0.63
  -3  -2  -3   27.34    0.61
   3  -2   3   28.36    4.04
  -3   2  -3   27.20    0.59
  -3   2  -3   27.68    0.58
  -3   2  -3   26.23    0.57
  -3   2  -3   25.24    3.66
   3   2   3   27.17    0.60
  -3   2  -3   26.61    0.62
   3   2   3   26.59    0.54
  -4  -2  -3   49.84    0.91
   4  -2   3   50.29    0.98
  -4  -2  -3   52.32    0.96
   4  -2   3   49.52    0.99
   4  -2   3   49.92    6.06
   4  -2   3   49.84    0.94
   4  -2   3   49.93    1.03
  -4  -2  -3   51.64    5.19
  -4  -2  -3   52.49    1.03
  -4   2  -3   51.30    1.05
  -4   2  -3   51.11    0.99
   4   2   3   48.78    0.92
  -4   2  -3   51.03    0.99
   4   2   3   51.11    1.00
  -4   2  -3   51.66    5.92
   4   2   3   50.48    0.83
  -4   2  -3   49.64    0.95
   5  -2   3   32.31    5.39
  -5  -2  -3   39.59    0.82
   5  -2   3   39.47    0.85
   5  -2   3   38.12    0.80
  -5  -2  -3   38.51    0.87
  -5  -2  -3   44.33    5.18
  -5  -2  -3   38.36    0.75
   5  -2   3   39.25    0.90
   5   2   3   39.93    0.78
  -5   2  -3   38.11    0.79
  -5   2  -3   38.55    0.90
  -5   2  -3   38.73    0.85
  -5   2  -3   38.47    0.85
  -5   2  -3   49.71    7.37
   5   2   3   38.81    0.69
  -6  -2  -3    8.79    2.66
  -6  -2  -3    7.99    0.36
  -6  -2  -3    7.99    0.26
  -6  -2  -3    7.37    0.37
   6  -2   3    8.30    0.30
   6  -2   3    8.36    0.34
   6  -2   3    5.75    2.85
   6  -2   3    8.70    0.39
  -6   2  -3    8.12    0.34
   6   2   3    8.49    0.30
  -6   2  -3    7.59    0.29
  -6   2  -3    8.41    0.35
   6   2   3    7.71    0.23
  -6   2  -3    8.98    3.10
  -6   2  -3    8.01    0.38
   7  -2   3    3.38    0.21
   7  -2   3    1.49    2.72
  -7  -2  -3    3.25    0.25
   7  -2   3    2.81    0.24
  -7  -2  -3    3.18    0.18
  -7  -2  -3    5.35    2.36
  -7  -2  -3    3.16    0.27
  -7   2  -3    3.39    0.26
  -7   2  -3    3.51    0.26
  -7   2  -3    1.93    2.10
   7   2   3    3.33    0.17
  -7   2  -3    2.61    0.27
  -8  -2  -3   17.57    0.66
  -8  -2  -3   17.77    0.46
  -8  -2  -3   17.95    0.59
  -8  -2  -3   18.00    0.64
   8  -2   3   16.90    0.58
   8  -2   3   11.64    5.14
   8  -2   3   18.93    0.71
  -8   2  -3   18.05    0.61
  -8   2  -3   18.31    0.68
   8   2   3   18.02    0.46
  -8   2  -3   15.76    5.25
  -8   2  -3   18.18    0.62
   9  -2   3   20.16    6.09
  -9  -2  -3   12.78    0.38
   9  -2   3   13.34    0.54
  -9  -2  -3   13.67    0.58
  -9  -2  -3   13.60    0.54
  -9  -2  -3   12.79    0.60
   9  -2   3   13.76    0.43
  -9  -2  -3    8.41    3.73
  -9   2  -3   11.98    0.59
  -9   2  -3   13.44    0.56
  -9   2  -3   12.97    0.55
  -9   2  -3   13.51    0.54
   9   2   3   13.61    0.40
  -9   2  -3    6.07    3.58
  10  -2   3    6.43    0.40
 -10  -2  -3    6.37    0.44
 -10  -2  -3    6.13    0.45
 -10  -2  -3    5.92    0.39
 -10  -2  -3    5.82    0.39
 -10   2  -3    6.26    0.41
 -10   2  -3    6.24    0.42
 -10   2  -3    6.15    0.46
 -10   2  -3    6.41    0.41
 -11  -2  -3    1.10    0.29
 -11  -2  -3    0.97    0.24
  11  -2   3    0.89    0.22
 -11  -2  -3    1.39    0.25
 -11   2  -3    0.98    0.24
 -12  -2  -3    1.67    0.34
 -12  -2  -3    1.58    0.34
 -12   2  -3    1.84    0.34
 -12   2  -3    0.75    0.26
 -11  -3   3    0.44    0.19
 -11  -3   3    0.24    0.20
 -11  -3   3    1.10    0.22
 -11  -3   3    0.84    0.27
  11  -3  -3    0.51    0.18
 -11   3   3    0.77    0.23
 -10  -3   3    0.37    0.19
  10  -3  -3    0.50    0.18
 -10  -3   3    0.52    0.17
 -10  -3   3    0.79    0.17
 -10   3   3    0.75    0.22
 -10   3   3    0.28    0.17
 -10   3   3    0.65    0.20
  -9  -3   3    4.51    0.38
   9  -3  -3    3.89    0.33
  -9  -3   3    9.27    5.43
  -9  -3   3    4.42    0.29
  -9  -3   3    4.34    0.38
   9  -3  -3    4.74    0.24
  -9  -3   3    3.93    0.30
  -9   3   3    4.27    0.33
  -9   3   3    4.09    0.36
  -9   3   3    3.95    0.34
  -8  -3   3    4.71    2.47
   8  -3  -3    3.58    0.21
  -8  -3   3    3.71    0.32
  -8  -3   3    3.69    0.12
   8  -3  -3    5.99    3.92
   8  -3  -3    3.79    0.34
  -8  -3   3    3.59    0.25
   8  -3  -3    4.09    0.33
   8   3  -3    4.20    0.20
  -8   3   3    5.36    2.52
  -8   3   3    4.19    0.31
  -8   3   3    3.54    0.30
   8   3  -3    4.63    2.48
  -8   3   3    3.37    0.32
  -7  -3   3    1.16    0.21
   7  -3  -3    0.83    0.17
  -7  -3   3    1.55    0.22
   7  -3  -3    1.13    0.13
   7  -3  -3    1.00    0.19
  -7  -3   3    1.18    0.09
  -7  -3   3    1.23    0.13
   7  -3  -3    2.15    1.58
   7   3  -3   -0.25    1.60
  -7   3   3    0.92    0.19
   7   3  -3    1.20    0.12
  -7   3   3    1.01    0.19
  -7   3   3    1.56    0.23
   6  -3  -3    3.65    0.25
  -6  -3   3    4.03    0.17
   6  -3  -3    4.36    2.26
   6  -3  -3    3.89    0.31
  -6  -3   3    4.04    0.21
  -6  -3   3    4.01    0.27
   6  -3  -3    4.45    0.29
  -6  -3   3    3.69    0.14
  -6   3   3    3.81    0.27
  -6   3   3    4.24    0.26
  -6   3   3    2.61    2.14
  -6   3   3    3.43    0.25
   6   3  -3    5.23    2.44
   6   3  -3    3.80    0.16
   5  -3  -3    6.64    3.08
   5  -3  -3    6.40    0.29
   5  -3  -3    5.96    0.30
  -5  -3   3    6.00    0.19
  -5  -3   3    6.16    0.22
  -5  -3   3    6.32    0.20
   5  -3  -3    6.34    0.37
   5  -3  -3    6.33    0.24
  -5  -3   3    6.46    0.32
   5   3  -3    6.31    0.19
  -5   3   3    6.52    0.32
   5   3  -3    5.00    1.70
  -5   3   3    5.95    0.29
  -5   3   3    9.70    3.00
  -5   3   3    6.28    0.32
  -4  -3   3   41.30    0.72
   4  -3  -3   41.39    0.89
   4  -3  -3   40.07    0.86
   4  -3  -3   35.62    5.46
  -4  -3   3   40.16    0.73
   4  -3  -3   41.66    0.92
  -4   3   3   40.57    0.90
   4   3  -3   41.11    0.72
  -4   3   3   40.14    0.86
  -4   3   3   39.44    5.59
   4   3  -3   39.68    3.62
  -3  -3   3    2.84    0.12
   3  -3  -3    2.58    0.22
   3  -3  -3    1.90    1.67
  -3  -3   3    2.52    0.09
  -3  -3   3    2.66    0.19
   3  -3  -3    2.81    0.19
   3  -3  -3    2.60    0.17
  -3   3   3    2.53    0.18
   3   3  -3    2.72    0.93
  -3   3   3    2.92    0.18
  -3   3   3    2.90    0.19
  -3   3   3    2.49    0.18
   2  -3  -3   27.46    0.61
   2  -3  -3   27.16    0.59
   2  -3  -3   28.36    0.63
  -2  -3   3   27.47    0.58
   2  -3  -3   29.26    4.25
  -2  -3   3   26.47    0.51
  -2   3   3   28.12    0.62
  -2   3   3   26.96    0.59
  -2   3   3   28.12    0.61
   2   3  -3   26.52    0.57
  -2   3   3   27.83    0.60
   2   3  -3   26.32    1.76
   1  -3  -3   17.49    0.41
   1  -3  -3   17.07    3.44
  -1  -3   3   17.88    0.42
   1  -3  -3   17.14    0.42
   1  -3  -3   16.73    0.43
  -1  -3   3   16.79    1.61
  -1  -3   3   16.75    0.38
   1  -3  -3   16.66    0.40
  -1   3   3   16.50    0.40
   1   3  -3   16.84    0.37
  -1   3   3   17.05    0.42
  -1   3   3   17.21    0.41
   0  -3   3   24.40    0.43
   0  -3  -3   24.14    0.48
   0  -3  -3   23.51    0.50
   0  -3  -3   18.37    2.90
   0  -3  -3   23.71    0.52
   0  -3   3   24.07    0.53
   0  -3  -3   24.11    0.54
   0  -3   3   24.63    0.46
   0   3   3   23.83    0.54
   0   3  -3   24.25    0.39
   0   3   3   23.75    0.52
   0   3   3   23.58    0.48
   0   3  -3   23.42    0.52
   1  -3   3   17.12    0.43
   1  -3   3   16.73    0.34
  -1  -3  -3   17.14    0.38
   1  -3   3   19.36    2.76
  -1  -3  -3   17.50    0.43
   1  -3   3   16.22    0.41
   1  -3   3   16.24    0.37
   1  -3   3   16.97    0.37
  -1  -3  -3   18.30    0.45
  -1  -3  -3   17.41    0.34
  -1   3  -3   17.10    0.36
  -1   3  -3   17.48    0.36
   1   3   3   17.40    0.37
  -1   3  -3   16.58    0.42
  -1   3  -3   16.74    0.34
   1   3   3   18.21    2.91
   1   3   3   16.82    0.42
  -1   3  -3   12.55    2.08
   1   3   3   17.14    0.34
   2  -3   3   26.72    0.57
  -2  -3  -3   27.92    3.49
   2  -3   3   27.77    0.57
   2  -3   3   32.12    4.03
  -2  -3  -3   27.31    0.61
   2  -3   3   26.89    0.62
   2  -3   3   28.03    0.60
  -2   3  -3   26.88    0.55
   2   3   3   26.29    0.60
  -2   3  -3   27.75    0.63
   2   3   3   27.71    3.24
  -2   3  -3   27.58    0.52
  -2   3  -3   26.68    0.56
   2   3   3   26.89    0.52
  -2   3  -3   27.09    3.59
   3  -3   3    3.71    1.92
  -3  -3  -3    2.64    0.19
  -3  -3  -3    2.41    0.14
   3  -3   3    2.74    0.20
  -3  -3  -3    2.94    1.52
  -3  -3  -3    2.77    0.15
   3  -3   3    2.38    0.17
   3  -3   3    2.69    0.17
   3   3   3    2.77    0.18
  -3   3  -3    2.53    0.19
  -3   3  -3    2.47    0.16
  -3   3  -3    2.69    0.17
   3   3   3    2.66    0.13
  -3   3  -3    1.30    1.20
   3   3   3    2.36    1.28
   4  -3   3   38.80    5.55
   4  -3   3   41.34    0.85
  -4  -3  -3   42.65    0.81
   4  -3   3   41.42    0.92
  -4  -3  -3   43.02    0.83
  -4  -3  -3   42.79    0.92
   4  -3   3   42.79    0.91
   4  -3   3   42.46    0.89
  -4  -3  -3   39.23    4.60
   4   3   3   41.76    4.74
  -4   3  -3   41.07    0.93
  -4   3  -3   41.13    0.87
  -4   3  -3   48.18    5.83
   4   3   3   40.31    0.89
   4   3   3   40.28    0.77
   5  -3   3    6.16    0.26
   5  -3   3    6.99    0.32
   5  -3   3    4.56    2.35
   5  -3   3    6.41    0.33
  -5  -3  -3    5.90    0.23
  -5  -3  -3    4.35    1.92
  -5  -3  -3    6.30    0.31
  -5  -3  -3    6.00    0.26
   5   3   3    6.51    2.29
  -5   3  -3    6.23    0.29
  -5   3  -3    6.08    0.32
  -5   3  -3    6.06    0.29
   5   3   3    6.26    0.23
  -6  -3  -3    3.45    1.90
   6  -3   3    2.79    2.25
   6  -3   3    3.74    0.23
   6  -3   3    3.93    0.26
   6  -3   3    4.09    0.29
  -6  -3  -3    3.65    0.19
  -6   3  -3    3.89    0.25
   6   3   3    3.83    0.11
  -6   3  -3    3.34    0.25
  -6   3  -3    4.17    0.29
   6   3   3    5.18    2.76
  -6   3  -3    4.65    2.43
  -7  -3  -3    1.07    0.17
   7  -3   3    1.04    0.15
  -7  -3  -3    1.03    0.13
  -7  -3  -3    1.00    0.20
   7  -3   3   -0.54    1.56
   7  -3   3    0.81    0.17
   7  -3   3    1.03    0.21
  -7   3  -3   -0.48    1.43
  -7   3  -3    1.27    0.21
   7   3   3    1.07    0.09
  -7   3  -3    1.21    0.21
   7   3   3    2.63    1.27
  -7   3  -3    1.25    0.20
  -8  -3  -3    1.56    1.60
  -8  -3  -3    3.82    0.33
   8  -3   3    3.68    0.30
   8  -3   3    2.43    3.53
  -8  -3  -3    3.99    0.28
  -8  -3  -3    3.89    0.22
   8  -3   3    3.78    0.26
   8   3   3    5.02    2.73
  -8   3  -3    3.59    0.30
  -8   3  -3    4.09    0.35
   8   3   3    3.86    0.16
  -8   3  -3    4.37    0.33
  -9  -3  -3    4.02    0.32
   9  -3   3    4.53    0.28
   9  -3   3    0.37    1.91
  -9  -3  -3    4.19    0.22
  -9  -3  -3    4.48    0.37
   9  -3   3    4.30    0.33
  -9   3  -3    4.28    0.38
  -9   3  -3    3.06    2.00
  -9   3  -3    4.22    0.33
  -9   3  -3    4.70    0.36
  10  -3   3    0.44    0.17
 -10  -3  -3    0.70    0.23
 -10  -3  -3    0.51    0.24
 -10  -3  -3    0.88    0.20
 -10   3  -3    0.40    0.21
 -10   3  -3    0.69    0.22
 -10   3  -3    0.43    0.19
 -10   3  -3    0.48    0.19
 -11  -3  -3    0.81    0.21
 -11  -3  -3    0.55    0.21
  11  -3   3    0.66    0.20
 -11  -3  -3    1.00    0.24
 -11   3  -3    0.79    0.31
 -11   3  -3    0.66    0.25
 -11  -4   3    0.78    0.20
 -10  -4   3    0.23    0.15
 -10  -4   3    0.06    0.16
 -10  -4   3    0.14    0.13
 -10  -4   3   -0.06    0.17
  10  -4  -3    0.10    0.16
 -10   4   3    0.07    0.18
 -10   4   3    0.05    0.17
 -10   4   3    0.23    0.17
   9  -4  -3    5.54    0.43
   9  -4  -3    5.91    0.30
   9  -4  -3    6.21    0.41
  -9  -4   3    6.39    0.34
  -9  -4   3    6.82    0.45
  -9   4   3    5.40    4.29
  -9   4   3    6.37    0.42
  -9   4   3    5.62    0.47
  -9   4   3    6.29    0.44
   8  -4  -3    7.23    0.41
   8  -4  -3    7.40    0.46
   8  -4  -3    6.97    2.87
   8  -4  -3    8.32    0.49
  -8  -4   3    7.53    0.44
  -8  -4   3    7.40    0.34
  -8  -4   3    6.80    0.22
  -8  -4   3    8.90    2.83
  -8   4   3    7.74    0.42
   8   4  -3    7.39    0.23
  -8   4   3    7.17    0.41
  -8   4   3    6.65    0.42
  -7  -4   3    9.24    2.94
  -7  -4   3   14.00    0.55
   7  -4  -3   13.63    0.54
  -7  -4   3   13.10    0.34
   7  -4  -3   13.15    0.43
  -7  -4   3   13.48    0.33
  -7  -4   3   13.27    0.42
   7  -4  -3   13.54    0.52
   7  -4  -3   13.76    0.56
   7   4  -3   14.04    3.55
  -7   4   3   13.69    0.52
  -7   4   3   13.37    0.56
   7   4  -3   13.48    0.32
  -7   4   3    8.94    3.08
  -7   4   3   13.55    0.53
   6  -4  -3    5.61    0.33
  -6  -4   3    6.06    0.25
  -6  -4   3    6.23    0.22
  -6  -4   3    6.21    0.34
   6  -4  -3    6.20    0.28
   6  -4  -3    6.10    0.37
   6  -4  -3    6.41    0.33
  -6  -4   3    6.81    0.20
   6  -4  -3    5.07    3.00
  -6  -4   3    6.41    2.21
  -6   4   3    5.87    0.35
  -6   4   3    6.42    0.35
  -6   4   3    6.67    0.35
  -6   4   3    3.73    2.86
   5  -4  -3   12.81    4.16
  -5  -4   3   14.65    2.42
  -5  -4   3   14.35    0.36
   5  -4  -3   14.13    0.51
   5  -4  -3   14.57    0.48
   5  -4  -3   13.87    0.50
  -5  -4   3   13.57    0.48
  -5  -4   3   14.18    0.32
  -5   4   3   14.26    0.48
  -5   4   3   14.61    0.47
  -5   4   3   16.60    5.23
   5   4  -3   14.70    2.94
  -5   4   3   14.27    0.51
  -4  -4   3    2.89    1.28
   4  -4  -3    3.87    2.49
   4  -4  -3    3.33    0.24
   4  -4  -3    3.86    0.24
  -4  -4   3    3.55    0.14
   4  -4  -3    3.28    0.26
  -4  -4   3    3.43    0.22
  -4  -4   3    3.83    0.14
  -4   4   3    3.64    0.22
  -4   4   3    3.50    0.24
   4   4  -3    4.86    1.26
  -4   4   3    3.41    0.22
  -4   4   3    4.91    2.36
   3  -4  -3   41.44    0.90
  -3  -4   3   41.11    0.70
  -3  -4   3   40.19    0.86
   3  -4  -3   42.80    1.03
   3  -4  -3   41.91    0.88
  -3  -4   3   40.48    0.73
   3  -4  -3   36.62    5.53
  -3   4   3   41.07    0.92
  -3   4   3   43.28    5.75
   3   4  -3   46.59    3.10
  -3   4   3   42.27    0.88
  -3   4   3   40.39    0.87
  -2  -4   3   52.72    1.13
   2  -4  -3   49.91    0.98
  -2  -4   3   49.71    0.82
   2  -4  -3   50.83    1.03
   2  -4  -3   48.47    0.99
   2  -4  -3   48.53    5.98
   2  -4  -3   51.67    0.99
  -2   4   3   49.72    1.00
  -2   4   3   50.36    1.03
   2   4  -3   50.66    2.98
  -2   4   3   49.46    0.97
  -2   4   3   53.30    5.90
   2   4  -3   53.21    3.33
  -2   4   3   48.96    0.98
   2   4  -3   49.60    0.95
  -1  -4   3   72.90    4.49
  -1  -4   3   75.91    1.32
   1  -4  -3   80.61    7.08
  -1  -4   3   75.12    1.39
   1   4  -3   74.89    1.38
  -1   4   3   75.93    1.37
   1   4  -3   75.32    1.31
  -1   4   3   81.15    7.06
   0  -4  -3    1.08    0.12
   0  -4  -3    0.94    0.10
   0  -4  -3    1.12    0.16
   0  -4  -3    0.78    0.10
   0  -4   3    0.94    0.08
   0  -4   3    0.96    0.09
   0  -4   3    0.84    0.12
   0   4   3    0.32    0.30
   0   4  -3    0.07    0.53
   0   4  -3    0.91    0.05
   0   4   3    1.26    0.15
   0   4   3    0.82    0.12
   0   4   3    0.84    0.10
   0   4  -3    0.85    0.05
   0   4  -3    0.96    0.12
   0   4  -3    0.77    0.09
   1  -4   3   70.87    5.89
   1  -4   3   75.88    1.30
  -1  -4  -3   75.96    1.41
   1  -4   3   74.02    1.27
  -1   4  -3   82.97    6.24
   1   4   3   77.18    1.28
   1   4   3   70.74    5.93
   1   4   3   75.33    1.37
  -1   4  -3   76.06    1.40
   1   4   3   75.04    6.23
  -1   4  -3   75.68    1.27
   2  -4   3   50.49    1.00
  -2  -4  -3   51.20    1.04
   2  -4   3   50.33    0.95
   2  -4   3   50.33    5.52
  -2  -4  -3   50.18    1.01
  -2  -4  -3   51.50    0.93
   2   4   3   50.32    0.88
   2   4   3   52.46    5.28
  -2   4  -3   50.52    0.93
   2   4   3   54.88    5.14
  -2   4  -3   45.12    5.12
  -2   4  -3   49.01    0.90
   2   4   3   49.27    1.00
  -2   4  -3   48.44    1.02
  -2   4  -3   50.87    0.94
  -3  -4  -3   41.57    0.81
  -3  -4  -3   42.02    4.87
   3  -4   3   40.80    0.92
  -3  -4  -3   41.74    0.91
   3  -4   3   41.85    5.55
   3  -4   3   41.96    0.86
   3  -4   3   41.22    0.89
  -3   4  -3   42.86    0.93
   3   4   3   41.81    0.89
  -3   4  -3   40.85    0.83
  -3   4  -3   40.13    0.84
  -3   4  -3   40.94    0.79
  -3   4  -3   33.59    4.93
   3   4   3   42.02    0.75
   3   4   3   38.86    4.24
   4  -4   3    0.93    1.25
   4  -4   3    3.77    0.22
  -4  -4  -3    6.16    1.94
  -4  -4  -3    3.47    0.19
   4  -4   3    3.81    0.31
  -4  -4  -3    3.61    0.19
   4  -4   3    3.47    0.23
  -4   4  -3    3.70    0.19
  -4   4  -3    3.08    0.20
   4   4   3    2.13    1.33
  -4   4  -3    3.83    0.25
  -4   4  -3    2.27    1.49
   4   4   3    3.43    0.15
  -4   4  -3    3.57    0.21
   4   4   3    3.73    0.24
   5  -4   3   13.80    0.48
   5  -4   3   14.06    0.47
  -5  -4  -3   14.29    0.50
  -5  -4  -3   14.97    3.91
   5  -4   3   13.69    0.48
   5  -4   3   15.42    0.53
  -5  -4  -3   13.75    0.40
   5  -4   3   11.43    3.74
   5   4   3   10.35    2.90
  -5   4  -3   14.46    0.46
  -5   4  -3   14.26    0.47
  -5   4  -3   14.25    0.60
   5   4   3   13.95    0.35
  -5   4  -3   21.05    5.31
   5   4   3   14.66    0.51
   6  -4   3    4.04    2.30
   6  -4   3    6.28    0.34
  -6  -4  -3    6.98    0.37
  -6  -4  -3    6.13    0.26
   6  -4   3    5.65    0.30
   6  -4   3    6.37    0.33
  -6  -4  -3    5.95    0.43
   6  -4   3    6.71    0.38
  -6  -4  -3    6.42    2.71
  -6   4  -3    6.25    0.37
  -6   4  -3    7.38    2.58
  -6   4  -3    6.19    0.32
  -6   4  -3    6.41    0.34
  -7  -4  -3   13.27    0.47
   7  -4   3   12.85    0.52
  -7  -4  -3   13.16    0.55
  -7  -4  -3   17.18    4.80
   7  -4   3   13.10    0.56
   7  -4   3   13.37    0.46
   7  -4   3   15.14    5.12
  -7  -4  -3   13.66    0.41
  -7   4  -3   13.46    0.57
   7   4   3   21.55    5.33
  -7   4  -3   13.38    0.52
  -7   4  -3   13.47    0.52
  -7   4  -3    8.12    4.14
  -8  -4  -3    7.87    0.45
  -8  -4  -3    7.12    0.29
   8  -4   3    7.39    0.43
   8  -4   3    7.66    0.47
  -8  -4  -3    7.69    3.38
  -8  -4  -3    7.72    0.37
   8  -4   3    7.38    0.35
   8  -4   3    7.56    4.95
  -8   4  -3    7.10    0.41
  -8   4  -3    7.04    0.40
   8   4   3    6.67    3.45
  -8   4  -3    6.86    0.44
  -9  -4  -3    6.82    0.39
   9  -4   3    6.86    0.35
   9  -4   3    6.36    0.41
  -9  -4  -3    6.55    0.45
   9  -4   3    2.80    4.77
  -9   4  -3    5.81    0.71
  -9   4  -3    6.81    0.51
  -9   4  -3    4.95    3.44
  -9   4  -3    6.62    0.43
 -10  -4  -3    0.13    0.19
  10  -4   3    0.12    0.15
 -10  -4  -3    0.02    0.13
 -10   4  -3    0.13    0.16
 -10   4  -3    0.20    0.17
 -10   4  -3    0.10    0.17
 -11  -4  -3    0.62    0.34
 -11  -4  -3    0.83    0.22
 -11  -5   3    0.54    0.24
 -11   5   3    0.86    0.25
 -10  -5   3    1.69    0.31
  10  -5  -3    1.11    0.26
 -10  -5   3    1.51    0.23
  10  -5  -3    1.07    0.27
 -10   5   3    1.84    0.30
   9  -5  -3    3.30    0.25
  -9  -5   3    2.83    0.24
   9  -5  -3    2.88    0.31
  -9  -5   3    3.08    0.44
   9  -5  -3    2.81    0.35
  -9   5   3    2.69    0.34
  -9   5   3    2.57    0.32
  -9   5   3    3.13    0.58
   8  -5  -3    1.44    0.20
   8  -5  -3    1.27    0.23
  -8  -5   3    1.49    0.19
  -8  -5   3    0.15    1.22
   8  -5  -3    8.87    3.50
   8  -5  -3    1.60    0.26
  -8  -5   3    1.13    0.12
   8  -5  -3    1.08    0.24
  -8  -5   3    1.67    0.28
  -8   5   3    1.09    0.23
  -8   5   3    1.86    0.27
  -8   5   3    1.30    0.24
  -8   5   3    4.46    2.29
   8   5  -3    3.85    2.11
   7  -5  -3    6.51    0.33
   7  -5  -3    6.46    0.44
  -7  -5   3    6.70    0.30
   7  -5  -3    4.83    2.88
  -7  -5   3    6.62    0.40
   7  -5  -3    6.48    0.39
  -7  -5   3    3.95    2.04
   7  -5  -3    6.66    0.38
  -7  -5   3    6.17    0.25
  -7   5   3    6.62    0.39
  -7   5   3    6.74    0.39
   7   5  -3    7.46    2.90
  -7   5   3    3.98    3.02
  -7   5   3    6.43    0.41
  -7   5   3    6.66    0.38
   6  -5  -3    5.98    0.30
  -6  -5   3    6.10    2.09
  -6  -5   3    6.51    0.26
   6  -5  -3    6.41    0.39
   6  -5  -3    6.33    0.37
   6  -5  -3    6.24    0.36
  -6  -5   3    6.36    0.17
   6  -5  -3    5.36    3.87
  -6  -5   3    6.36    0.25
  -6  -5   3    6.02    0.36
  -6   5   3    6.31    0.36
  -6   5   3    5.68    0.33
  -6   5   3    6.39    0.40
   6   5  -3    4.32    2.17
  -6   5   3    6.82    0.36
   5  -5  -3   13.48    0.49
   5  -5  -3   12.83    4.55
  -5  -5   3   14.86    0.52
   5  -5  -3   14.27    0.52
   5  -5  -3   14.45    0.46
  -5  -5   3   13.84    0.36
   5  -5  -3   14.65    0.54
  -5  -5   3   14.14    0.30
  -5  -5   3   14.53    2.93
  -5   5   3   14.29    0.49
  -5   5   3   13.49    0.49
  -5   5   3   11.26    4.17
   5   5  -3   13.22    2.81
  -5   5   3   13.86    0.53
  -5   5   3   13.59    0.48
   4  -5  -3   13.56    0.49
   4  -5  -3   14.35    0.47
  -4  -5   3   14.26    0.48
   4  -5  -3    9.45    3.76
  -4  -5   3   14.38    0.32
  -4  -5   3   13.86    0.33
   4  -5  -3   14.99    0.52
   4   5  -3   17.10    2.40
   4   5  -3   18.01    3.18
  -4   5   3   13.66    0.46
  -4   5   3   13.73    0.46
  -4   5   3   13.89    0.51
  -4   5   3   17.98    5.07
  -3  -5   3    6.23    0.18
  -3  -5   3    6.36    0.29
  -3  -5   3    6.13    0.20
   3  -5  -3    6.11    0.30
   3  -5  -3    6.06    0.29
   3  -5  -3    6.67    0.33
  -3  -5   3    6.15    0.31
   3  -5  -3    9.78    3.57
   3   5  -3    7.59    1.30
   3   5  -3    6.22    0.27
   3   5  -3    6.26    1.63
  -3   5   3    6.38    0.29
  -3   5   3    4.30    2.48
  -3   5   3    5.83    0.31
  -3   5   3    6.32    0.29
   2  -5  -3   38.06    0.85
  -2  -5   3   38.61    0.88
  -2  -5   3   38.51    0.69
  -2  -5   3   38.97    0.83
   2  -5  -3   38.41    0.83
   2  -5  -3   37.43    5.51
   2  -5  -3   37.90    0.84
   2  -5  -3   38.61    0.90
  -2   5   3   38.74    0.84
   2   5  -3   38.70    3.26
  -2   5   3   39.48    0.83
  -2   5   3   38.01    0.90
   2   5  -3   38.80    3.34
   2   5  -3   38.94    0.81
  -1  -5   3   23.93    0.48
  -1  -5   3   24.32    0.56
  -1  -5   3   26.41    3.09
   1  -5  -3   22.97    0.57
   1  -5  -3   28.06    4.64
   1  -5  -3   23.39    0.64
   1  -5  -3   24.09    0.59
   1  -5  -3   24.01    0.58
   1   5  -3   24.52    0.55
  -1   5   3   23.90    0.56
   1   5  -3   26.57    2.95
   1   5  -3   23.76    0.62
  -1   5   3   24.46    0.65
  -1   5   3   24.49    0.60
   0  -5   3    0.41    0.09
   0  -5  -3    0.59    0.12
   0  -5   3    0.52    0.08
   0  -5   3   -0.36    0.62
   0  -5  -3    0.43    0.09
   0  -5  -3    0.47    1.02
   0  -5  -3    0.47    0.10
   0  -5   3    0.56    0.14
   0  -5  -3    0.31    0.10
   0   5   3    0.32    0.51
   0   5  -3    0.67    0.10
   0   5   3    0.41    0.10
   0   5  -3    0.45    0.04
   0   5  -3    1.40    0.66
   0   5   3    0.66    0.13
   0   5  -3    0.59    0.11
   0   5  -3    0.43    0.04
   0   5   3    0.47    0.08
  -1  -5  -3   24.01    0.51
   1  -5   3   22.56    3.38
  -1  -5  -3   23.91    0.61
  -1  -5  -3   23.75    0.56
   1  -5   3   24.24    0.54
  -1  -5  -3   23.44    0.63
   1  -5   3   23.96    0.63
   1  -5   3   22.73    0.51
   1   5   3   16.29    3.57
   1   5   3   23.60    0.50
  -1   5  -3   23.62    0.63
   1   5   3   25.33    3.95
   1   5   3   23.94    0.60
  -1   5  -3   23.52    0.49
  -1   5  -3   25.88    3.87
  -1   5  -3   23.45    0.51
  -1   5  -3   23.27    0.48
   2  -5   3   38.85    5.25
   2  -5   3   39.21    0.90
  -2  -5  -3   40.04    0.92
  -2  -5  -3   38.42    0.87
   2  -5   3   37.79    0.80
  -2  -5  -3   38.06    0.70
  -2  -5  -3   39.19    0.80
   2  -5   3   39.12    0.86
  -2   5  -3   38.20    0.76
  -2   5  -3   39.65    0.90
  -2   5  -3   42.83    5.39
   2   5   3   40.55    4.72
   2   5   3   38.17    0.72
  -2   5  -3   38.97    0.77
   2   5   3   39.25    0.86
  -2   5  -3   38.16    0.78
  -3  -5  -3    6.01    0.14
  -3  -5  -3    6.11    0.32
   3  -5   3    5.91    0.28
   3  -5   3    5.39    2.13
  -3  -5  -3    6.08    0.25
   3  -5   3    5.75    0.31
   3  -5   3    6.17    0.30
   3   5   3    6.16    0.19
  -3   5  -3    5.99    0.26
  -3   5  -3    6.04    0.32
   3   5   3    6.56    0.31
   3   5   3    3.82    1.44
  -3   5  -3    5.74    0.25
  -3   5  -3    3.92    2.10
  -3   5  -3    6.10    0.24
   4  -5   3   13.93    0.47
  -4  -5  -3   13.39    0.42
  -4  -5  -3   13.88    0.49
  -4  -5  -3   13.04    0.40
   4  -5   3   12.96    4.28
   4  -5   3   14.08    0.50
   4  -5   3   14.09    0.51
   4  -5   3   14.50    0.46
  -4  -5  -3   13.06    3.57
  -4   5  -3   14.19    0.40
   4   5   3   13.95    0.32
   4   5   3   13.84    3.34
  -4   5  -3   14.16    0.53
  -4   5  -3   13.79    0.44
   4   5   3   13.62    0.48
  -4   5  -3   14.79    4.30
  -5  -5  -3   14.95    0.54
   5  -5   3   14.20    0.48
  -5  -5  -3   15.30    3.90
   5  -5   3   13.80    0.51
   5  -5   3   16.17    4.67
  -5  -5  -3   14.72    0.44
  -5  -5  -3   14.74    0.44
   5  -5   3   14.44    0.55
   5  -5   3   13.66    0.49
  -5   5  -3   15.12    0.56
  -5   5  -3   14.76    0.44
  -5   5  -3   16.21    5.33
  -5   5  -3   14.56    0.48
  -5   5  -3   14.36    0.57
   5   5   3   16.42    4.10
   5   5   3   13.65    0.50
   5   5   3   14.34    0.33
  -6  -5  -3    4.18    2.24
  -6  -5  -3    6.73    0.39
  -6  -5  -3    6.55    0.31
   6  -5   3    6.17    0.36
   6  -5   3    2.94    2.83
   6  -5   3    6.05    0.39
   6  -5   3    6.25    0.33
   6  -5   3    6.35    0.35
  -6  -5  -3    6.28    0.28
  -6   5  -3    6.43    0.39
  -6   5  -3    6.44    0.31
  -6   5  -3    9.34    4.31
   6   5   3    4.04    1.91
  -6   5  -3    6.09    0.34
  -6   5  -3    6.38    0.34
   7  -5   3    6.46    0.40
  -7  -5  -3    6.23    0.29
  -7  -5  -3    6.52    0.47
   7  -5   3    6.27    0.34
   7  -5   3    6.34    0.52
  -7  -5  -3    6.55    0.33
   7  -5   3    4.20    3.53
   7   5   3    7.52    3.30
  -7   5  -3    5.91    0.36
  -7   5  -3    4.00    2.19
  -7   5  -3    6.03    0.43
  -7   5  -3    6.19    0.36
  -8  -5  -3    1.51    0.25
  -8  -5  -3    1.93    0.24
   8  -5   3    1.22    0.25
   8  -5   3    1.44    0.21
  -8  -5  -3    2.25    1.75
  -8  -5  -3    1.25    0.16
   8  -5   3    1.50    0.24
   8  -5   3    5.65    2.34
  -8   5  -3   -1.17    2.65
  -8   5  -3    1.27    0.25
  -8   5  -3    1.39    0.24
  -8   5  -3    1.45    0.24
   9  -5   3    2.51    0.26
   9  -5   3    2.74    0.34
   9  -5   3    0.66    4.74
  -9   5  -3    2.78    0.33
  -9   5  -3    2.16    0.33
  -9   5  -3    3.23    0.37
  10  -5   3    1.07    0.24
 -10  -5  -3    1.63    0.31
 -10  -5  -3    1.27    0.23
 -10   5  -3    1.49    0.28
 -11  -5  -3    0.87    0.21
 -11  -5  -3    0.63    0.24
 -11   5  -3    0.60    0.23
 -10  -6   3    0.63    0.25
  10  -6  -3    0.64    0.26
 -10   6   3    0.56    0.23
 -10   6   3    0.23    0.16
  -9  -6   3    0.35    0.13
  -9  -6   3    0.47    0.20
   9  -6  -3    0.03    0.20
   9  -6  -3    0.40    0.19
   9  -6  -3    0.38    0.18
   9  -6  -3    0.19    0.14
  -9   6   3    0.52    0.20
  -9   6   3    0.43    0.18
  -9   6   3    0.26    0.18
  -9   6   3    0.27    0.17
  -8  -6   3    6.79    0.45
   8  -6  -3    6.89    0.47
   8  -6  -3    7.00    5.22
   8  -6  -3    6.70    0.42
   8  -6  -3    6.39    0.36
  -8  -6   3    6.24    0.31
   8  -6  -3    5.88    0.41
  -8   6   3    6.74    0.40
  -8   6   3    6.53    0.42
   8   6  -3    9.34    3.31
  -8   6   3    6.65    0.43
  -7  -6   3    9.14    0.34
  -7  -6   3    9.40    0.49
   7  -6  -3    7.23    4.54
   7  -6  -3    9.19    0.49
   7  -6  -3    9.19    0.51
   7  -6  -3   10.19    0.48
  -7  -6   3   10.38    3.14
   7  -6  -3    9.06    0.41
  -7   6   3    9.85    0.47
  -7   6   3    9.16    0.45
  -7   6   3   10.46    4.13
  -7   6   3    9.02    0.46
   7   6  -3   10.61    3.08
  -7   6   3    9.68    0.52
  -6  -6   3   16.21    0.60
   6  -6  -3   13.98    0.58
   6  -6  -3   15.36    0.53
   6  -6  -3   15.92    0.59
  -6  -6   3   14.93    0.43
   6  -6  -3   19.61    5.83
   6  -6  -3   16.04    0.63
   6   6  -3   17.75    2.74
  -6   6   3   10.23    4.43
  -6   6   3   15.58    0.56
  -6   6   3   14.68    0.56
  -6   6   3   13.58    0.60
  -6   6   3   15.52    0.56
   5  -6  -3    6.31    0.39
   5  -6  -3    6.38    0.33
   5  -6  -3    4.21    3.08
  -5  -6   3    6.39    0.36
  -5  -6   3    6.34    0.18
  -5  -6   3    6.30    0.37
   5  -6  -3    6.15    0.36
  -5  -6   3    6.54    0.24
   5  -6  -3    6.44    0.36
   5   6  -3    7.97    2.23
   5   6  -3    5.28    1.81
  -5   6   3    6.38    0.38
  -5   6   3    6.66    0.41
  -5   6   3    6.95    0.36
  -5   6   3    5.92    0.34
  -5   6   3    4.53    3.44
  -4  -6   3    6.37    0.20
  -4  -6   3    6.20    0.22
   4  -6  -3    3.88    3.07
   4  -6  -3    6.08    0.36
   4  -6  -3    6.03    0.34
  -4  -6   3    6.02    0.33
   4  -6  -3    5.89    0.33
  -4  -6   3    6.46    0.35
  -4   6   3    6.57    0.33
  -4   6   3    6.56    0.33
  -4   6   3    6.32    0.33
   4   6  -3    5.02    1.58
  -4   6   3    6.24    0.36
   3  -6  -3    3.74    0.27
   3  -6  -3    3.69    0.25
  -3  -6   3    4.07    0.17
   3  -6  -3    3.81    0.28
  -3  -6   3    3.89    0.27
   3  -6  -3    1.67    2.38
  -3  -6   3    3.83    0.16
   3   6  -3    3.71    0.23
   3   6  -3    4.95    1.63
   3   6  -3    4.88    1.26
  -3   6   3    3.66    2.63
  -3   6   3    3.97    0.24
  -3   6   3    4.59    0.30
  -3   6   3    3.98    0.24
   2  -6  -3    8.23    0.39
  -2  -6   3    8.55    0.25
   2  -6  -3    8.72    0.36
  -2  -6   3    7.94    0.37
   2  -6  -3    8.44    0.34
  -2  -6   3    8.12    0.34
   2  -6  -3    8.09    0.33
  -2   6   3    8.19    0.39
  -2   6   3    7.91    0.33
  -2   6   3    8.56    3.25
   2   6  -3    8.39    0.33
   2   6  -3   12.28    2.62
   2   6  -3    5.89    1.76
  -2   6   3    8.48    0.33
   1  -6  -3   22.89    0.67
   1  -6  -3   22.99    0.59
  -1  -6   3   23.04    3.31
   1  -6  -3   26.34    5.66
   1  -6  -3   21.72    0.60
  -1  -6   3   22.67    0.57
   1  -6  -3   22.08    0.58
  -1  -6   3   22.49    0.50
  -1  -6   3   21.60    0.64
  -1   6   3   22.39    0.55
   1   6  -3   16.89    2.79
   1   6  -3   22.49    0.56
  -1   6   3   22.37    0.60
  -1   6   3   23.74    5.89
  -1   6   3   23.56    0.67
   0  -6   3    5.50    0.24
   0  -6  -3    5.55    0.31
   0  -6  -3    5.62    0.26
   0  -6  -3    5.09    0.27
   0  -6   3    5.31    0.31
   0  -6  -3    5.09    0.24
   0  -6   3    6.03    0.23
   0  -6  -3    3.63    1.73
   0   6   3   10.05    3.05
   0   6   3    5.26    0.30
   0   6   3    5.45    0.28
   0   6  -3    5.60    0.30
   0   6  -3    5.33    0.12
   0   6   3    5.68    0.23
   0   6  -3    5.25    0.12
   0   6  -3    5.66    0.24
   0   6  -3    3.58    1.78
   1  -6   3   22.50    0.53
  -1  -6  -3   22.46    0.62
   1  -6   3   22.12    0.65
  -1  -6  -3   21.52    0.51
   1  -6   3   16.83    3.72
  -1  -6  -3   21.95    0.55
   1  -6   3   22.64    0.55
  -1  -6  -3   24.88    0.69
  -1   6  -3   22.19    0.48
  -1   6  -3   22.00    0.53
  -1   6  -3   21.70    0.64
   1   6   3   22.85    0.49
   1   6   3   22.84    0.61
   1   6   3   14.65    4.01
   1   6   3   19.02    4.22
  -1   6  -3   22.23    0.47
  -2  -6  -3    7.90    0.38
  -2  -6  -3    8.07    0.30
   2  -6   3    8.13    0.32
  -2  -6  -3    7.74    0.35
   2  -6   3    7.49    0.35
  -2  -6  -3    8.09    0.25
   2  -6   3    8.42    0.39
   2  -6   3    8.08    0.35
   2  -6   3    5.34    1.84
   2   6   3    8.34    0.35
   2   6   3    9.97    3.35
  -2   6  -3    8.13    0.38
   2   6   3    8.20    0.23
  -2   6  -3    8.17    0.29
   2   6   3    7.43    2.83
  -2   6  -3   11.35    3.42
  -2   6  -3    8.11    0.29
   3  -6   3    1.65    1.51
   3  -6   3    3.86    0.24
  -3  -6  -3    4.17    0.28
  -3  -6  -3    3.64    0.28
  -3  -6  -3    4.07    0.22
   3  -6   3    3.47    0.27
   3  -6   3    3.77    0.26
  -3   6  -3    4.19    0.23
  -3   6  -3    3.77    0.20
   3   6   3    4.37    1.74
  -3   6  -3    4.07    0.28
  -3   6  -3    4.91    2.12
   3   6   3    3.80    0.14
   3   6   3    3.51    0.25
   3   6   3    2.69    1.59
  -3   6  -3    3.34    0.23
   4  -6   3    6.99    3.76
  -4  -6  -3    6.29    0.28
  -4  -6  -3    6.20    0.35
   4  -6   3    6.25    0.35
   4  -6   3    6.38    0.32
   4  -6   3    6.11    0.37
  -4  -6  -3    6.27    0.36
   4  -6   3    6.11    0.33
  -4   6  -3    6.58    0.31
   4   6   3    5.65    0.32
   4   6   3    5.28    2.27
  -4   6  -3    5.93    0.27
  -4   6  -3    6.61    3.67
  -4   6  -3    5.61    0.35
   4   6   3    7.69    3.25
  -4   6  -3    6.57    0.31
  -5  -6  -3    6.23    0.38
   5  -6   3    5.96    0.37
  -5  -6  -3    6.30    0.30
   5  -6   3    6.17    0.34
   5  -6   3    6.42    0.40
   5  -6   3    6.68    0.36
  -5   6  -3    6.65    0.33
  -5   6  -3    5.74    2.71
   5   6   3    6.73    0.37
  -5   6  -3    6.33    0.33
  -5   6  -3    6.75    0.40
  -5   6  -3    6.74    0.30
   5   6   3    3.78    2.11
   6  -6   3   14.89    0.54
  -6  -6  -3   16.69    0.63
   6  -6   3   16.19    0.58
   6  -6   3   11.38    5.28
  -6  -6  -3   14.82    0.49
  -6  -6  -3   14.32    4.04
   6  -6   3   15.18    0.63
   6  -6   3   14.68    0.59
  -6  -6  -3   15.44    0.49
  -6   6  -3   16.53    4.81
   6   6   3   14.69    0.57
  -6   6  -3   15.78    0.64
  -6   6  -3   15.26    0.56
  -6   6  -3   14.97    0.55
  -6   6  -3   14.62    0.50
  -7  -6  -3   10.22    0.52
  -7  -6  -3    8.30    2.95
   7  -6   3    9.81    0.45
   7  -6   3    9.82    0.53
   7  -6   3    9.62    0.49
   7  -6   3    8.88    0.48
  -7  -6  -3    9.83    0.41
   7  -6   3   13.95    5.75
  -7   6  -3    9.74    0.55
   7   6   3    8.38    3.80
  -7   6  -3    9.18    0.42
  -7   6  -3    9.84    0.53
  -7   6  -3    9.37    0.47
  -7   6  -3   11.77    5.34
  -8  -6  -3    6.48    0.37
   8  -6   3    6.12    0.48
   8  -6   3    6.47    0.38
   8  -6   3    5.74    0.41
   8  -6   3   10.82    3.72
  -8  -6  -3    6.50    0.36
  -8  -6  -3    5.98    0.43
  -8   6  -3    6.04    0.46
  -8   6  -3    6.89    4.18
  -8   6  -3    6.45    0.37
  -8   6  -3    6.39    0.41
  -8   6  -3    5.71    0.44
   9  -6   3   18.35    7.55
  -9   6  -3    4.44    3.34
  10  -6   3    0.42    0.22
 -10  -6  -3    0.72    0.29
 -10  -6  -3    0.74    0.21
 -10   6  -3    0.73    0.25
  10  -7  -3   -0.04    0.24
 -10  -7   3    0.07    0.18
 -10   7   3    0.03    0.19
  -9  -7   3    0.37    0.20
   9  -7  -3    0.02    0.20
   9  -7  -3    0.35    0.22
  -9   7   3    0.10    0.18
  -9   7   3    0.18    0.17
   8  -7  -3    3.60    5.47
   8  -7  -3    0.48    0.19
   8  -7  -3    1.15    0.25
  -8  -7   3    0.88    0.22
   8  -7  -3    0.54    0.22
  -8   7   3    0.62    0.20
  -8   7   3    0.78    0.20
  -8   7   3    0.67    0.21
  -8   7   3   -3.55    3.49
  -8   7   3    0.77    0.35
   7  -7  -3    4.35    0.40
   7  -7  -3    4.02    0.36
   7  -7  -3    4.67    0.37
   7  -7  -3    2.54    4.73
  -7  -7   3    4.51    0.26
  -7  -7   3    4.85    0.27
   7  -7  -3    4.71    0.35
  -7  -7   3    4.79    0.38
   7   7  -3    2.96    1.99
  -7   7   3    4.94    0.35
  -7   7   3   -0.74    3.41
  -7   7   3    4.62    0.35
  -7   7   3    4.84    0.35
   7   7  -3    8.68    2.58
   6  -7  -3   10.34    0.46
  -6  -7   3    9.83    0.72
  -6  -7   3    9.88    0.59
   6  -7  -3    9.26    0.49
  -6  -7   3    9.52    0.34
   6  -7  -3    9.20    0.51
   6  -7  -3    9.71    0.49
   6   7  -3    8.37    2.39
  -6   7   3    8.64    0.43
  -6   7   3   15.65    4.67
   6   7  -3   10.87    3.22
  -6   7   3    9.28    0.46
  -6   7   3    8.69    0.50
   5  -7  -3    7.65    3.79
  -5  -7   3    6.44    0.18
  -5  -7   3    6.49    0.26
   5  -7  -3    6.97    0.43
   5  -7  -3    6.54    0.38
   5  -7  -3    6.86    0.38
  -5  -7   3    6.47    0.39
  -5  -7   3    7.04    0.42
   5  -7  -3    6.54    0.40
   5   7  -3    6.18    1.76
   5   7  -3    6.35    2.25
  -5   7   3    5.95    2.13
  -5   7   3    6.33    0.36
  -5   7   3    6.10    0.41
  -5   7   3    5.98    0.36
  -5   7   3    6.77    0.37
  -4  -7   3   13.88    0.38
  -4  -7   3   12.88    0.51
   4  -7  -3   12.72    0.56
   4  -7  -3   10.02    4.31
  -4  -7   3   13.33    0.33
  -4  -7   3   13.86    0.57
   4  -7  -3   14.02    0.52
   4  -7  -3   13.30    0.54
  -4   7   3   13.84    0.49
  -4   7   3   13.86    0.50
   4   7  -3   12.58    3.06
  -4   7   3   14.29    0.58
   4   7  -3   13.21    0.49
  -4   7   3   13.87    5.07
   4   7  -3   11.98    2.51
   3  -7  -3    1.06    0.20
  -3  -7   3    1.14    0.12
  -3  -7   3    1.11    0.19
   3  -7  -3    1.08    0.21
  -3  -7   3    1.01    0.18
   3  -7  -3    1.47    0.21
   3  -7  -3    3.10    1.21
   3   7  -3    1.60    0.92
  -3   7   3    1.18    0.17
  -3   7   3    1.01    0.20
  -3   7   3    1.31    0.19
  -3   7   3    1.23    0.18
   3   7  -3    1.18    0.18
   3   7  -3    0.17    0.98
   2  -7  -3    4.93    2.00
   2  -7  -3    3.01    0.25
  -2  -7   3    3.10    0.17
  -2  -7   3    3.45    0.28
   2  -7  -3    2.97    0.24
   2  -7  -3    3.40    0.29
  -2   7   3    3.52    0.23
   2   7  -3    1.84    1.49
  -2   7   3    2.49    3.16
  -2   7   3    3.57    0.25
  -2   7   3    3.32    0.30
   2   7  -3    3.37    1.83
   2   7  -3    3.40    0.24
   1  -7  -3    3.20    0.27
  -1  -7   3    3.12    0.19
  -1  -7   3    3.06    0.22
   1  -7  -3    3.04    1.97
  -1  -7   3    2.70    0.26
   1  -7  -3    3.13    0.23
   1  -7  -3    3.12    0.23
   1  -7  -3    2.97    0.24
   1   7  -3    2.92    0.21
  -1   7   3    2.53    0.19
  -1   7   3    2.71    0.25
   1   7  -3    3.44    1.19
  -1   7   3    2.59    0.21
   0  -7   3   11.27    0.39
   0  -7  -3   11.71    0.41
   0  -7  -3   11.10    0.43
   0  -7   3   11.85    0.49
   0  -7  -3   10.27    0.38
   0  -7  -3   11.24    0.49
   0  -7   3   11.16    0.36
   0  -7   3    9.51    2.61
   0   7   3   10.72    0.34
   0   7  -3   11.38    0.38
   0   7  -3   11.59    0.47
   0   7  -3    7.83    2.42
   0   7   3   11.77    4.22
   0   7   3   11.99    0.49
   0   7   3   11.41    0.43
  -1  -7  -3    2.80    0.21
  -1  -7  -3    2.51    0.18
   1  -7   3    2.59    0.19
   1  -7   3    3.17    0.27
  -1  -7  -3    3.33    0.26
  -1  -7  -3    3.06    0.27
   1  -7   3    2.82    0.23
   1  -7   3    2.61    1.74
   1  -7   3    2.63    0.20
  -1   7  -3    0.73    1.74
   1   7   3    0.39    1.68
  -1   7  -3    2.85    0.15
   1   7   3    2.73    0.16
  -1   7  -3    2.93    0.15
   1   7   3    0.62    1.28
  -1   7  -3    2.84    0.20
  -1   7  -3    2.78    0.26
   1   7   3    2.94    0.24
  -2  -7  -3    3.14    0.21
  -2  -7  -3    3.19    0.18
   2  -7   3    3.05    0.28
   2  -7   3    6.80    2.21
   2  -7   3    3.32    0.21
  -2  -7  -3    3.48    0.29
   2  -7   3    3.36    0.27
   2  -7   3    3.23    0.25
   2  -7   3    3.38    0.24
  -2  -7  -3    3.70    0.28
  -2   7  -3    3.29    0.20
  -2   7  -3    3.37    0.19
  -2   7  -3    1.02    1.84
   2   7   3    3.67    0.27
   2   7   3    3.34    0.14
   2   7   3    5.94    2.26
  -2   7  -3    3.18    0.28
  -2   7  -3    3.40    0.19
   2   7   3    3.00    1.79
  -3  -7  -3    1.08    0.10
   3  -7   3    1.49    0.21
  -3  -7  -3    1.08    0.20
   3  -7   3    1.34    0.20
   3  -7   3    1.33    0.19
  -3  -7  -3    1.07    0.15
   3  -7   3    2.64    1.74
   3  -7   3    1.15    0.21
  -3  -7  -3    1.30    0.22
   3   7   3    1.16    0.07
   3   7   3    0.80    1.97
  -3   7  -3    1.29    0.16
   3   7   3    1.60    1.31
  -3   7  -3    1.36    0.22
   3   7   3    1.19    0.19
  -3   7  -3   -0.58    2.01
  -3   7  -3    1.22    0.16
  -3   7  -3    0.97    0.15
   4  -7   3   12.97    0.54
  -4  -7  -3   12.97    0.50
   4  -7   3   13.41    0.57
   4  -7   3   14.13    0.52
  -4  -7  -3   14.63    0.59
   4  -7   3   13.65    0.53
  -4  -7  -3   13.88    0.56
   4  -7   3    8.02    3.80
   4   7   3   17.13    4.64
  -4   7  -3   13.44    0.44
  -4   7  -3   12.56    4.97
   4   7   3   12.53    0.51
  -4   7  -3   13.72    0.57
  -4   7  -3   13.29    0.46
  -4   7  -3   14.19    0.55
   5  -7   3    7.12    0.52
   5  -7   3    6.28    0.37
   5  -7   3    6.70    3.53
   5  -7   3    6.69    0.39
  -5  -7  -3    6.74    0.35
  -5  -7  -3    6.53    0.32
  -5  -7  -3    6.19    0.39
  -5  -7  -3    6.09    0.41
   5  -7   3    6.17    0.39
   5   7   3    7.70    3.16
   5   7   3    6.33    0.37
  -5   7  -3   12.12    6.32
  -5   7  -3    6.84    0.36
  -5   7  -3    5.86    0.34
   5   7   3    9.27    2.83
  -5   7  -3    6.33    0.32
  -5   7  -3    6.10    0.41
   6  -7   3    9.52    0.46
  -6  -7  -3    9.67    0.40
   6  -7   3   10.04    0.51
   6  -7   3    5.12    3.54
  -6  -7  -3    9.29    0.51
   6  -7   3    9.60    0.47
  -6  -7  -3    9.49    0.40
   6  -7   3    9.50    0.52
   6   7   3    9.03    0.46
  -6   7  -3    8.95    0.50
  -6   7  -3    9.96    0.45
  -6   7  -3    9.32    0.40
  -6   7  -3    9.05    4.57
  -6   7  -3    9.50    0.44
   6   7   3   12.99    5.47
  -7  -7  -3    4.63    0.30
   7  -7   3    4.19    0.33
  -7  -7  -3    4.63    0.29
   7  -7   3    4.88    0.39
   7  -7   3    4.59    0.36
   7  -7   3    5.15    0.45
   7  -7   3    2.43    5.13
  -7  -7  -3    4.66    0.39
  -7   7  -3    5.06    0.36
  -7   7  -3    5.92    4.16
  -7   7  -3    5.00    0.31
  -7   7  -3    4.59    0.35
  -7   7  -3    4.80    0.40
   8  -7   3    0.71    0.24
  -8  -7  -3    0.73    0.18
   8  -7   3    5.73    4.74
   8  -7   3    0.62    0.20
   8  -7   3    0.59    0.18
  -8  -7  -3    0.64    0.22
  -8   7  -3    0.84    0.21
  -8   7  -3    0.88    0.22
  -8   7  -3    0.59    0.20
   9  -7   3    0.11    0.21
  -9  -7  -3    0.34    0.19
  -9  -7  -3    0.47    0.17
   9  -7   3    0.13    0.16
  -9   7  -3    0.15    0.19
  10  -7   3   -0.10    0.20
 -10  -7  -3    0.39    0.17
 -10   7  -3   -0.08    0.18
   9  -8  -3    0.11    0.19
   9  -8  -3    0.17    0.26
  -9  -8   3    0.31    0.20
   9   8  -3    1.52    3.17
   8  -8  -3    0.09    0.18
  -8  -8   3    0.17    0.17
   8  -8  -3   -0.09    0.16
  -8  -8   3   -0.19    0.13
   8  -8  -3    0.09    0.20
   8   8  -3    0.06    3.65
  -8   8   3   -4.82    4.03
  -8   8   3    0.31    0.18
   7  -8  -3    0.52    0.22
   7  -8  -3    0.40    0.20
   7  -8  -3    0.58    0.23
  -7  -8   3    0.86    0.23
   7  -8  -3    0.49    0.20
  -7  -8   3    0.37    0.17
   7   8  -3    1.53    2.25
  -7   8   3    0.79    0.19
  -7   8   3    2.07    3.58
  -7   8   3    0.91    0.20
   7   8  -3    1.14    1.80
  -7   8   3    0.96    0.22
  -7   8   3    0.73    0.23
   6  -8  -3    6.61    0.42
  -6  -8   3    6.57    0.44
   6  -8  -3   13.80    5.82
   6  -8  -3    6.83    0.41
   6  -8  -3    6.35    0.43
   6  -8  -3    6.45    0.47
  -6  -8   3    7.25    0.46
  -6   8   3    6.85    0.39
  -6   8   3    6.01    0.38
  -6   8   3    6.90    0.41
  -6   8   3    6.53    0.46
   6   8  -3    7.61    2.57
  -6   8   3    7.72    3.66
  -5  -8   3    1.42    0.16
   5  -8  -3    1.32    3.57
   5  -8  -3    1.61    0.25
   5  -8  -3    1.36    0.26
  -5  -8   3    1.43    0.26
   5  -8  -3    1.30    0.24
   5  -8  -3    1.46    0.26
  -5  -8   3    1.21    0.24
  -5   8   3   -0.47    2.95
  -5   8   3    1.70    0.24
  -5   8   3    1.52    0.24
  -5   8   3    1.51    0.27
   5   8  -3    1.46    1.40
   5   8  -3    0.29    1.27
  -5   8   3    1.23    0.20
  -4  -8   3    6.73    0.40
   4  -8  -3    7.00    0.44
   4  -8  -3    3.58    3.79
  -4  -8   3    6.97    0.25
  -4  -8   3    7.51    0.29
  -4  -8   3    7.45    0.44
   4  -8  -3    7.17    0.41
  -4  -8   3    7.17    0.24
   4   8  -3    7.02    0.37
  -4   8   3    7.03    0.37
   4   8  -3    8.28    2.47
  -4   8   3    7.83    0.38
   4   8  -3    9.96    2.57
  -4   8   3    7.52    0.39
  -4   8   3   10.26    6.14
  -4   8   3    7.13    0.45
   3  -8  -3    3.58    0.30
   3  -8  -3    3.97    0.32
  -3  -8   3    3.94    0.21
   3  -8  -3    3.73    0.34
  -3  -8   3    3.52    0.30
   3  -8  -3    8.36    4.11
  -3  -8   3    3.56    0.32
  -3  -8   3    4.02    0.21
  -3   8   3    3.76    0.29
  -3   8   3    1.38    2.90
  -3   8   3    3.69    0.27
  -3   8   3    3.78    0.27
   3   8  -3    3.58    1.83
  -3   8   3    4.02    0.34
   3   8  -3    6.24    1.90
   3   8  -3    3.84    0.29
   2  -8  -3   16.97    0.57
  -2  -8   3   16.98    0.48
   2  -8  -3   17.40    0.58
   2  -8  -3   17.68    0.67
  -2  -8   3   16.83    0.57
   2  -8  -3   15.48    4.92
  -2  -8   3   16.40    0.64
  -2  -8   3   16.94    0.50
   2  -8  -3   17.94    0.60
  -2   8   3   19.88    7.25
  -2   8   3   18.16    0.53
   2   8  -3   26.75    4.26
  -2   8   3   17.92    0.67
  -2   8   3   18.06    0.52
  -2   8   3   17.41    0.59
   2   8  -3   25.81    4.96
   2   8  -3   17.38    0.56
   1  -8  -3   10.82    0.52
  -1  -8   3   11.65    0.44
   1  -8  -3   11.41    0.45
  -1  -8   3   11.51    0.52
   1  -8  -3   11.13    0.45
  -1  -8   3   11.12    0.38
   1  -8  -3   10.61    0.46
  -1  -8   3   11.62    0.42
  -1   8   3   10.25    0.50
   1   8  -3   14.83    4.05
   1   8  -3   11.09    0.41
  -1   8   3   11.33    0.38
  -1   8   3   11.05    0.38
  -1   8   3   10.95    0.45
  -1   8   3    6.60    4.82
   0  -8   3    3.89    0.27
   0  -8   3    0.53    1.62
   0  -8   3    4.40    0.34
   0  -8  -3    3.91    0.29
   0  -8  -3    3.48    0.25
   0  -8  -3    4.16    0.34
   0  -8  -3    3.94    0.27
   0  -8   3    3.77    0.25
   0  -8  -3    4.20    2.22
   0   8  -3    3.83    0.25
   0   8   3    4.85    1.95
   0   8  -3    4.60    2.02
   0   8   3    4.01    0.21
   0   8  -3    4.17    0.32
   0   8   3    3.82    0.32
   0   8   3    3.92    0.21
   0   8   3    4.01    0.29
  -1  -8  -3   11.15    0.39
   1  -8   3   11.54    0.41
   1  -8   3   11.57    0.54
  -1  -8  -3   12.08    0.54
   1  -8   3   10.92    0.41
  -1  -8  -3   11.48    0.49
   1  -8   3   10.71    0.45
   1  -8   3   11.96    3.66
  -1  -8  -3   10.65    0.42
   1   8   3    9.36    3.92
  -1   8  -3   11.42    0.52
  -1   8  -3   10.95    0.40
  -1   8  -3    5.93    3.13
   1   8   3   10.60    0.31
  -1   8  -3   11.41    0.29
   1   8   3   11.11    0.31
   1   8   3   10.32    0.44
   1   8   3   17.49    4.78
  -1   8  -3   10.48    0.29
   2  -8   3   18.04    0.52
  -2  -8  -3   17.57    0.67
   2  -8   3   18.04    0.67
  -2  -8  -3   17.96    0.55
   2  -8   3   12.98    3.97
  -2  -8  -3   17.91    0.63
   2  -8   3   17.90    0.61
  -2  -8  -3   17.46    0.47
   2  -8   3   17.46    0.56
   2  -8   3   17.23    0.62
  -2   8  -3   17.84    0.67
   2   8   3   20.37    5.05
   2   8   3   13.35    5.00
  -2   8  -3   17.73    0.46
   2   8   3   17.74    0.60
  -2   8  -3   17.16    0.46
  -2   8  -3   23.72    6.84
  -2   8  -3   17.22    0.52
   2   8   3   18.21    0.45
   2   8   3   17.57    0.36
   3  -8   3    1.35    1.43
  -3  -8  -3    3.55    0.18
   3  -8   3    3.67    0.29
   3  -8   3    3.96    0.32
   3  -8   3    3.99    0.33
  -3  -8  -3    3.97    0.26
   3  -8   3    4.03    0.35
  -3  -8  -3    3.80    0.32
  -3  -8  -3    3.96    0.34
  -3   8  -3    4.22    0.35
  -3   8  -3    6.05    2.81
  -3   8  -3    4.34    0.25
   3   8   3    4.23    2.27
   3   8   3    1.83    2.23
  -3   8  -3    4.58    0.26
   3   8   3    4.29    0.31
   4  -8   3    6.82    0.40
   4  -8   3    7.50    0.40
  -4  -8  -3    6.62    0.33
  -4  -8  -3    7.55    0.46
   4  -8   3    8.50    0.46
  -4  -8  -3    6.75    0.14
   4  -8   3    8.14    0.48
   4  -8   3    4.06    2.78
  -4  -8  -3    6.77    0.14
  -4  -8  -3    6.83    0.43
   4   8   3    7.58    0.42
   4   8   3    7.55    4.39
  -4   8  -3    7.08    0.44
  -4   8  -3    6.98    0.34
  -4   8  -3    7.38    0.34
  -4   8  -3    1.26    3.90
  -4   8  -3    6.86    0.34
   4   8   3    9.60    3.32
  -5  -8  -3    1.64    0.26
   5  -8   3    1.54    0.25
  -5  -8  -3    1.15    0.20
  -5  -8  -3    1.58    0.20
  -5  -8  -3    1.41    0.26
   5  -8   3    1.18    0.23
   5  -8   3    1.56    0.25
   5  -8   3    1.10    0.24
   5   8   3    1.99    1.92
  -5   8  -3    1.65    0.22
  -5   8  -3    1.40    0.18
  -5   8  -3    1.21    3.75
  -5   8  -3    1.47    0.26
   5   8   3    1.25    0.24
   5   8   3    1.51    3.33
  -5   8  -3    1.44    0.20
  -6  -8  -3    6.67    0.46
   6  -8   3    6.83    0.43
  -6  -8  -3    6.46    0.34
  -6  -8  -3    6.18    0.43
   6  -8   3    6.77    0.42
   6  -8   3    2.06    4.36
   6  -8   3    6.51    0.47
  -6  -8  -3    6.52    0.37
   6  -8   3    6.54    0.44
  -6   8  -3    5.90    0.45
   6   8   3    9.91    3.36
  -6   8  -3    8.77    5.32
   6   8   3    5.78    0.46
  -6   8  -3    5.71    0.43
  -6   8  -3    6.30    0.37
   7  -8   3    2.89    4.74
   8  -8   3   -0.06    0.16
  -8  -8  -3    0.32    0.20
   8  -8   3   -0.02    0.18
  -8  -8  -3    0.06    0.12
   8  -8   3    0.42    0.21
   8  -8   3    5.28    5.24
  -8   8  -3    0.10    0.18
  -8   8  -3    0.05    0.13
   9  -8   3   -0.10    0.22
  -9  -8  -3    0.06    0.19
   9  -8   3    0.09    0.17
  -9   8  -3    0.26    0.21
   8  -9  -3    0.00    0.16
  -8  -9   3    0.00    0.19
   8  -9  -3    0.21    0.21
  -8  -9   3   -0.08    0.16
   8  -9  -3    0.04    0.23
   8   9  -3   -1.54    2.32
  -8   9   3    0.01    0.19
   7  -9  -3    0.33    0.20
   7  -9  -3    0.36    0.23
   7  -9  -3   -4.39    5.33
  -7  -9   3    0.38    0.20
   7  -9  -3   -0.09    0.20
  -7  -9   3    0.53    0.21
  -7   9   3    0.36    0.17
  -7   9   3    0.17    0.17
   7   9  -3   -2.08    1.98
  -7   9   3    2.68    5.12
   6  -9  -3    0.40    0.18
   6  -9  -3    3.69    4.61
   6  -9  -3    0.13    0.22
  -6  -9   3    0.77    0.22
   6  -9  -3    0.49    0.19
   6  -9  -3    0.21    0.17
   6   9  -3   -1.02    1.49
  -6   9   3    0.36    0.17
   6   9  -3   -1.96    1.36
  -6   9   3    7.97    3.72
  -6   9   3    0.53    0.20
  -5  -9   3    3.39    0.37
   5  -9  -3    2.97    0.32
   5  -9  -3    3.31    0.33
   5  -9  -3    3.47    0.33
   5  -9  -3    3.43    4.85
  -5  -9   3    3.10    0.34
   5  -9  -3    3.19    0.45
  -5   9   3    2.93    0.29
   5   9  -3    3.51    1.99
  -5   9   3    3.60    0.29
  -5   9   3    2.84    0.36
  -5   9   3    2.28    0.29
   5   9  -3    2.02    1.99
  -4  -9   3    5.94    0.43
   4  -9  -3    5.96    0.44
   4  -9  -3    6.69    0.42
   4  -9  -3    5.84    0.40
  -4  -9   3    6.24    0.42
   4  -9  -3    5.34    3.39
  -4  -9   3    6.63    0.41
  -4   9   3    6.35    0.37
  -4   9   3    0.09    4.57
   4   9  -3    6.86    2.25
  -4   9   3    6.23    0.35
   4   9  -3    5.95    0.36
  -4   9   3    6.32    0.35
   4   9  -3    9.28    3.90
   3  -9  -3    4.03    0.32
  -3  -9   3    4.64    0.28
  -3  -9   3    4.64    0.25
   3  -9  -3    3.60    3.10
  -3  -9   3    4.70    0.35
  -3  -9   3    4.42    0.39
   3  -9  -3    4.43    0.39
   3  -9  -3    3.64    0.32
  -3   9   3    4.43    0.29
  -3   9   3    4.06    0.31
  -3   9   3    2.58    3.90
   3   9  -3    6.04    2.37
   3   9  -3    4.57    2.21
  -3   9   3    3.64    0.35
  -3   9   3    4.75    0.30
   3   9  -3    4.44    0.30
   2  -9  -3   13.74    0.63
  -2  -9   3   13.27    0.62
   2  -9  -3   13.14    0.53
  -2  -9   3   13.34    0.60
  -2  -9   3   13.66    0.52
   2  -9  -3   12.14    0.51
   2  -9  -3   12.42    5.12
  -2  -9   3   13.62    0.45
   2  -9  -3   12.55    0.52
  -2   9   3   13.71    0.46
   2   9  -3    8.77    3.16
  -2   9   3   12.52    0.60
  -2   9   3   12.89    0.51
   2   9  -3   13.26    0.50
  -2   9   3   12.69    0.52
  -2   9   3   18.99    7.34
   2   9  -3   10.39    3.85
  -1  -9   3    3.93    0.25
   1  -9  -3    4.04    0.37
  -1  -9   3    3.98    0.29
   1  -9  -3    3.84    0.30
   1  -9  -3    3.49    0.30
  -1  -9   3    3.81    0.27
   1  -9  -3    4.27    0.30
  -1  -9   3    3.59    0.34
  -1   9   3    4.03    0.25
  -1   9   3    4.09    0.24
  -1   9   3    4.16    0.35
   1   9  -3    4.14    0.28
  -1   9   3    1.42    2.76
   1   9  -3    2.32    2.29
  -1   9   3    3.77    0.29
   0  -9  -3    3.90    0.29
   0  -9   3    3.21    0.25
   0  -9  -3    3.16    0.30
   0  -9  -3    3.25    0.27
   0  -9   3    2.33    1.90
   0  -9   3    3.04    0.27
   0  -9   3    3.43    0.26
   0  -9  -3    3.62    0.35
   0  -9   3    3.90    0.36
   0   9  -3    3.27    0.32
   0   9   3    3.46    0.31
   0   9  -3    3.12    0.25
   0   9   3    3.26    0.20
   0   9   3    2.48    3.67
   0   9   3    3.59    0.20
   0   9  -3    1.85    2.91
   1  -9   3    4.13    0.28
   1  -9   3    3.53    1.97
   1  -9   3    3.55    0.33
   1  -9   3    4.18    0.36
  -1  -9  -3    3.84    0.26
  -1  -9  -3    3.74    0.36
  -1  -9  -3    3.38    0.27
  -1  -9  -3    3.82    0.32
   1  -9   3    3.85    0.28
   1  -9   3    3.74    0.31
   1   9   3    2.52    3.11
   1   9   3    6.68    3.86
  -1   9  -3    3.47    0.24
   1   9   3    3.71    0.16
  -1   9  -3    1.11    3.59
  -1   9  -3    3.44    0.18
   1   9   3    4.03    0.17
  -1   9  -3    3.68    0.35
   1   9   3    3.55    0.31
  -1   9  -3    3.60    0.13
   2  -9   3   13.72    0.51
  -2  -9  -3   12.46    0.41
  -2  -9  -3   12.68    0.48
   2  -9   3   13.54    0.56
  -2  -9  -3   12.12    0.55
  -2  -9  -3   13.99    0.64
   2  -9   3   12.21    0.59
   2  -9   3   13.11    0.57
  -2   9  -3   12.61    0.49
   2   9   3   12.83    0.53
   2   9   3   14.67    4.50
  -2   9  -3   12.03    5.31
  -2   9  -3   13.11    0.61
  -2   9  -3   13.72    0.47
   2   9   3   10.65    4.47
  -2   9  -3   13.16    0.38
  -3  -9  -3    4.53    0.29
  -3  -9  -3    3.80    0.29
   3  -9   3    3.97    0.34
  -3  -9  -3    4.71    0.39
   3  -9   3    4.19    0.38
   3  -9   3    4.86    0.34
   3  -9   3    4.52    0.37
   3  -9   3    4.68    3.20
   3   9   3    4.47    0.35
  -3   9  -3    4.25    0.24
   3   9   3    7.88    4.87
  -3   9  -3    4.10    0.37
  -3   9  -3    5.62    4.30
  -3   9  -3    3.99    0.26
   3   9   3    2.38    4.09
   4  -9   3    6.20    0.45
  -4  -9  -3    5.94    0.33
   4  -9   3    6.56    0.41
   4  -9   3    6.68    0.39
   4  -9   3    3.95    4.22
  -4  -9  -3    6.05    0.44
   4  -9   3    6.01    0.41
  -4  -9  -3    6.28    0.42
   4   9   3    6.17    3.29
  -4   9  -3    5.54    0.70
  -4   9  -3    6.39    0.33
  -4   9  -3    4.73    5.88
  -4   9  -3    6.71    0.33
   4   9   3    6.52    0.42
  -4   9  -3    5.88    0.32
   5  -9   3    2.45    0.32
   5  -9   3    5.00    3.61
  -5  -9  -3    3.16    0.38
  -5  -9  -3    2.85    0.25
   5  -9   3    3.10    0.33
   5  -9   3    3.38    0.37
  -5  -9  -3    3.12    0.39
   5   9   3    2.60    3.15
  -5   9  -3    7.22    5.59
  -5   9  -3    3.26    0.28
  -5   9  -3    3.02    0.38
  -5   9  -3    3.47    0.27
  -6  -9  -3    0.27    0.12
  -6  -9  -3    0.29    0.19
  -6  -9  -3    0.32    0.19
   6  -9   3    0.20    0.17
  -6  -9  -3    0.50    0.15
   6  -9   3    0.42    0.19
   6  -9   3   -6.92    3.56
   6  -9   3    0.43    0.20
   6   9   3   -0.22    2.90
   6   9   3    0.34    0.20
  -6   9  -3    2.66    4.18
  -6   9  -3    0.35    0.15
  -7  -9  -3    0.33    0.22
   7  -9   3    0.30    0.22
  -7  -9  -3    0.27    0.20
   7  -9   3   -0.34    4.70
   7  -9   3    0.13    0.18
   7  -9   3    0.31    0.20
  -7   9  -3    0.63    0.16
  -7   9  -3    0.30    0.17
   7   9   3    0.03    3.10
   8  -9   3    7.60    5.47
  -8   9  -3   13.35    6.75
   7 -10  -3   23.02    8.32
  -7  10   3   23.99    7.97
   6 -10  -3    0.68    0.23
   6 -10  -3    0.43    0.25
  -6 -10   3    0.12    0.16
  -6 -10   3    0.68    0.22
   6 -10  -3    0.63    0.23
   6 -10  -3   -4.02    8.77
  -6  10   3    0.31    0.18
  -6  10   3    0.78    0.21
  -5 -10   3    1.16    0.25
  -5 -10   3    1.69    0.28
   5 -10  -3    1.41    0.27
   5 -10  -3   -0.52    4.73
   5 -10  -3    1.32    0.29
   5 -10  -3    1.12    0.26
   5  10  -3   -2.30    1.88
  -5  10   3    1.38    0.24
  -5  10   3   11.82    6.27
  -5  10   3    1.61    0.22
   5  10  -3   -1.19    2.05
  -4 -10   3    0.11    0.19
  -4 -10   3    0.38    0.17
   4 -10  -3    0.09    0.18
   4 -10  -3    0.10    0.14
   4 -10  -3    0.50    0.31
   4 -10  -3    0.53    0.18
   4 -10  -3    3.51    3.80
   4  10  -3    0.03    0.14
   4  10  -3    1.87    1.86
  -4  10   3    0.39    0.12
  -4  10   3    0.09    0.15
   4  10  -3    2.36    1.79
  -4  10   3    0.38    0.14
  -4  10   3    0.05    0.13
  -3 -10   3    0.71    0.15
   3 -10  -3    0.65    0.20
  -3 -10   3    0.96    0.23
   3 -10  -3    0.66    0.23
   3 -10  -3    0.76    0.20
  -3 -10   3    0.46    0.18
   3 -10  -3   -0.90    2.14
  -3  10   3    0.76    0.17
   3  10  -3    0.31    0.15
   3  10  -3    1.16    1.50
  -3  10   3    0.72    0.21
   3  10  -3    3.58    2.39
   2 -10  -3    5.42    0.38
   2 -10  -3    6.21    0.40
   2 -10  -3    3.43    3.32
  -2 -10   3    6.47    0.38
  -2 -10   3    5.93    0.31
   2 -10  -3    5.98    0.47
  -2 -10   3    5.57    0.44
   2 -10  -3    5.14    0.36
   2  10  -3    5.81    0.35
   2  10  -3    7.79    4.18
  -2  10   3    6.20    0.37
   2  10  -3   10.53    3.91
  -2  10   3    6.06    0.45
  -2  10   3    6.57    0.31
  -2  10   3   15.76    5.99
   1 -10  -3    0.49    0.18
  -1 -10   3    0.48    0.16
   1 -10  -3    0.42    0.16
  -1 -10   3    0.47    0.15
   1 -10  -3    0.39    0.16
   1 -10  -3    0.13    0.18
  -1 -10   3    0.55    0.15
  -1 -10   3    0.73    0.22
   1 -10  -3   -2.58    1.79
  -1  10   3    0.16    0.14
  -1  10   3    0.24    0.16
   1  10  -3    0.20    0.14
   1  10  -3   -4.01    2.15
  -1  10   3    3.12    3.93
   0 -10   3   -1.02    1.68
  -1 -10  -3    0.16    0.17
   1 -10   3    0.44    0.17
   1 -10   3    0.23    0.19
   1 -10   3    0.22    0.18
   1 -10   3    1.26    1.42
   1 -10   3    0.46    0.15
   1 -10   3    0.87    0.18
  -1 -10  -3    0.11    0.11
  -1 -10  -3    0.47    0.16
   1  10   3   -6.93    3.35
  -1  10  -3    0.12    0.15
  -1  10  -3    0.21    0.14
   1  10   3    0.39    0.17
  -2 -10  -3    6.96    0.43
  -2 -10  -3    5.91    0.35
   2 -10   3    5.60    0.45
   2 -10   3    6.52    0.46
  -2 -10  -3    5.81    0.45
   2 -10   3    4.95    3.00
   2 -10   3    5.88    0.39
   2  10   3    5.58    0.39
  -2  10  -3    5.78    0.44
   2  10   3    5.42    3.98
  -2  10  -3    8.99    2.91
   3 -10   3    0.54    0.25
   3 -10   3    0.58    0.21
  -3 -10  -3    0.88    0.19
   3 -10   3   -2.68    1.80
   3 -10   3    0.69    0.22
  -3 -10  -3    0.80    0.27
  -3 -10  -3    0.50    0.19
   3 -10   3    0.62    0.20
   3  10   3    0.71    0.23
  -3  10  -3    0.90    0.25
   3  10   3    5.03    2.72
  -3  10  -3    5.32    3.86
  -5 -10  -3    1.23    0.26
   5 -10   3    1.64    0.31
   5 -10   3    1.49    0.30
   5 -10   3    1.74    0.29
  -5 -10  -3    1.42    0.23
  -5 -10  -3    1.41    0.27
   5 -10   3   -0.15    4.00
   5  10   3    1.41    0.26
   5  10   3   -0.18    3.22
  -5  10  -3    8.56    5.19
   6 -10   3    4.58    5.76
  -6  10  -3    8.97    4.42
   7 -10   3   -0.17    0.17
  -7 -10  -3   -0.24    0.17
  -7 -10  -3    0.13    0.20
   7 -10   3    0.90    6.04
   7 -10   3   -0.15    0.20
  -7  10  -3   -6.84    5.66
  -5 -11   3    0.74    0.21
   5 -11  -3    0.60    0.25
   5 -11  -3   -2.58    6.42
   5 -11  -3    0.92    0.32
  -5  11   3   -0.74    6.03
  -4 -11   3    0.37    0.19
   4 -11  -3   -4.54    3.78
   4 -11  -3    0.71    0.23
   4 -11  -3    0.59    0.20
  -4 -11   3    0.98    0.23
   4  11  -3    1.48    2.98
   3 -11  -3    0.36    0.23
   3 -11  -3    0.50    0.20
   3 -11  -3   -2.73    2.36
  -3 -11   3    0.84    0.23
  -3 -11   3    0.92    0.22
   3 -11  -3    0.60    0.19
  -3  11   3   -0.73    6.34
   2 -11  -3    0.13    3.11
  -2  11   3   12.74    5.99
   2  11  -3    5.47    2.85
  -1 -11   3    5.79    0.46
   1 -11  -3    5.17    0.46
  -1 -11   3    5.32    0.33
   1 -11  -3    5.72    3.39
   1 -11  -3    5.97    0.39
  -1 -11   3    6.06    0.43
  -1 -11   3    5.52    0.38
   1 -11  -3    5.34    0.39
   1 -11  -3    5.05    0.37
  -1  11   3   13.89    4.65
   1  11  -3    0.61    4.65
  -1  11   3    6.40    0.40
   0 -11  -3    5.91    0.43
   0 -11   3    6.32    0.45
   0 -11  -3    7.04    0.41
   0 -11  -3    5.86    0.49
   0 -11   3    5.37    0.46
   0 -11   3    6.35    0.59
   0  11   3    5.46    0.38
   0  11  -3    1.36    3.34
   1 -11   3    1.90    2.85
   1 -11   3    6.05    0.37
   1 -11   3    5.41    0.43
  -1 -11  -3    5.74    0.48
   1 -11   3    6.82    0.50
  -1 -11  -3    5.89    0.37
  -1 -11  -3    6.58    0.44
   1 -11   3    4.78    0.37
  -1  11  -3    6.96    4.06
   1  11   3    5.83    0.41
   1  11   3    6.24    4.70
   3 -11   3   -4.02    3.35
   3 -11   3    0.62    0.20
  -3 -11  -3    0.70    0.22
   3 -11   3    0.81    0.25
   3 -11   3    0.49    0.22
  -3 -11  -3    0.93    0.19
   3  11   3    0.50    0.20
  -3  11  -3    5.85    5.51
   3  11   3    6.59    3.28
   4 -11   3   -3.66    3.34
   4 -11   3    0.84    0.31
  -4 -11  -3    0.86    0.30
   4  11   3   -5.27    3.85
   4  11   3    0.85    0.29
   2 -12  -3    1.89    0.31
   2 -12  -3    1.31    0.32
  -2 -12   3    1.19    0.29
  -1 -12   3    1.51    0.29
   1 -12  -3    1.82    0.29
  -1 -12   3    1.63    0.33
   1 -12  -3    1.78    0.35
   0 -12  -3    0.06    0.17
   0 -12   3    0.13    0.22
   0 -12  -3    0.37    0.18
   0 -12   3    0.08    0.19
   0 -12  -3    0.19    0.20
  -1 -12  -3    1.43    0.32
   1 -12   3    1.79    0.32
  -1 -12  -3    1.35    0.26
   1 -12   3    1.68    0.33
   1 -12   3    1.39    0.32
  -2 -12  -3    1.76    0.34
   2 -12   3    1.01    0.25
   2 -12   3    2.08    0.35
   2 -12   3    1.32    0.31
  -2 -12  -3    1.39    0.27
 -12   0   4    0.38    0.21
 -12   0   4    0.04    0.18
 -11   0   4    0.12    0.16
 -11   0   4    0.50    0.18
 -11   0   4    0.08    0.20
 -11   0   4    0.18    0.19
 -10   0   4    0.00    0.13
 -10   0   4    0.21    0.17
 -10   0   4    0.05    0.15
  10   0  -4    0.00    0.12
   9   0  -4   10.94    3.69
   9   0  -4   10.55    0.44
  -9   0   4    7.05    2.84
  -9   0   4   10.56    0.47
  -9   0   4   10.30    0.46
  -9   0   4    9.57    0.50
  -8   0   4   24.64    0.68
   8   0  -4   23.96    0.66
  -8   0   4   23.73    0.69
  -8   0   4   23.69    0.74
  -8   0   4   25.31    0.70
  -8   0   4   30.00    7.09
  -7   0   4    5.56    0.30
  -7   0   4    5.42    0.29
   7   0  -4    5.70    0.28
  -7   0   4    5.82    0.33
  -7   0   4    5.70    0.29
  -7   0   4    5.44    2.79
  -6   0   4   -0.31    0.73
  -6   0   4    0.97    0.14
  -6   0   4    1.46    0.17
  -6   0   4    0.93    0.13
  -6   0   4    1.12    0.17
   6   0  -4    1.01    0.14
   5   0  -4    3.29    0.19
  -5   0   4    3.22    0.22
  -5   0   4    5.29    2.07
  -5   0   4    3.66    0.20
  -4   0   4   12.59    0.34
  -4   0   4   11.74    0.33
  -4   0   4    7.82    2.27
   4   0  -4   11.70    0.33
  -4   0   4   11.66    0.35
  -3   0   4    0.26    0.06
  -3   0   4    0.01    0.21
  -3   0   4    0.18    0.05
   3   0  -4    0.20    0.06
  -3   0   4    0.28    0.06
  -2   0   4  214.93    8.35
   2   0  -4  190.86    8.63
  -1   0   4    2.21    0.07
  -1   0   4    2.10    0.08
  -1   0   4    2.06    0.07
   1   0  -4    2.17    0.08
  -1   0   4    1.80    0.75
   1   0  -4    2.14    0.07
  -1   0   4    2.03    0.10
   1   0  -4    2.15    0.07
   0   0   4   11.67   10.23
  -1   0  -4    1.57    0.66
   1   0   4    2.01    0.88
   1   0   4    2.00    0.08
  -1   0  -4    2.16    0.10
  -2   0  -4  223.89    9.23
  -3   0  -4    0.60    0.10
   3   0   4    0.27    0.07
  -3   0  -4    0.35    0.07
  -3   0  -4   -0.17    0.44
   3   0   4    0.31    0.06
   3   0   4   -0.15    0.57
  -3   0  -4    0.29    0.06
  -3   0  -4    0.36    0.08
   4   0   4   12.13    0.31
  -4   0  -4   12.31    0.32
   4   0   4   11.92    0.34
  -4   0  -4   12.19    0.36
  -4   0  -4   11.35    0.38
  -4   0  -4   11.97    0.35
  -4   0  -4    8.16    2.62
   4   0   4    7.44    2.27
  -5   0  -4    3.56    0.20
   5   0   4    3.61    0.18
  -5   0  -4    3.22    0.23
  -5   0  -4    3.88    0.18
   5   0   4    3.54    0.17
   5   0   4    3.65    0.20
   5   0   4    3.49    1.99
  -5   0  -4    4.48    1.71
  -5   0  -4    3.68    0.21
  -6   0  -4    1.00    0.17
  -6   0  -4    1.17    0.12
   6   0   4    1.05    1.30
  -6   0  -4    2.04    1.02
   6   0   4    1.11    0.14
  -6   0  -4    1.31    0.17
  -6   0  -4    1.19    0.19
   6   0   4    1.12    0.15
   6   0   4    1.24    0.12
  -7   0  -4    5.82    0.31
  -7   0  -4    6.19    0.36
   7   0   4    5.37    0.27
  -7   0  -4    5.35    0.30
  -7   0  -4    5.77    0.32
  -7   0  -4    6.08    0.25
   7   0   4    4.06    3.01
  -7   0  -4    3.76    2.38
   7   0   4    5.71    0.24
   8   0   4   23.65    0.64
  -8   0  -4   24.69    0.59
  -8   0  -4   23.10    0.71
  -8   0  -4   26.34    0.74
   8   0   4   21.96    6.24
   8   0   4   25.24    0.58
  -8   0  -4   23.41    0.71
  -8   0  -4   25.26    0.80
  -8   0  -4   23.61    6.11
  -9   0  -4   10.91    0.50
  -9   0  -4   10.76    0.49
  -9   0  -4   13.62    5.26
  -9   0  -4   10.01    0.35
   9   0   4   10.61    0.43
   9   0   4   14.22    5.48
  -9   0  -4   11.13    0.56
  -9   0  -4   11.05    0.52
 -10   0  -4   -0.12    0.15
 -10   0  -4    0.10    0.16
  10   0   4    0.00    0.10
 -10   0  -4    0.25    0.16
 -11   0  -4    0.33    0.28
 -11   0  -4    0.15    0.18
 -11   0  -4    0.48    0.19
 -12   0  -4   -0.18    0.18
 -12   0  -4    0.18    0.17
 -12  -1   4    2.82    0.36
 -12  -1   4    3.25    0.42
 -12   1   4    2.71    0.40
 -11  -1   4    6.77    0.49
 -11  -1   4    6.58    0.43
  11  -1  -4    6.90    0.42
 -11  -1   4    7.51    0.68
 -11  -1   4    8.27    0.52
 -11   1   4    6.96    0.51
 -11   1   4    7.72    0.46
 -11   1   4    6.80    0.45
 -10  -1   4    2.66    0.34
 -10  -1   4    2.66    0.34
  10  -1  -4    2.61    0.26
 -10  -1   4    2.71    0.31
 -10  -1   4    2.76    0.29
 -10   1   4    3.00    0.33
 -10   1   4    2.00    0.30
  10   1  -4    2.83    0.23
 -10   1   4    2.54    0.35
   9  -1  -4    5.95    1.91
  -9  -1   4    8.03    0.40
  -9  -1   4    8.03    0.40
   9  -1  -4    7.08    0.39
   9  -1  -4    7.47    0.17
  -9  -1   4    7.43    0.43
  -9  -1   4    7.58    0.46
  -9  -1   4    7.15    3.27
  -9   1   4    6.12    2.64
   9   1  -4    6.64    0.33
   9   1  -4    5.70    3.45
  -9   1   4    7.47    0.46
  -9   1   4    7.64    0.42
  -8  -1   4   12.89    0.47
   8  -1  -4   11.83    4.42
  -8  -1   4   13.22    0.53
  -8  -1   4   12.79    0.52
   8  -1  -4   12.54    0.47
  -8  -1   4   12.09    0.45
   8  -1  -4   12.81    0.28
  -8  -1   4   10.39    3.38
   8   1  -4   15.11    4.57
  -8   1   4   12.66    0.50
  -8   1   4   13.55    0.50
  -8   1   4   12.05    0.52
   8   1  -4   13.05    0.43
  -8   1   4   14.53    5.14
  -7  -1   4   22.76    4.99
   7  -1  -4   19.83    0.59
   7  -1  -4   17.32    5.22
  -7  -1   4   20.33    0.56
  -7  -1   4   20.39    0.57
   7  -1  -4   20.40    0.40
  -7  -1   4   20.35    0.63
   7   1  -4   13.89    3.75
  -7   1   4   21.45    0.61
  -7   1   4   19.74    0.59
  -7   1   4   22.33    5.25
  -7   1   4   20.67    0.61
   7   1  -4   19.82    0.53
  -6  -1   4    7.50    2.53
   6  -1  -4    6.62    0.18
  -6  -1   4    6.95    0.33
   6  -1  -4    6.55    0.31
  -6  -1   4    6.72    0.27
   6  -1  -4    5.71    3.15
  -6  -1   4    7.27    0.29
  -6  -1   4    6.74    0.28
   6   1  -4    6.51    0.26
  -6   1   4    7.26    0.31
  -6   1   4    6.53    0.32
  -6   1   4    7.21    0.31
   6   1  -4    5.91    2.59
  -6   1   4    7.09    0.31
  -6   1   4    6.22    2.61
   5  -1  -4   -0.17    0.81
   5  -1  -4    0.96    0.07
  -5  -1   4    1.10    0.12
  -5  -1   4    2.17    1.69
  -5  -1   4    1.27    0.13
  -5  -1   4    1.05    0.15
   5  -1  -4    1.15    0.14
  -5   1   4    0.85    1.23
  -5   1   4    0.93    0.13
   5   1  -4    1.08    0.12
   5   1  -4    2.56    1.39
  -5   1   4    1.07    0.15
  -5   1   4    0.96    0.13
   4  -1  -4   10.03    3.11
   4  -1  -4   12.68    0.35
  -4  -1   4   12.07    0.31
   4  -1  -4   12.10    0.26
   4  -1  -4   12.68    0.37
   4  -1  -4   12.27    0.36
  -4  -1   4   10.60    2.37
  -4  -1   4   11.92    0.32
  -4   1   4   12.21    0.37
  -4   1   4   11.96    0.35
  -4   1   4   11.50    3.25
  -4   1   4   12.02    0.36
   4   1  -4   12.49    0.32
   4   1  -4   10.99    2.46
   3  -1  -4   23.13    0.49
   3  -1  -4   21.38    0.49
  -3  -1   4   21.53    0.45
  -3  -1   4   21.16    2.50
   3  -1  -4   21.34    3.35
   3  -1  -4   22.49    0.48
  -3   1   4   21.23    0.48
  -3   1   4   20.34    3.17
  -3   1   4   21.43    0.48
  -3   1   4   21.09    0.49
   3   1  -4   21.68    0.45
   3   1  -4   23.04    2.67
   2  -1  -4  446.11   14.81
  -2  -1   4  483.56   11.64
  -2   1   4  475.84   15.38
   1  -1  -4  683.83   17.73
  -1   1   4  644.73   17.19
   0  -1   4    2.10    0.07
   0  -1  -4    2.11    0.10
   0  -1   4    2.37    0.65
   0  -1  -4    2.22    0.11
   0  -1  -4    2.05    0.09
   0  -1   4    1.99    0.08
   0   1  -4    2.10    0.10
   0   1   4    2.45    1.00
   0   1  -4    2.12    0.08
   0   1  -4    2.12    0.06
   0   1  -4    2.03    0.06
  -1  -1  -4  626.16   16.14
   1  -1   4  661.48   15.61
   1   1   4  633.06   15.89
  -1   1  -4  636.34   15.45
  -2  -1  -4  457.56   14.09
   2  -1   4  438.92   14.35
  -2   1  -4  481.50   14.65
   2   1   4  455.88   14.07
   3  -1   4   23.09    0.53
   3  -1   4   23.90    3.44
  -3  -1  -4   20.92    2.98
  -3  -1  -4   21.75    0.45
   3  -1   4   22.24    0.47
  -3  -1  -4   22.02    0.49
   3  -1   4   22.33    0.49
  -3  -1  -4   21.80    0.50
   3   1   4   19.75    3.03
  -3   1  -4   20.81    0.48
  -3   1  -4   21.44    0.47
   3   1   4   22.18    0.50
  -3   1  -4   21.67    0.49
   3   1   4   22.02    0.47
  -3   1  -4   22.13    0.52
   4  -1   4   12.18    3.29
   4  -1   4   12.66    0.33
  -4  -1  -4    9.70    2.61
   4  -1   4   12.38    0.36
  -4  -1  -4   12.50    0.32
  -4  -1  -4   12.18    0.43
   4   1   4   12.31    0.32
  -4   1  -4   12.97    0.40
  -4   1  -4   12.23    0.33
   4   1   4   11.72    0.34
  -4   1  -4   12.51    0.37
   4   1   4   12.92    3.25
   4   1   4   12.50    0.30
  -4   1  -4   12.63    0.37
   5  -1   4    1.12    0.14
   5  -1   4    1.11    0.15
  -5  -1  -4    1.01    0.11
   5  -1   4    1.39    0.13
  -5  -1  -4    1.15    0.16
   5   1   4    0.94    0.10
  -5   1  -4    0.91    0.11
   5   1   4    0.93    0.12
   5   1   4    1.05    0.11
  -5   1  -4    1.11    0.15
  -5   1  -4    0.94    0.15
   5   1   4    2.27    1.56
  -5   1  -4    0.95    0.15
  -6  -1  -4    5.01    2.37
  -6  -1  -4    6.81    0.35
  -6  -1  -4    6.58    0.30
   6  -1   4    6.74    0.29
   6  -1   4    7.79    2.81
  -6  -1  -4    6.92    0.32
  -6  -1  -4    6.93    0.25
  -6   1  -4    6.53    0.34
   6   1   4    3.00    2.26
   6   1   4    6.38    0.24
  -6   1  -4    6.87    0.26
  -6   1  -4    6.61    0.32
  -6   1  -4    6.31    0.30
  -6   1  -4    7.36    0.31
   6   1   4    6.58    0.24
   6   1   4    6.57    0.28
  -6   1  -4    7.77    3.30
   7  -1   4   15.58    5.55
   7  -1   4   20.06    0.58
  -7  -1  -4   19.26    4.90
   7  -1   4   20.08    0.50
  -7  -1  -4   20.04    0.61
  -7  -1  -4   19.83    0.59
  -7  -1  -4   19.88    0.66
  -7  -1  -4   19.62    0.49
  -7   1  -4   20.16    0.59
   7   1   4   22.60    5.45
  -7   1  -4   19.47    0.65
   7   1   4   20.34    0.51
  -7   1  -4   12.93    4.10
  -7   1  -4   20.28    0.51
  -7   1  -4   20.23    0.61
  -7   1  -4   18.73    0.59
  -8  -1  -4   13.11    0.39
   8  -1   4   12.70    0.47
  -8  -1  -4    9.58    3.97
  -8  -1  -4   13.29    0.50
  -8  -1  -4   12.11    0.51
   8  -1   4   12.11    3.71
  -8  -1  -4   12.33    0.55
  -8   1  -4   11.94    0.55
  -8   1  -4   15.53    5.32
  -8   1  -4   12.50    0.50
  -8   1  -4   12.11    0.48
  -8   1  -4   12.47    0.50
   8   1   4    7.24    3.49
  -8   1  -4   12.70    0.40
   8   1   4   12.22    0.37
   8   1   4   12.69    0.41
  -9  -1  -4    6.95    0.29
   9  -1   4    8.01    0.32
  -9  -1  -4   10.71    3.40
  -9  -1  -4    7.23    0.41
  -9  -1  -4    7.23    0.47
   9  -1   4   12.53    3.90
   9  -1   4    8.19    0.40
  -9  -1  -4    8.41    0.54
   9   1   4    7.59    1.45
  -9   1  -4    7.17    0.42
   9   1   4    7.21    0.33
  -9   1  -4    7.55    2.73
  -9   1  -4    7.23    0.47
  -9   1  -4    7.14    0.31
  -9   1  -4    6.96    0.41
   9   1   4    7.45    0.29
  -9   1  -4    7.34    0.41
 -10  -1  -4    2.98    0.34
 -10  -1  -4    2.62    0.32
  10  -1   4    2.51    0.27
 -10  -1  -4    2.61    0.34
 -10  -1  -4    2.97    0.30
 -10   1  -4    3.23    0.36
 -10   1  -4    2.92    0.33
 -10   1  -4    2.89    0.30
 -10   1  -4    2.23    0.34
 -11  -1  -4    8.50    0.53
 -11  -1  -4    8.48    0.50
 -11   1  -4    8.56    0.50
 -12   1  -4    3.53    0.42
 -12   1  -4    3.49    0.43
 -12  -2   4    4.29    0.44
 -12  -2   4    4.83    0.40
 -12   2   4    4.95    0.43
 -11  -2   4    0.77    0.21
 -11  -2   4    0.96    0.21
 -11  -2   4    1.21    0.26
 -11  -2   4    0.56    0.25
  11  -2  -4    0.50    0.31
 -11   2   4    0.99    0.26
 -11   2   4    0.31    0.21
  10  -2  -4    0.79    0.18
 -10  -2   4    0.80    0.18
 -10  -2   4    0.77    0.22
 -10  -2   4    0.90    0.19
 -10  -2   4    1.03    0.31
 -10   2   4    0.92    0.23
 -10   2   4    0.90    0.23
 -10   2   4    0.85    0.22
  -9  -2   4    8.18    0.46
  -9  -2   4    7.45    0.38
  -9  -2   4    8.91    0.48
   9  -2  -4    8.21    0.25
   9  -2  -4    7.57    0.41
  -9  -2   4    6.51    2.87
  -9  -2   4    7.96    0.39
   9  -2  -4   12.10    8.48
  -9   2   4    8.43    2.50
  -9   2   4    7.30    0.45
   9   2  -4    8.32    0.34
  -9   2   4    7.70    0.43
  -9   2   4    8.84    0.46
  -8  -2   4    1.58    1.53
  -8  -2   4    2.53    0.27
   8  -2  -4    0.81    1.91
   8  -2  -4    2.83    0.16
  -8  -2   4    2.84    0.23
   8  -2  -4    2.60    0.25
  -8  -2   4    2.79    0.28
  -8  -2   4    2.59    0.23
  -8   2   4    2.58    0.27
   8   2  -4    2.60    0.20
   8   2  -4    1.78    1.74
  -8   2   4    0.46    1.70
  -8   2   4    2.80    0.27
  -8   2   4    2.78    0.28
   7  -2  -4   26.43    0.55
   7  -2  -4   25.10    0.71
  -7  -2   4   25.66    0.65
  -7  -2   4   26.83    0.75
   7  -2  -4   20.52    5.79
  -7  -2   4   26.20    0.62
  -7  -2   4   27.58    5.53
  -7   2   4   26.26    0.73
  -7   2   4   25.99    0.75
  -7   2   4   26.92    0.74
   7   2  -4   26.40    0.61
  -7   2   4   26.16    5.83
   7   2  -4   27.77    4.38
  -7   2   4   28.20    0.75
  -6  -2   4    9.20    0.31
  -6  -2   4    9.30    0.16
   6  -2  -4    9.43    0.27
  -6  -2   4    9.55    0.39
   6  -2  -4    8.66    2.92
  -6  -2   4   12.68    3.37
  -6  -2   4    9.23    0.30
   6  -2  -4    9.50    0.36
   6  -2  -4    9.45    0.39
   6  -2  -4    9.29    0.37
  -6   2   4    9.62    0.40
   6   2  -4    9.22    0.29
  -6   2   4    9.30    0.38
  -6   2   4    7.17    2.96
   6   2  -4    7.33    2.54
  -6   2   4    9.34    0.37
  -6   2   4    9.42    0.38
   5  -2  -4    3.80    0.16
   5  -2  -4    4.73    2.72
   5  -2  -4    3.78    0.23
  -5  -2   4    3.93    0.10
  -5  -2   4    3.63    0.18
   5  -2  -4    3.68    0.21
   5  -2  -4    3.93    0.26
  -5  -2   4    4.93    1.70
  -5  -2   4    3.75    0.18
   5   2  -4    3.37    1.56
  -5   2   4    3.36    2.20
   5   2  -4    4.03    0.17
  -5   2   4    3.54    0.23
  -5   2   4    3.95    0.23
  -5   2   4    4.09    0.24
  -4  -2   4   52.59    4.27
   4  -2  -4   50.42    1.01
   4  -2  -4   52.44    6.24
   4  -2  -4   49.14    1.02
   4  -2  -4   51.60    0.99
  -4  -2   4   51.63    0.91
  -4   2   4   49.68    1.00
  -4   2   4   51.41    1.01
   4   2  -4   51.44    0.90
  -4   2   4   50.30    1.01
  -4   2   4   45.20    5.71
   4   2  -4   50.11    4.35
   3  -2  -4   39.75    0.79
  -3  -2   4   38.64    0.69
  -3  -2   4   38.25    2.87
   3  -2  -4   37.92    4.87
   3  -2  -4   38.15    0.76
   3  -2  -4   38.80    0.78
   3   2  -4   37.58    0.69
  -3   2   4   37.46    0.77
  -3   2   4   37.55    0.77
  -3   2   4   38.17    0.79
   3   2  -4   35.59    2.89
  -3   2   4   43.61    5.12
   2  -2  -4  132.09    8.42
  -2  -2   4  129.73    3.80
  -2   2   4  135.09    8.47
   2   2  -4  126.11    3.92
   1  -2  -4  475.88   15.66
  -1   2   4  464.12   15.53
   0   2   4  198.90    8.93
   0   2  -4  215.48    6.43
  -1  -2  -4  461.10   14.63
  -1   2  -4  477.39   13.31
   1   2   4  450.96   14.22
   2  -2   4  127.89    7.46
  -2  -2  -4  127.70    7.22
  -2   2  -4  133.79    7.60
   3  -2   4   36.88    0.73
  -3  -2  -4   32.48    0.71
  -3  -2  -4   37.56    0.71
   3  -2   4   34.95    4.43
  -3  -2  -4   38.10    0.78
   3  -2   4   39.57    0.80
  -3  -2  -4   36.47    4.09
   3  -2   4   37.75    0.74
   3   2   4   36.53    0.76
  -3   2  -4   38.27    0.79
  -3   2  -4   43.05    4.72
  -3   2  -4   38.86    0.75
  -3   2  -4   36.78    0.73
   3   2   4   36.94    0.71
  -3   2  -4   38.77    0.75
   3   2   4   34.24    0.60
   4  -2   4   50.70    1.00
   4  -2   4   49.76    1.05
  -4  -2  -4   49.38    5.23
  -4  -2  -4   51.11    0.94
   4  -2   4   49.94    5.87
  -4  -2  -4   54.89    1.05
  -4   2  -4   50.62    1.00
  -4   2  -4   52.95    1.07
  -4   2  -4   50.73    0.97
   4   2   4   50.74    0.84
   4   2   4   49.48    0.94
  -4   2  -4   53.84    1.01
   4   2   4   51.02    0.94
   4   2   4   49.77    1.01
  -5  -2  -4    2.72    1.90
   5  -2   4    3.52    0.22
   5  -2   4    2.82    1.65
  -5  -2  -4    3.79    0.24
   5  -2   4    4.19    0.27
  -5  -2  -4    3.72    0.18
   5  -2   4    3.76    0.22
   5  -2   4    4.40    0.21
   5   2   4    4.04    0.19
   5   2   4    3.65    0.14
   5   2   4    3.50    0.19
  -5   2  -4    4.05    0.23
  -5   2  -4    3.75    0.19
  -5   2  -4    3.66    0.22
  -5   2  -4    3.71    0.25
   6  -2   4    7.60    3.39
   6  -2   4    9.10    0.36
  -6  -2  -4    8.72    0.35
   6  -2   4    9.89    0.33
  -6  -2  -4    9.26    0.30
  -6  -2  -4    9.07    0.39
  -6   2  -4    6.59    2.86
   6   2   4    9.46    0.26
  -6   2  -4    8.92    0.37
   6   2   4    9.15    0.32
  -6   2  -4    8.85    0.41
  -6   2  -4    9.83    0.33
  -6   2  -4    9.01    0.37
   7  -2   4   26.50    0.63
  -7  -2  -4   26.53    0.70
   7  -2   4   26.75    0.72
  -7  -2  -4   27.98    0.77
   7  -2   4   20.13    5.71
  -7  -2  -4   23.16    5.36
  -7  -2  -4   26.23    0.60
  -7   2  -4   26.97    0.74
  -7   2  -4   26.29    0.79
   7   2   4   19.14    5.09
   7   2   4   26.34    0.56
  -7   2  -4   27.36    0.75
  -7   2  -4   25.91    0.64
  -7   2  -4   28.71    6.81
   8  -2   4    2.43    0.24
  -8  -2  -4    2.40    0.18
  -8  -2  -4    2.99    0.29
   8  -2   4    2.15    0.31
  -8  -2  -4    2.39    0.29
  -8  -2  -4    2.67    0.26
  -8   2  -4    2.95    0.27
   8   2   4    2.70    0.18
  -8   2  -4    3.49    2.61
   8   2   4    2.85    1.99
  -8   2  -4    2.85    0.27
  -8   2  -4    2.36    0.29
  -9  -2  -4    5.23    3.58
   9  -2   4    8.73    0.44
  -9  -2  -4    8.78    0.51
  -9  -2  -4    7.47    0.30
  -9  -2  -4    7.97    0.45
   9  -2   4    7.26    4.69
   9  -2   4    7.67    0.33
   9   2   4    8.09    0.30
  -9   2  -4    7.14    0.41
  -9   2  -4    8.38    0.42
  -9   2  -4    8.34    0.49
  -9   2  -4    8.32    0.44
 -10  -2  -4    1.36    0.27
 -10  -2  -4    0.89    0.24
 -10  -2  -4    1.17    0.22
 -10  -2  -4    1.08    0.25
  10  -2   4    0.81    0.20
 -10   2  -4    0.90    0.22
 -10   2  -4    0.79    0.24
 -10   2  -4    1.25    0.29
 -10   2  -4    1.09    0.24
  11  -2   4    0.80    0.22
 -11  -2  -4    0.55    0.20
 -11  -2  -4    1.12    0.29
 -11  -2  -4    0.66    0.20
 -11   2  -4    0.81    0.25
 -11   2  -4    0.79    0.23
 -12  -2  -4    3.94    0.46
 -12   2  -4    5.14    0.43
 -12   2  -4    5.07    0.44
 -11  -3   4    0.36    0.17
 -11  -3   4    0.43    0.18
 -11  -3   4    0.21    0.21
  11  -3  -4    0.38    0.17
 -11  -3   4    0.46    0.19
 -11   3   4    0.58    0.23
 -10  -3   4    9.70    0.63
  10  -3  -4   10.08    0.51
 -10  -3   4   10.72    0.48
 -10  -3   4    9.55    0.45
 -10  -3   4    9.77    0.54
 -10   3   4   10.98    0.55
 -10   3   4    9.58    0.56
 -10   3   4   11.23    0.57
  -9  -3   4    4.34    2.51
   9  -3  -4    2.76    0.19
   9  -3  -4    2.52    0.31
  -9  -3   4    3.25    0.37
  -9  -3   4    2.57    0.25
  -9  -3   4    3.38    0.26
  -9  -3   4    2.61    0.32
  -9   3   4    3.22    0.31
  -9   3   4    2.52    2.52
  -9   3   4    2.82    0.34
   9   3  -4    2.71    0.26
  -9   3   4    2.74    0.29
   8  -3  -4    8.84    0.48
  -8  -3   4    5.69    2.92
   8  -3  -4    8.84    0.45
   8  -3  -4    9.49    0.32
  -8  -3   4    9.44    0.33
   8  -3  -4    3.97    3.23
  -8  -3   4    9.03    0.38
  -8  -3   4    9.76    0.49
   8   3  -4    4.45    2.21
   8   3  -4    9.77    0.32
  -8   3   4    6.60    3.61
  -8   3   4    8.88    0.44
  -8   3   4    9.10    0.47
  -8   3   4    9.55    0.45
  -7  -3   4    4.99    0.25
  -7  -3   4    4.40    0.21
  -7  -3   4    4.32    0.13
   7  -3  -4    5.07    0.32
  -7  -3   4    4.72    0.32
  -7  -3   4    5.21    2.36
   7  -3  -4    4.85    0.23
   7  -3  -4    4.94    0.34
   7  -3  -4    4.50    0.30
   7  -3  -4    6.13    3.51
   7   3  -4    4.79    0.21
  -7   3   4    4.51    0.31
  -7   3   4    4.90    0.33
  -7   3   4    4.73    0.31
   7   3  -4    4.37    2.02
   6  -3  -4   18.58    5.31
   6  -3  -4   20.68    0.57
  -6  -3   4   21.15    0.63
  -6  -3   4   19.72    3.34
  -6  -3   4   20.99    0.51
  -6  -3   4   22.32    0.49
   6  -3  -4   20.85    0.60
   6  -3  -4   20.91    0.64
  -6  -3   4   21.08    0.41
  -6   3   4   21.47    0.62
  -6   3   4   20.88    0.61
  -6   3   4   22.43    0.66
  -6   3   4   20.35    8.20
   6   3  -4   20.81    0.47
  -6   3   4   21.76    0.64
   6   3  -4   22.72    3.44
  -5  -3   4   47.61    0.87
   5  -3  -4   53.00    7.51
   5  -3  -4   46.78    1.00
  -5  -3   4   47.52    1.02
  -5  -3   4   46.92    0.82
   5  -3  -4   47.54    0.91
  -5  -3   4   46.15    0.87
   5  -3  -4   46.49    1.03
   5  -3  -4   47.89    1.04
  -5  -3   4   45.13    4.34
   5   3  -4   50.91    4.87
  -5   3   4   47.75    1.04
  -5   3   4   55.57    6.89
  -5   3   4   47.40    1.04
   5   3  -4   47.57    0.85
  -5   3   4   47.21    1.01
  -4  -3   4   19.77    0.42
  -4  -3   4   19.42    0.40
   4  -3  -4   20.25    0.55
   4  -3  -4   19.02    0.52
   4  -3  -4   19.33    0.54
   4  -3  -4   23.71    5.49
  -4  -3   4   22.08    2.47
  -4   3   4   19.38    0.54
  -4   3   4   20.14    0.54
  -4   3   4   19.32    0.54
  -4   3   4   13.39    3.63
   4   3  -4   19.34    2.58
   4   3  -4   19.52    0.41
  -3  -3   4   54.76    0.94
   3  -3  -4   54.79    1.05
  -3  -3   4   52.74    2.99
   3  -3  -4   48.33    5.97
  -3  -3   4   56.53    1.06
   3  -3  -4   55.98    1.08
  -3   3   4   54.10    1.05
  -3   3   4   52.84    1.07
  -3   3   4   54.53    6.31
   3   3  -4   53.44    3.12
  -3   3   4   55.60    1.08
  -3   3   4   53.08    1.05
  -2  -3   4   38.19    0.69
   2  -3  -4   37.97    0.77
   2  -3  -4   37.35    0.77
   2  -3  -4   37.91    0.79
   2  -3  -4   42.85    5.13
  -2  -3   4   37.81    0.76
  -2  -3   4   37.18    0.74
  -2   3   4   39.75    0.79
  -2   3   4   38.41    0.79
   2   3  -4   38.64    1.55
  -2   3   4   38.06    0.77
   2   3  -4   38.85    1.65
  -2   3   4   37.06    0.77
  -1  -3   4   21.74    0.49
   1  -3  -4   21.86    0.51
   1  -3  -4   21.65    0.50
   1  -3  -4   21.52    0.49
   1  -3  -4   21.42    3.41
   1  -3  -4   20.90    0.48
  -1  -3   4   22.64    1.59
  -1   3   4   26.13    3.70
  -1   3   4   21.32    0.48
   1   3  -4   21.97    0.44
  -1   3   4   21.27    0.51
  -1   3   4   20.90    0.50
  -1   3   4   22.54    0.49
   0  -3   4    0.34    0.07
   0  -3   4    0.33    0.04
   0  -3  -4    0.19    0.51
   0  -3  -4    0.30    0.07
   0  -3  -4    0.31    0.07
   0  -3  -4    0.38    0.08
   0  -3   4    0.23    0.08
   0  -3   4    0.45    0.42
   0  -3   4    0.26    0.05
   0  -3   4    0.23    0.04
   0  -3  -4    0.25    0.06
   0   3  -4    0.27    0.05
   0   3   4    0.24    0.06
   0   3   4    0.26    0.07
   0   3  -4    0.16    0.42
   0   3   4   -0.16    0.68
   0   3   4    0.27    0.07
   0   3   4    0.27    0.07
   0   3  -4    0.21    0.06
   1  -3   4   23.08    0.51
   1  -3   4   22.43    0.45
  -1  -3  -4   22.45    0.48
   1  -3   4   22.08    0.40
   1  -3   4   19.19    2.67
   1  -3   4   21.41    0.51
  -1  -3  -4   22.83    0.53
  -1  -3  -4   22.06    0.52
   1  -3   4   21.82    0.45
   1   3   4   21.87    0.51
  -1   3  -4   21.47    0.51
  -1   3  -4   20.47    2.72
   1   3   4   22.22    0.46
   1   3   4   22.53    0.43
  -1   3  -4   22.15    0.43
  -1   3  -4   22.09    0.40
  -2  -3  -4   40.83    4.45
   2  -3   4   37.93    0.73
   2  -3   4   37.69    0.77
   2  -3   4   33.68    4.11
   2  -3   4   36.48    0.78
  -2  -3  -4   38.13    0.73
  -2  -3  -4   38.02    0.79
  -2  -3  -4   37.89    0.62
  -2   3  -4   39.40    0.73
  -2   3  -4   37.70    0.66
  -2   3  -4   36.96    0.72
  -2   3  -4   40.28    4.46
   2   3   4   37.67    0.71
   2   3   4   38.43    0.79
  -2   3  -4   38.73    0.80
   3  -3   4   53.49    1.09
  -3  -3  -4   56.92    5.44
   3  -3   4   54.79    1.04
  -3  -3  -4   54.73    1.01
  -3  -3  -4   54.27    1.01
  -3  -3  -4   53.98    1.08
   3  -3   4   51.47    5.70
   3  -3   4   56.62    1.04
   3  -3   4   54.31    1.12
  -3   3  -4   60.37    5.98
   3   3   4   53.86    5.08
   3   3   4   54.12    1.07
   3   3   4   53.02    0.97
  -3   3  -4   54.91    1.11
  -3   3  -4   58.12    1.04
  -3   3  -4   54.21    1.09
  -4  -3  -4   20.73    0.56
   4  -3   4   22.82    5.04
   4  -3   4   19.86    0.51
  -4  -3  -4   21.59    3.56
   4  -3   4   18.97    0.52
   4  -3   4   19.23    0.52
  -4  -3  -4   20.15    0.49
  -4  -3  -4   19.28    0.47
   4  -3   4   19.12    0.56
  -4   3  -4   20.60    0.60
  -4   3  -4   20.76    0.58
  -4   3  -4   19.51    0.52
   4   3   4   19.83    0.54
   4   3   4   19.88    0.45
  -5  -3  -4   48.17    1.05
   5  -3   4   49.03    1.07
   5  -3   4   50.46    6.99
  -5  -3  -4   45.35    0.97
  -5  -3  -4   47.99    0.92
  -5  -3  -4   43.35    5.20
   5  -3   4   49.71    1.05
   5   3   4   38.64    5.09
  -5   3  -4   46.78    1.07
   5   3   4   46.80    0.90
  -5   3  -4   48.29    1.01
   5   3   4   48.05    1.03
  -5   3  -4   44.58    6.20
  -5   3  -4   48.66    1.01
   6  -3   4   24.64    6.56
  -6  -3  -4   20.43    0.51
   6  -3   4   21.36    0.66
  -6  -3  -4   23.90    5.11
   6  -3   4   20.12    0.61
  -6  -3  -4   21.86    0.59
  -6  -3  -4   21.23    0.64
   6  -3   4   19.91    0.74
  -6   3  -4   21.49    0.61
  -6   3  -4   20.98    0.61
   6   3   4   21.38    0.52
   6   3   4   16.67    4.34
  -6   3  -4   16.77    4.73
  -6   3  -4   22.19    0.67
   6   3   4   20.97    0.38
  -7  -3  -4    5.95    2.99
   7  -3   4    4.83    0.31
  -7  -3  -4    5.15    0.34
   7  -3   4    4.30    0.33
  -7  -3  -4    4.46    0.23
  -7  -3  -4    4.61    0.28
   7   3   4    4.82    0.21
  -7   3  -4    4.13    0.33
  -7   3  -4    4.76    0.31
  -7   3  -4    4.40    0.30
   7   3   4    7.90    2.84
  -7   3  -4    2.21    1.90
   8  -3   4    9.65    0.46
   8  -3   4    7.03    4.15
  -8  -3  -4    9.36    3.55
  -8  -3  -4    9.57    0.48
  -8  -3  -4    9.76    0.43
  -8  -3  -4    8.88    0.33
   8  -3   4    8.63    0.36
  -8   3  -4    9.81    0.53
  -8   3  -4    8.92    0.44
  -8   3  -4    9.44    0.50
   8   3   4    5.25    2.51
  -8   3  -4    7.80    3.83
   8   3   4    9.36    0.25
  -9  -3  -4    3.24    0.33
   9  -3   4    2.82    5.09
   9  -3   4    2.90    0.23
   9  -3   4    2.76    0.29
  -9  -3  -4    2.84    0.20
  -9   3  -4    3.15    0.34
  -9   3  -4    3.00    0.30
  -9   3  -4    2.79    0.30
 -10  -3  -4   10.79    0.59
  10  -3   4   10.60    0.57
  10  -3   4    9.74    0.51
 -10  -3  -4   11.40    0.70
 -10  -3  -4   10.83    0.52
 -10   3  -4    9.59    0.57
 -10   3  -4   10.78    0.55
 -10   3  -4    9.39    0.51
 -10   3  -4   11.72    0.53
  11  -3   4    0.18    0.17
 -11  -3  -4    0.43    0.19
 -11  -3  -4    0.23    0.16
 -11  -3  -4    0.44    0.21
 -11   3  -4    0.40    0.20
 -11   3  -4    0.23    0.20
 -11  -4   4    0.44    0.17
  10  -4  -4    1.29    0.25
 -10  -4   4    1.12    0.25
 -10  -4   4    1.28    0.21
 -10  -4   4    1.52    0.28
 -10  -4   4    1.21    0.27
 -10   4   4    1.07    0.26
 -10   4   4    1.62    0.28
 -10   4   4    1.59    0.31
  -9  -4   4    0.12    0.12
   9  -4  -4    0.12    0.13
   9  -4  -4   -0.02    0.15
  -9  -4   4    0.05    0.16
  -9   4   4    0.07    0.15
  -9   4   4    0.18    0.15
  -9   4   4    0.26    0.16
   8  -4  -4    6.64    0.40
  -8  -4   4    3.28    1.49
   8  -4  -4    6.40    0.42
   8  -4  -4    4.96    4.50
   8  -4  -4    6.41    0.30
  -8  -4   4    5.99    0.18
  -8  -4   4    7.43    0.43
   8  -4  -4    6.76    0.63
  -8  -4   4    6.49    0.32
  -8   4   4    6.86    0.42
  -8   4   4    6.96    0.40
  -8   4   4    6.91    0.41
   8   4  -4    9.76    4.39
  -8   4   4    8.88    3.65
   8   4  -4    6.60    0.23
  -7  -4   4   37.11    0.69
  -7  -4   4   37.34    0.72
   7  -4  -4   36.71    0.82
   7  -4  -4   36.27    0.96
  -7  -4   4   36.56    0.97
   7  -4  -4   39.14    8.95
  -7  -4   4   37.61    0.81
   7  -4  -4   36.84    0.94
  -7  -4   4   47.06    5.09
   7  -4  -4   37.22    0.99
  -7   4   4   36.02    0.99
  -7   4   4   36.78    7.93
   7   4  -4   36.16    0.70
  -7   4   4   36.83    0.96
   7   4  -4   46.58    6.87
  -7   4   4   36.84    0.95
   6  -4  -4   30.23    7.33
  -6  -4   4   26.67    3.58
  -6  -4   4   26.73    0.54
   6  -4  -4   25.62    0.74
  -6  -4   4   25.47    0.73
   6  -4  -4   26.79    0.76
   6  -4  -4   25.88    0.71
  -6  -4   4   26.15    0.59
   6  -4  -4   25.56    0.63
  -6  -4   4   25.50    0.53
  -6   4   4   26.14    0.72
   6   4  -4   26.98    4.06
  -6   4   4   25.68    0.72
  -6   4   4   24.30    6.37
  -6   4   4   25.89    0.76
  -5  -4   4    1.75    1.08
  -5  -4   4    1.92    0.22
  -5  -4   4    1.86    0.12
   5  -4  -4   -0.18    1.67
   5  -4  -4    1.87    0.21
   5  -4  -4    1.82    0.19
  -5  -4   4    1.86    0.11
   5  -4  -4    1.82    0.19
  -5   4   4    1.45    0.19
   5   4  -4    1.29    0.81
  -5   4   4    1.88    0.19
   4  -4  -4   20.83    0.59
   4  -4  -4   21.53    0.57
  -4  -4   4   20.02    0.56
  -4  -4   4   20.48    0.42
  -4  -4   4   20.92    0.43
   4  -4  -4   21.40    0.60
   4  -4  -4   28.92    6.36
  -4  -4   4   18.86    2.34
  -4   4   4   20.47    0.57
   4   4  -4   24.14    2.58
  -4   4   4   20.70    0.57
  -4   4   4   20.72    0.59
  -4   4   4   20.98    0.61
  -4   4   4   27.20    5.86
  -3  -4   4   19.35    0.35
  -3  -4   4   19.11    0.51
   3  -4  -4   19.80    0.54
   3  -4  -4   17.08    4.39
  -3  -4   4   20.20    0.42
   3  -4  -4   19.50    0.52
  -3   4   4   19.09    0.52
  -3   4   4   19.96    0.56
   3   4  -4   17.32    1.61
  -3   4   4   20.40    0.55
  -3   4   4   25.04    5.52
  -3   4   4   20.09    0.53
   2  -4  -4   50.41    1.04
   2  -4  -4   51.16    1.00
   2  -4  -4   50.85    1.01
  -2  -4   4   51.47    0.97
   2  -4  -4   51.60    1.02
  -2  -4   4   49.83    0.80
   2   4  -4   51.39    0.96
  -2   4   4   52.80    1.02
  -2   4   4   45.66    5.84
  -2   4   4   49.51    1.03
  -2   4   4   51.04    1.00
   2   4  -4   52.95    2.77
  -2   4   4   49.87    1.01
   1  -4  -4   14.37    3.57
  -1  -4   4   12.57    0.33
  -1  -4   4   12.73    0.38
  -1  -4   4   10.98    1.59
   1  -4  -4   12.52    0.36
   1  -4  -4   12.36    0.39
  -1  -4   4   11.90    0.25
   1  -4  -4   12.65    0.38
   1   4  -4   11.85    0.32
  -1   4   4   10.60    3.15
   1   4  -4   11.45    0.36
  -1   4   4   12.19    0.35
  -1   4   4   12.05    0.35
  -1   4   4   12.05    0.39
  -1   4   4   12.34    0.37
   0  -4   4   11.69    0.28
   0  -4  -4   11.79    0.34
   0  -4   4   11.76    0.37
   0  -4  -4    8.68    2.57
   0  -4   4   11.82    0.28
   0  -4  -4   12.07    0.32
   0  -4   4   12.39    0.30
   0  -4  -4   12.42    0.39
   0   4  -4   12.72    0.30
   0   4   4   11.92    0.38
   0   4   4   10.46    3.07
   0   4   4   11.90    0.32
   0   4  -4    9.29    2.09
   0   4  -4   12.26    0.37
   0   4   4   12.01    0.37
   0   4   4   12.17    0.33
  -1  -4  -4   12.39    0.30
  -1  -4  -4   12.82    0.35
   1  -4   4   12.33    0.29
   1  -4   4   12.65    0.32
   1  -4   4   12.08    0.37
   1  -4   4   11.63    0.31
  -1  -4  -4   12.25    0.40
  -1  -4  -4   12.55    0.40
   1   4   4   12.56    0.32
  -1   4  -4   12.21    0.38
  -1   4  -4   12.19    0.29
   1   4   4   12.99    3.24
  -1   4  -4   11.92    0.28
   1   4   4   11.31    0.37
  -1   4  -4   12.50    0.29
  -2  -4  -4   50.36    0.85
   2  -4   4   50.36    0.96
   2  -4   4   50.68    1.01
  -2  -4  -4   50.36    1.03
   2  -4   4   53.59    5.72
  -2  -4  -4   50.23    1.05
   2  -4   4   50.62    1.04
  -2   4  -4   51.16    0.93
   2   4   4   49.75    1.01
   2   4   4   51.17    0.91
   2   4   4   53.84    5.60
  -2   4  -4   51.06    0.89
   2   4   4   50.99    5.05
  -2   4  -4   49.94    5.28
  -2   4  -4   51.08    0.94
  -2   4  -4   51.30    1.04
   3  -4   4   19.87    0.56
   3  -4   4   17.82    4.20
  -3  -4  -4   13.17    3.31
   3  -4   4   20.36    0.52
  -3  -4  -4   19.08    0.55
  -3  -4  -4   18.91    0.49
   3  -4   4   18.49    0.59
  -3  -4  -4   19.75    0.49
   3   4   4   19.71    0.54
  -3   4  -4   17.05    4.16
   3   4   4   19.47    0.43
  -3   4  -4   20.21    0.57
  -3   4  -4   19.78    0.50
   3   4   4   19.58    3.24
  -3   4  -4   19.76    0.44
  -3   4  -4   20.35    0.49
  -4  -4  -4   21.04    0.61
   4  -4   4   20.52    0.63
  -4  -4  -4   20.98    0.52
   4  -4   4   21.65    0.56
  -4  -4  -4   17.66    3.96
   4  -4   4   18.75    4.49
  -4  -4  -4   20.48    0.52
  -4   4  -4   20.32    0.55
  -4   4  -4   24.41    7.17
   4   4   4   20.82    0.58
   4   4   4   15.94    3.56
  -4   4  -4   21.25    0.55
  -4   4  -4   21.05    0.62
   4   4   4   20.73    0.46
  -5  -4  -4   -0.05    0.99
   5  -4   4    1.84    0.22
  -5  -4  -4    1.66    0.16
  -5  -4  -4    1.78    0.15
  -5  -4  -4    1.94    0.23
   5  -4   4    1.96    0.20
   5  -4   4    1.73    0.23
   5  -4   4    1.49    2.16
  -5   4  -4    1.77    0.18
   5   4   4    2.19    1.30
  -5   4  -4    1.94    0.21
  -5   4  -4    0.20    1.28
   5   4   4    1.81    0.13
   6  -4   4   22.15    6.14
  -6  -4  -4   24.57    5.16
  -6  -4  -4   27.25    0.77
   6  -4   4   25.04    0.73
   6  -4   4   26.88    0.68
   6  -4   4   25.16    0.76
  -6  -4  -4   25.91    0.62
  -6  -4  -4   27.07    0.67
  -6   4  -4   26.40    0.71
   6   4   4   26.03    0.58
  -6   4  -4   24.62    6.10
  -6   4  -4   24.90    0.71
  -6   4  -4   25.48    0.77
   6   4   4   24.81    5.22
   7  -4   4   37.67    0.96
   7  -4   4   37.07    0.88
   7  -4   4   37.65    1.02
   7  -4   4   35.44    8.21
  -7  -4  -4   36.51    0.99
  -7  -4  -4   37.49    0.89
  -7  -4  -4   36.52    0.80
  -7  -4  -4   33.28    6.57
  -7   4  -4   37.84    0.95
  -7   4  -4   39.37    6.47
   7   4   4   37.41    6.07
  -7   4  -4   37.38    0.95
  -7   4  -4   35.85    1.01
   8  -4   4    7.22    2.97
   8  -4   4    6.71    0.35
   8  -4   4    6.55    0.40
  -8  -4  -4    6.12    0.42
  -8  -4  -4    6.50    0.36
   8  -4   4    6.83    0.45
  -8  -4  -4    6.19    0.29
  -8  -4  -4    5.38    2.36
  -8   4  -4    6.48    0.43
   8   4   4    5.10    2.74
  -8   4  -4    7.50    0.41
  -8   4  -4    6.38    0.39
  -9  -4  -4    0.21    0.23
   9  -4   4    0.16    0.15
   9  -4   4    0.33    0.13
  -9  -4  -4    0.28    0.17
   9  -4   4    5.32    3.23
  -9   4  -4    0.17    0.17
  -9   4  -4    0.03    0.13
  -9   4  -4    0.15    0.16
  -9   4  -4   -2.28    2.30
  10  -4   4    1.02    0.24
 -10  -4  -4    1.52    0.29
 -10  -4  -4    1.66    0.26
 -10   4  -4    1.61    0.32
 -10   4  -4    2.06    0.30
 -10   4  -4    1.29    0.27
 -11  -4  -4    0.51    0.18
 -11   4  -4    0.35    0.21
 -11  -5   4    0.23    0.22
 -11   5   4    0.28    0.20
 -10  -5   4   -0.09    0.17
 -10  -5   4    0.58    0.24
  10  -5  -4    0.38    0.22
 -10   5   4    0.11    0.30
 -10   5   4    0.15    0.16
   9  -5  -4    0.26    0.12
  -9  -5   4    0.36    0.13
   9  -5  -4    0.29    0.18
   9  -5  -4    0.47    0.18
  -9  -5   4    0.03    0.19
  -9   5   4    0.26    0.18
  -9   5   4    0.42    0.17
   8  -5  -4   12.86    6.30
   8  -5  -4   11.46    0.43
  -8  -5   4   10.45    0.52
   8  -5  -4   10.43    0.52
  -8  -5   4   11.18    0.41
   8  -5  -4   10.44    0.54
   8  -5  -4   11.42    0.53
  -8  -5   4   11.03    3.06
  -8   5   4   11.07    0.51
   8   5  -4   10.94    3.89
  -8   5   4   12.28    0.58
  -8   5   4   11.49    0.53
  -8   5   4   12.60    0.55
   7  -5  -4    2.77    1.44
   7  -5  -4    1.83    0.27
  -7  -5   4    1.57    0.16
  -7  -5   4    1.77    0.26
  -7  -5   4    1.29    0.13
   7  -5  -4    1.99    0.28
  -7  -5   4    1.58    0.10
   7  -5  -4    1.27    0.23
   7  -5  -4    1.73    0.21
  -7   5   4    1.46    0.24
  -7   5   4    1.67    0.25
  -7   5   4    1.83    1.94
  -7   5   4    1.87    0.30
   7   5  -4    3.74    1.93
  -7   5   4    1.18    0.22
   6  -5  -4    3.92    0.29
  -6  -5   4    5.10    1.62
  -6  -5   4    3.78    0.30
  -6  -5   4    4.54    0.16
  -6  -5   4    4.28    0.21
   6  -5  -4    4.19    0.33
  -6  -5   4    4.48    0.21
   6  -5  -4   -0.66    3.05
   6  -5  -4    3.90    0.31
   6  -5  -4    4.39    0.27
  -6   5   4    4.34    0.33
  -6   5   4    4.17    0.29
  -6   5   4    3.93    0.29
  -6   5   4    4.46    0.31
  -6   5   4    2.11    2.12
  -5  -5   4   11.02    1.85
  -5  -5   4   13.10    0.48
   5  -5  -4   12.99    0.51
   5  -5  -4   12.45    0.48
  -5  -5   4   12.41    0.30
  -5  -5   4   11.73    0.32
   5  -5  -4   12.64    0.46
   5  -5  -4   23.80    6.33
   5   5  -4   15.65    2.63
  -5   5   4   12.81    0.47
  -5   5   4   12.19    0.46
  -5   5   4   10.19    3.51
  -5   5   4   12.83    0.51
   4  -5  -4    1.95    0.21
  -4  -5   4    1.80    0.11
   4  -5  -4    1.76    0.22
  -4  -5   4    1.93    0.11
   4  -5  -4    1.70    0.23
   4  -5  -4    3.21    2.51
  -4  -5   4    2.07    0.19
   4   5  -4    1.29    0.74
  -4   5   4    1.94    0.19
  -4   5   4    1.97    1.45
  -4   5   4    2.20    0.20
  -4   5   4    1.89    0.21
  -3  -5   4   46.52    1.02
  -3  -5   4   47.39    0.80
   3  -5  -4   50.25    1.08
   3  -5  -4   41.51    6.28
   3  -5  -4   47.40    1.03
  -3  -5   4   47.73    0.86
  -3  -5   4   46.31    1.00
   3  -5  -4   46.30    1.00
  -3   5   4   46.70    1.05
  -3   5   4   45.44    0.99
   3   5  -4   48.19    3.13
   3   5  -4   48.03    3.02
  -3   5   4   46.72    1.00
   2  -5  -4    5.31    2.14
   2  -5  -4    3.93    0.23
   2  -5  -4    4.07    0.25
   2  -5  -4    4.11    0.23
  -2  -5   4    3.82    0.21
  -2  -5   4    3.54    0.23
  -2  -5   4    3.95    0.13
   2  -5  -4    3.62    0.22
   2   5  -4    3.76    0.20
   2   5  -4    3.87    1.06
  -2   5   4    3.30    0.21
  -2   5   4    3.98    0.25
  -2   5   4    3.85    0.22
   1  -5  -4    1.27    1.39
   1  -5  -4    1.37    0.14
   1  -5  -4    0.85    0.14
  -1  -5   4    0.85    0.78
  -1  -5   4    1.09    0.15
   1  -5  -4    1.14    0.16
  -1  -5   4    1.12    0.13
  -1  -5   4    1.09    0.08
   1  -5  -4    1.00    0.13
   1   5  -4    1.00    0.14
  -1   5   4    1.03    0.13
   1   5  -4    1.08    0.12
  -1   5   4    1.09    0.15
  -1   5   4    1.04    0.14
   0  -5  -4    3.10    0.20
   0  -5  -4    3.70    0.24
   0  -5  -4    3.73    0.19
   0  -5  -4    5.12    2.33
   0  -5  -4    3.29    0.19
   0  -5   4    3.86    1.66
   0  -5   4    3.44    0.17
   0  -5   4    3.51    0.16
   0  -5   4    3.76    0.27
   0   5  -4    3.47    0.16
   0   5  -4    3.28    0.21
   0   5   4    3.20    0.18
   0   5   4    3.56    0.23
   0   5   4    3.63    0.21
   1  -5   4    1.24    0.11
  -1  -5  -4    0.89    0.14
   1  -5   4    1.10    0.12
  -1  -5  -4    1.12    0.14
   1  -5   4    0.87    0.13
  -1  -5  -4    0.86    0.10
   1  -5   4    1.18    0.16
   1  -5   4    2.76    0.79
   1   5   4    1.11    0.11
  -1   5  -4    1.08    0.09
   1   5   4   -0.08    0.86
  -1   5  -4    1.07    0.09
  -1   5  -4    0.40    0.92
  -1   5  -4    1.20    0.16
   1   5   4    1.12    0.86
  -1   5  -4    1.09    0.10
   1   5   4    0.97    0.15
  -2  -5  -4    3.65    0.25
   2  -5   4    3.68    0.23
  -2  -5  -4    3.91    0.15
  -2  -5  -4    3.91    0.20
  -2  -5  -4    3.84    0.24
   2  -5   4    3.88    0.25
   2  -5   4    3.91    0.21
   2  -5   4    2.74    1.69
   2   5   4    4.82    1.83
   2   5   4    3.71    0.23
   2   5   4    8.63    3.09
  -2   5  -4    3.62    0.18
  -2   5  -4    4.05    0.17
  -2   5  -4    3.73    0.18
  -2   5  -4    3.54    0.24
   2   5   4    4.05    0.17
   3  -5   4   48.84    1.03
   3  -5   4   47.73    1.07
  -3  -5  -4   48.30    0.77
  -3  -5  -4   48.29    0.95
  -3  -5  -4   46.72    1.04
   3  -5   4   45.65    6.12
   3  -5   4   44.77    0.97
   3   5   4   46.47    5.55
  -3   5  -4   48.60    1.08
   3   5   4   47.67    0.87
  -3   5  -4   46.28    0.95
   3   5   4   48.52    1.04
  -3   5  -4   52.65    6.45
   3   5   4   48.58    5.26
  -3   5  -4   47.48    0.94
  -3   5  -4   47.31    0.90
  -4  -5  -4    1.99    0.18
  -4  -5  -4    2.02    0.21
   4  -5   4    1.79    0.19
   4  -5   4    1.67    0.21
   4  -5   4    2.54    1.95
  -4  -5  -4    1.19    1.35
   4  -5   4    1.61    0.17
  -4   5  -4    2.03    0.19
  -4   5  -4    0.93    1.63
  -4   5  -4    2.21    0.16
   4   5   4    2.07    0.23
   4   5   4    1.85    0.12
   4   5   4    0.54    0.95
  -4   5  -4    1.73    0.24
  -5  -5  -4   11.11    3.02
  -5  -5  -4   12.22    0.49
   5  -5   4   13.30    0.52
  -5  -5  -4   12.79    0.42
   5  -5   4   12.26    0.44
  -5  -5  -4   12.15    0.41
   5  -5   4   12.58    0.49
   5  -5   4   12.20    0.45
   5  -5   4   12.82    3.95
  -5   5  -4   12.06    0.52
  -5   5  -4   12.97    0.45
  -5   5  -4   10.52    3.73
  -5   5  -4   12.36    0.51
  -5   5  -4   12.20    0.39
   5   5   4   12.04    0.32
   5   5   4   12.22    0.47
   5   5   4   13.37    3.64
   6  -5   4    6.93    3.28
   6  -5   4    4.57    0.32
  -6  -5  -4    4.15    0.32
   6  -5   4    4.50    0.35
   6  -5   4    4.40    0.30
   6  -5   4    3.89    0.31
  -6  -5  -4    3.94    0.26
  -6  -5  -4    4.25    0.24
  -6  -5  -4    1.61    1.39
  -6   5  -4    4.73    0.30
  -6   5  -4    4.41    0.29
   6   5   4    1.33    1.36
  -6   5  -4    1.09    2.42
  -6   5  -4    4.87    0.35
   6   5   4    4.42    0.31
  -6   5  -4    3.87    0.24
  -7  -5  -4    1.62    0.44
   7  -5   4    1.15    0.22
  -7  -5  -4    1.41    1.76
   7  -5   4    1.54    2.46
   7  -5   4    1.26    0.20
  -7  -5  -4    1.44    0.21
  -7  -5  -4    1.48    0.18
  -7   5  -4    1.72    0.25
  -7   5  -4    1.14    0.22
   7   5   4    2.00    1.26
  -7   5  -4    1.45    0.22
   8  -5   4   10.90    0.53
  -8  -5  -4   11.41    0.47
  -8  -5  -4   11.36    0.56
  -8  -5  -4   10.83    0.39
   8  -5   4   11.20    0.47
   8  -5   4   10.85    0.56
   8  -5   4    7.85    3.36
  -8   5  -4   10.64    0.50
  -8   5  -4   10.73    0.51
  -8   5  -4   11.10    0.57
  -8   5  -4    6.00    4.70
   9  -5   4    1.63    3.26
   9  -5   4    0.15    0.15
  -9  -5  -4    0.31    0.15
   9  -5   4    0.08    0.15
  -9   5  -4    0.37    0.19
  -9   5  -4    0.21    0.16
  -9   5  -4    0.45    0.19
 -10  -5  -4    0.13    0.14
  10  -5   4    0.02    0.17
 -10  -5  -4    0.31    0.21
 -10   5  -4    0.21    0.19
 -11  -5  -4    0.25    0.21
 -11  -5  -4    0.39    0.18
 -11   5  -4    0.41    0.20
  10  -6  -4    0.59    0.24
 -10  -6   4    1.45    0.29
 -10   6   4    1.30    0.33
 -10   6   4    1.06    0.22
   9  -6  -4    1.00    0.23
   9  -6  -4    0.38    0.24
   9  -6  -4    0.76    0.20
   9  -6  -4    0.30    0.17
  -9  -6   4    0.96    0.25
  -9  -6   4    0.45    0.14
  -9   6   4    0.80    0.26
  -9   6   4    0.36    0.19
  -9   6   4    0.38    0.21
  -9   6   4    0.57    0.19
   8  -6  -4   -4.66    3.16
  -8  -6   4    0.17    0.12
   8  -6  -4    0.23    0.16
   8  -6  -4    0.26    0.12
  -8  -6   4    0.02    0.15
   8  -6  -4    0.52    0.20
   8  -6  -4    0.25    0.19
  -8  -6   4    0.17    1.38
  -8   6   4    0.59    0.18
  -8   6   4    0.55    0.20
  -8   6   4    0.05    0.15
  -8   6   4    1.09    3.04
   8   6  -4   -2.54    2.18
   7  -6  -4   12.44    5.57
   7  -6  -4    8.60    0.45
   7  -6  -4    8.10    0.48
  -7  -6   4    9.08    0.49
   7  -6  -4    8.32    0.47
  -7  -6   4    8.54    0.32
  -7  -6   4    8.03    0.32
  -7  -6   4    9.04    3.00
   7  -6  -4    8.83    0.41
  -7   6   4    8.61    0.47
  -7   6   4    8.48    0.45
   7   6  -4    6.64    2.62
  -7   6   4    5.72    3.55
  -7   6   4    8.62    0.49
  -7   6   4    7.61    0.43
   6  -6  -4    6.99    4.09
  -6  -6   4   13.25    0.39
  -6  -6   4   13.87    0.29
   6  -6  -4   13.60    0.54
   6  -6  -4   12.88    0.55
   6  -6  -4   13.51    0.58
   6  -6  -4   14.03    0.51
  -6  -6   4   13.84    0.56
   6   6  -4   18.23    2.36
  -6   6   4   13.75    0.54
  -6   6   4   13.98    0.59
  -6   6   4   13.50    5.50
  -6   6   4   13.61    0.54
  -6   6   4   13.40    0.53
  -5  -6   4    4.62    0.32
   5  -6  -4    4.32    0.31
   5  -6  -4    4.12    0.31
  -5  -6   4    4.22    0.16
  -5  -6   4    3.72    0.29
   5  -6  -4    8.54    3.99
   5  -6  -4    4.76    0.35
  -5  -6   4    4.16    0.19
  -5   6   4    4.34    0.29
  -5   6   4    5.14    0.35
   5   6  -4    2.24    1.50
   5   6  -4    7.03    1.57
  -5   6   4    3.86    0.29
  -5   6   4    4.46    0.29
  -4  -6   4   26.49    0.73
   4  -6  -4   25.91    0.73
   4  -6  -4   28.27    0.80
  -4  -6   4   26.17    0.54
   4  -6  -4   34.13    7.67
  -4  -6   4   26.28    0.54
   4  -6  -4   25.73    0.75
  -4  -6   4   27.50    0.76
   4   6  -4   27.78    2.66
   4   6  -4   29.56    2.63
  -4   6   4   25.21    0.71
  -4   6   4   26.91    0.73
  -4   6   4   29.99    7.28
  -4   6   4   24.32    0.76
  -3  -6   4   20.56    0.63
   3  -6  -4   14.20    3.96
   3  -6  -4   21.01    0.60
  -3  -6   4   21.55    0.48
   3  -6  -4   21.08    0.66
  -3  -6   4   20.43    0.44
  -3  -6   4   21.68    0.69
  -3   6   4   20.07    0.65
   3   6  -4   17.93    2.36
   3   6  -4   21.00    0.57
  -3   6   4   22.17    0.62
  -3   6   4   26.01    6.59
  -3   6   4   21.09    0.59
  -2  -6   4    9.18    0.25
   2  -6  -4    9.46    0.41
   2  -6  -4    8.97    0.36
  -2  -6   4    9.32    0.40
   2  -6  -4    9.80    0.38
   2  -6  -4    8.10    2.97
   2  -6  -4    8.82    0.36
  -2   6   4   11.73    3.63
  -2   6   4    9.40    0.35
  -2   6   4    8.92    0.36
  -2   6   4    9.31    0.41
   2   6  -4    8.75    1.93
   2   6  -4    9.75    2.34
   2   6  -4    9.15    0.33
  -1  -6   4    6.80    0.23
   1  -6  -4    2.79    2.10
   1  -6  -4    7.01    0.35
   1  -6  -4    7.07    0.30
   1  -6  -4    6.92    0.35
  -1  -6   4    6.67    0.28
   1  -6  -4    6.75    0.31
  -1  -6   4    6.88    0.33
  -1  -6   4    7.14    1.94
   1   6  -4    5.89    2.06
  -1   6   4    6.98    0.28
  -1   6   4    6.90    0.35
   1   6  -4    6.48    0.32
  -1   6   4    6.49    0.30
  -1   6   4    5.10    2.55
   1   6  -4    6.40    0.26
   0  -6  -4    1.08    0.14
   0  -6  -4    1.45    0.18
   0  -6   4    1.11    0.12
   0  -6  -4    0.84    0.14
   0  -6   4    0.75    1.01
   0  -6  -4    1.10    0.14
   0  -6   4    1.08    0.13
   0  -6  -4    0.45    1.03
   0  -6   4    0.81    0.15
   0   6  -4    0.76    1.11
   0   6   4    0.96    0.16
   0   6   4    0.14    1.66
   0   6   4    1.25    0.17
   0   6  -4    0.91    0.12
   0   6  -4    1.12    0.17
   0   6   4    1.07    0.13
  -1  -6  -4    6.76    0.29
  -1  -6  -4    6.74    0.25
   1  -6   4    7.16    0.27
   1  -6   4    7.09    0.33
  -1  -6  -4    6.51    0.34
   1  -6   4    6.59    0.25
   1  -6   4    7.08    0.35
   1  -6   4    5.29    1.93
   1   6   4    6.54    0.24
  -1   6  -4    5.59    2.38
   1   6   4    6.20    2.81
   1   6   4    6.89    0.32
  -1   6  -4    6.30    0.33
  -1   6  -4    6.87    0.25
   1   6   4    5.16    2.51
  -1   6  -4    6.72    0.21
  -1   6  -4    6.72    0.21
   2  -6   4    9.88    0.35
   2  -6   4    7.81    3.11
   2  -6   4    9.16    0.41
  -2  -6  -4    9.56    0.40
  -2  -6  -4    8.64    0.40
  -2  -6  -4    9.48    0.27
  -2  -6  -4    9.05    0.39
   2  -6   4    9.20    0.39
   2   6   4   12.68    3.95
   2   6   4    9.39    0.28
   2   6   4    8.16    2.75
  -2   6  -4    9.13    0.40
  -2   6  -4    9.98    0.31
  -2   6  -4    8.86    0.29
  -2   6  -4    8.94    0.30
   2   6   4    9.51    0.39
   3  -6   4   20.88    0.66
  -3  -6  -4   22.66    0.68
  -3  -6  -4   20.59    0.64
  -3  -6  -4   22.53    0.56
   3  -6   4   15.18    4.47
   3  -6   4   21.04    0.62
   3  -6   4   20.05    0.57
   3  -6   4   20.49    0.64
  -3   6  -4   20.16    0.60
   3   6   4   21.06    0.45
  -3   6  -4   19.04    5.19
  -3   6  -4   20.98    0.66
   3   6   4   19.62    4.15
  -3   6  -4   21.27    0.51
   3   6   4   29.67    6.19
  -3   6  -4   20.45    0.54
   4  -6   4   26.98    0.71
   4  -6   4   25.89    0.78
   4  -6   4   26.97    0.73
  -4  -6  -4   27.22    0.77
  -4  -6  -4   25.51    0.77
   4  -6   4   18.90    5.23
  -4  -6  -4   25.70    0.65
   4  -6   4   24.99    0.74
  -4   6  -4   26.15    0.68
  -4   6  -4   26.05    0.78
   4   6   4   25.51    0.51
   4   6   4   26.39    0.74
   4   6   4   22.23    4.67
  -4   6  -4   24.77    6.35
   4   6   4   33.53    6.69
  -4   6  -4   25.87    0.61
  -4   6  -4   26.91    0.67
  -5  -6  -4    4.47    0.26
   5  -6   4    9.09    3.42
   5  -6   4    4.17    0.30
   5  -6   4    4.15    0.33
   5  -6   4    4.34    0.32
  -5  -6  -4    3.78    0.31
   5  -6   4    3.84    0.28
  -5  -6  -4    4.21    0.27
  -5   6  -4    4.39    0.25
  -5   6  -4    5.02    0.30
   5   6   4    3.94    0.31
   5   6   4    4.50    0.16
   5   6   4    4.11    1.88
  -5   6  -4    3.92    0.28
  -5   6  -4    2.46    3.46
  -5   6  -4    4.50    0.34
   6  -6   4   13.08    0.59
  -6  -6  -4   14.46    0.59
   6  -6   4   13.31    5.63
   6  -6   4   13.08    0.54
   6  -6   4   14.02    0.57
  -6  -6  -4   13.99    0.48
   6  -6   4   13.43    0.52
  -6   6  -4   14.14    0.47
   6   6   4   10.27    3.59
  -6   6  -4   12.95    0.58
  -6   6  -4   12.74    0.50
   6   6   4   12.52    0.53
  -6   6  -4   20.57    6.37
  -6   6  -4   13.91    0.53
   7  -6   4    8.23    0.50
  -7  -6  -4    8.49    0.37
   7  -6   4    8.49    0.41
  -7  -6  -4   11.52    3.92
  -7  -6  -4    8.28    0.39
   7  -6   4    9.18    0.48
  -7  -6  -4   10.01    0.51
   7  -6   4    8.88    0.47
   7  -6   4    7.87    4.49
   7   6   4    8.04    4.23
  -7   6  -4    8.63    0.50
  -7   6  -4    8.25    0.38
  -7   6  -4    8.84    0.44
  -7   6  -4   14.01    5.01
  -7   6  -4    8.96    0.55
   8  -6   4    0.11    0.16
  -8  -6  -4    0.27    0.12
  -8  -6  -4    0.26    0.14
   8  -6   4    0.05    0.15
   8  -6   4    0.19    0.18
   8  -6   4    6.33    3.91
  -8  -6  -4    0.53    0.19
  -8   6  -4    1.84    4.05
  -8   6  -4    0.00    0.14
  -8   6  -4    0.20    0.18
  -8   6  -4    0.55    0.18
  -8   6  -4    0.24    0.13
  -9  -6  -4    0.61    0.17
   9  -6   4    0.46    0.16
   9  -6   4    0.62    0.21
   9  -6   4    4.36    3.70
   9  -6   4    0.61    0.23
  -9  -6  -4    0.77    0.21
  -9   6  -4    0.50    0.19
  -9   6  -4   -1.23    2.35
  -9   6  -4    1.09    0.25
 -10  -6  -4    0.92    0.22
 -10   6  -4    1.08    0.26
   9  -7  -4    1.70    0.32
  -9  -7   4    1.71    0.31
   9  -7  -4    1.43    0.28
  -9   7   4    1.94    0.33
  -9   7   4    0.93    0.24
   8  -7  -4    0.90    0.23
   8  -7  -4    0.61    0.23
   8  -7  -4    6.62    3.62
   8  -7  -4    0.82    0.22
  -8   7   4    0.70    0.23
  -8   7   4    0.90    0.22
  -8   7   4    0.88    0.21
  -8   7   4    1.01    0.22
  -7  -7   4   -0.08    0.16
   7  -7  -4    0.04    0.14
   7  -7  -4   -0.14    0.14
   7  -7  -4    3.72    3.60
  -7  -7   4   -0.03    0.09
  -7  -7   4   -0.22    0.11
   7  -7  -4   -0.04    0.12
   7  -7  -4   -0.01    0.11
  -7   7   4    0.24    0.16
  -7   7   4   -0.04    0.14
  -7   7   4   -0.04    0.13
   7   7  -4    0.14    1.38
   7   7  -4   -0.24    1.34
  -7   7   4   -2.20    2.92
  -6  -7   4    8.35    0.39
   6  -7  -4    9.20    0.44
  -6  -7   4    8.05    0.46
   6  -7  -4    8.64    0.50
  -6  -7   4    8.46    0.47
   6  -7  -4   15.09    5.27
   6  -7  -4    7.48    0.45
   6  -7  -4    9.18    0.46
  -6   7   4    8.26    0.49
  -6   7   4    8.53    0.43
   6   7  -4    9.82    2.70
  -6   7   4    8.33    0.43
  -6   7   4    8.52    0.44
   6   7  -4   10.98    2.49
  -5  -7   4    1.46    0.23
  -5  -7   4    1.59    0.11
   5  -7  -4    1.19    0.23
   5  -7  -4   -0.39    2.16
   5  -7  -4    1.31    0.23
  -5  -7   4    1.80    0.25
   5  -7  -4    1.40    0.26
  -5   7   4    4.47    1.65
  -5   7   4    1.44    0.22
   5   7  -4    0.92    0.99
   5   7  -4    0.44    1.03
  -5   7   4    1.68    0.26
  -5   7   4    1.53    0.22
  -5   7   4    1.69    0.24
   4  -7  -4   37.98    0.96
  -4  -7   4   36.54    0.71
  -4  -7   4   36.59    0.73
  -4  -7   4   37.33    0.94
  -4  -7   4   36.84    0.98
   4  -7  -4   37.49    1.02
   4  -7  -4   31.86    7.58
   4  -7  -4   35.42    0.95
  -4   7   4   37.07    0.90
   4   7  -4   32.63    3.37
   4   7  -4   34.03    3.12
  -4   7   4   38.02    0.93
  -4   7   4   34.28    0.91
  -4   7   4   48.40   10.22
  -4   7   4   38.44    1.03
   3  -7  -4    3.40    2.76
   3  -7  -4    4.39    0.30
   3  -7  -4    4.54    0.29
  -3  -7   4    4.49    0.32
  -3  -7   4    4.54    0.21
  -3  -7   4    4.64    0.20
   3  -7  -4    4.33    0.33
  -3  -7   4    4.21    0.28
   3   7  -4    4.95    0.28
  -3   7   4    4.55    0.29
  -3   7   4    0.51    2.34
  -3   7   4    4.40    0.28
  -3   7   4    4.57    0.33
   3   7  -4    3.49    1.62
   3   7  -4    5.34    1.53
   2  -7  -4   26.94    0.80
   2  -7  -4   26.07    0.71
   2  -7  -4   24.35    6.26
   2  -7  -4   25.71    0.71
  -2  -7   4   27.84    0.80
  -2  -7   4   25.48    0.71
  -2  -7   4   26.84    0.58
  -2   7   4   26.48    0.68
  -2   7   4   36.22    8.26
   2   7  -4   24.77    3.51
   2   7  -4   31.22    3.27
   2   7  -4   25.89    0.67
  -2   7   4   26.53    0.79
  -2   7   4   27.42    0.73
   1  -7  -4   20.00    0.67
  -1  -7   4   22.86    3.29
  -1  -7   4   20.39    0.60
   1  -7  -4   15.21    4.61
  -1  -7   4   19.34    0.62
   1  -7  -4   19.56    0.60
  -1  -7   4   20.41    0.66
   1  -7  -4   19.87    0.58
   1  -7  -4   19.87    0.58
  -1   7   4   20.76    0.67
  -1   7   4   18.21    4.61
   1   7  -4   23.80    3.55
  -1   7   4   19.61    0.53
   1   7  -4   20.11    0.54
  -1   7   4   18.58    0.59
   0  -7  -4    6.39    0.36
   0  -7   4    5.77    0.27
   0  -7  -4    5.66    0.29
   0  -7  -4    6.57    3.32
   0  -7   4    6.33    0.34
   0  -7   4    3.00    1.72
   0  -7   4    5.79    0.35
   0  -7  -4    6.36    0.29
   0  -7  -4    5.91    0.32
   0   7  -4    5.52    0.26
   0   7   4    5.62    0.34
   0   7  -4    6.18    0.35
   0   7   4    3.22    2.28
   0   7   4    6.12    0.26
   0   7   4    5.79    0.31
   0   7  -4    3.96    2.10
  -1  -7  -4   19.34    0.66
  -1  -7  -4   20.51    0.52
   1  -7   4   19.66    0.51
   1  -7   4   20.52    0.54
   1  -7   4   20.80    4.78
   1  -7   4   19.45    0.65
  -1  -7  -4   19.60    0.57
   1  -7   4   20.26    0.62
  -1  -7  -4   19.47    0.61
   1   7   4   14.92    4.16
   1   7   4   19.33    0.48
   1   7   4   19.01    0.61
   1   7   4   27.60    6.26
  -1   7  -4   19.32    0.50
  -1   7  -4   19.88    0.65
  -1   7  -4   20.48    0.42
  -1   7  -4   17.39    4.06
  -1   7  -4   19.97    0.42
   2  -7   4   26.24    0.79
   2  -7   4   26.30    0.67
   2  -7   4   18.52    4.71
  -2  -7  -4   27.24    0.80
  -2  -7  -4   25.82    0.57
   2  -7   4   26.63    0.75
  -2  -7  -4   26.14    0.75
   2  -7   4   25.86    0.72
  -2   7  -4   26.38    0.61
   2   7   4   28.35    4.46
   2   7   4   20.92    4.98
  -2   7  -4   25.66    0.59
   2   7   4   26.12    0.55
  -2   7  -4   26.30    5.86
   2   7   4   25.96    0.73
  -2   7  -4   27.09    0.79
   3  -7   4    4.57    0.32
   3  -7   4    4.54    0.27
  -3  -7  -4    4.09    0.16
   3  -7   4    5.21    0.35
  -3  -7  -4    4.40    0.26
  -3  -7  -4    4.75    0.32
   3  -7   4    4.88    0.33
  -3  -7  -4    4.66    0.34
  -3   7  -4    2.06    1.96
   3   7   4    4.78    0.31
   3   7   4    4.58    2.32
  -3   7  -4    4.17    0.24
  -3   7  -4    4.29    0.24
   3   7   4    4.39    0.16
  -3   7  -4    5.23    0.35
  -3   7  -4    4.55    0.23
   3   7   4    2.26    2.48
  -4  -7  -4   36.69    0.86
   4  -7   4   36.78    0.98
  -4  -7  -4   36.31    0.99
  -4  -7  -4   37.11    1.03
   4  -7   4   32.69    7.41
   4  -7   4   38.44    0.93
   4  -7   4   37.37    1.02
   4  -7   4   37.44    0.96
  -4   7  -4   38.10    1.04
  -4   7  -4   37.71    0.88
   4   7   4   41.75    5.60
  -4   7  -4   33.33    7.14
  -4   7  -4   36.93    0.82
   4   7   4   39.56    5.45
   4   7   4   37.05    0.96
  -4   7  -4   38.28    0.87
   5  -7   4    1.37    0.23
   5  -7   4    1.39    0.24
  -5  -7  -4    1.78    0.27
  -5  -7  -4    1.30    0.27
   5  -7   4    1.85    0.26
  -5  -7  -4    1.44    0.20
  -5  -7  -4    1.66    0.20
  -5   7  -4    1.60    0.22
   5   7   4   -0.93    1.72
   5   7   4    3.83    2.47
  -5   7  -4    1.22    0.23
  -5   7  -4    1.40    0.21
  -5   7  -4    1.61    0.19
  -5   7  -4    0.49    1.75
   5   7   4    2.07    0.27
   6  -7   4    2.78    3.34
   6  -7   4    8.37    0.44
  -6  -7  -4    7.68    0.46
   6  -7   4    8.22    0.46
   6  -7   4    8.58    0.51
  -6  -7  -4    8.53    0.39
   6  -7   4    8.27    0.45
  -6  -7  -4    8.57    0.39
   6   7   4    7.20    4.75
  -6   7  -4    7.80    0.48
  -6   7  -4    8.84    0.43
  -6   7  -4    9.08    0.43
   6   7   4   10.71    3.67
  -6   7  -4    8.00    0.36
  -6   7  -4    5.54    4.68
   6   7   4    8.65    0.46
   7  -7   4   -0.13    0.13
   7  -7   4    0.01    0.17
  -7  -7  -4   -0.02    0.14
   7  -7   4   -0.01    0.15
  -7  -7  -4   -0.03    0.10
  -7  -7  -4    0.19    0.12
   7  -7   4   -0.13    0.13
   7  -7   4    0.25    3.09
  -7   7  -4   -0.07    0.10
  -7   7  -4    0.39    0.18
  -7   7  -4    0.00    0.13
  -7   7  -4   -0.12    0.13
   8  -7   4    0.69    0.22
   8  -7   4    0.77    0.20
   8  -7   4    4.40    3.27
   8  -7   4    0.56    0.23
  -8  -7  -4    0.67    0.21
  -8   7  -4    0.86    0.21
  -8   7  -4    1.23    0.25
  -8   7  -4   -1.23    3.64
  -8   7  -4    0.80    0.23
  -9  -7  -4    1.67    0.25
   9  -7   4    1.46    0.27
   9  -7   4    2.00    0.36
  -9  -7  -4    1.49    0.31
  -9   7  -4    2.11    0.32
  -9   7  -4   -1.10    5.04
   9  -8  -4    3.05    0.43
   9  -8  -4    3.67    0.44
  -9  -8   4    3.79    0.39
   9   8  -4   -0.65    3.23
  -8  -8   4    0.11    0.16
   8  -8  -4   -0.10    0.15
   8  -8  -4    0.13    0.17
  -8  -8   4    0.17    0.16
   8  -8  -4   -0.01    0.18
   8   8  -4   -2.12    2.17
  -8   8   4   -0.22    0.14
  -8   8   4  -11.70    8.19
   7  -8  -4    0.73    0.22
  -7  -8   4    0.75    0.21
   7  -8  -4   -2.04    4.88
   7  -8  -4    0.73    0.21
   7  -8  -4    0.60    0.21
   7  -8  -4    0.68    0.21
  -7  -8   4    1.24    0.26
  -7   8   4    0.91    0.21
  -7   8   4    0.64    0.18
   7   8  -4    0.86    1.66
  -7   8   4    0.81    0.26
  -7   8   4    1.35    0.24
  -7   8   4    0.87    4.71
   7   8  -4    3.92    1.58
  -6  -8   4    0.28    0.11
   6  -8  -4    0.11    0.16
   6  -8  -4   -0.05    0.15
   6  -8  -4    0.45    0.16
  -6  -8   4    0.63    0.20
   6  -8  -4    0.13    0.17
   6  -8  -4   -0.69    4.93
  -6  -8   4    0.18    0.15
  -6   8   4    0.15    0.14
  -6   8   4    0.17    0.16
  -6   8   4   -4.97    2.47
  -6   8   4    0.26    0.15
  -6   8   4    0.40    0.16
   6   8  -4   -0.98    1.09
   6   8  -4    1.20    1.27
  -5  -8   4   12.18    0.54
   5  -8  -4   11.59    5.33
   5  -8  -4   10.60    0.52
   5  -8  -4   11.91    0.52
  -5  -8   4   11.00    0.36
  -5  -8   4   11.82    0.57
  -5  -8   4   11.29    0.38
   5  -8  -4   11.26    0.57
   5  -8  -4   12.21    0.54
  -5   8   4   11.16    4.28
   5   8  -4    8.89    1.95
  -5   8   4   10.43    0.56
  -5   8   4   11.85    0.50
   5   8  -4   10.91    2.63
  -5   8   4   11.20    0.50
  -5   8   4   10.71    0.50
   4  -8  -4    7.21    0.46
  -4  -8   4    6.56    0.26
  -4  -8   4    7.05    0.43
  -4  -8   4    6.21    0.37
   4  -8  -4    6.17    0.39
  -4  -8   4    6.32    0.24
   4  -8  -4    6.47    0.47
   4  -8  -4    5.80    3.95
  -4   8   4    5.97    0.35
  -4   8   4    7.04    0.39
   4   8  -4    4.71    1.71
   4   8  -4    2.82    1.67
  -4   8   4    6.50    0.35
  -4   8   4    6.30    0.42
  -4   8   4    9.92    5.09
  -3  -8   4    8.72    0.31
   3  -8  -4    9.30    0.49
  -3  -8   4    9.66    0.43
  -3  -8   4    8.44    0.46
   3  -8  -4    9.97    0.45
   3  -8  -4    8.00    3.93
   3  -8  -4    9.26    0.44
   3   8  -4    9.31    0.41
  -3   8   4    9.17    0.41
   3   8  -4   12.41    2.07
  -3   8   4    6.00    4.34
  -3   8   4    8.95    0.39
   3   8  -4   13.15    2.91
  -3   8   4    9.39    0.43
  -3   8   4    9.27    0.49
   2  -8  -4    2.74    0.25
   2  -8  -4    4.32    1.66
  -2  -8   4    2.58    0.23
   2  -8  -4    2.61    0.25
   2  -8  -4    2.57    0.31
  -2  -8   4    2.73    0.18
  -2  -8   4    3.11    0.30
   2  -8  -4    2.78    0.27
   2   8  -4    3.51    1.89
  -2   8   4    3.00    0.24
   2   8  -4    4.97    1.97
  -2   8   4    2.18    0.27
  -2   8   4    2.62    0.26
   2   8  -4    2.54    0.24
  -2   8   4   -0.82    2.91
  -2   8   4    2.76    0.23
   1  -8  -4   16.16    4.76
   1  -8  -4   12.67    0.48
   1  -8  -4   13.55    0.49
   1  -8  -4   12.35    0.50
  -1  -8   4   13.05    0.55
   1  -8  -4   12.45    0.57
  -1   8   4   12.16    0.42
  -1   8   4   12.17    8.41
  -1   8   4   12.28    0.49
  -1   8   4   11.37    0.53
   1   8  -4   12.51    0.43
   1   8  -4   15.86    3.77
   0  -8   4   24.41    0.62
   0  -8  -4   23.62    0.72
   0  -8  -4   24.18    0.68
   0  -8  -4   17.86    4.98
   0  -8   4   15.93    4.05
   0  -8   4   25.81    0.80
   0  -8   4   24.22    0.68
   0  -8  -4   23.84    0.65
   0  -8   4   24.47    0.64
   0  -8  -4   23.78    0.79
   0   8   4   24.03    0.72
   0   8   4   24.49    0.59
   0   8   4   27.50    7.50
   0   8  -4   25.38    0.78
   0   8  -4   25.98    5.81
   0   8  -4   24.52    0.63
   1  -8   4   12.13    0.54
   1  -8   4   12.30    0.48
   1  -8   4   12.09    0.48
   1  -8   4   12.92    0.44
   1  -8   4   12.10    0.51
  -1  -8  -4   13.70    0.58
   1  -8   4   12.62    4.02
  -1  -8  -4   11.89    0.50
  -1  -8  -4   11.36    0.40
  -1  -8  -4   12.63    0.46
   1   8   4   11.79    0.35
  -1   8  -4   12.38    0.28
  -1   8  -4   12.17    0.53
   1   8   4    7.37    3.12
   1   8   4   12.34    0.50
  -1   8  -4   12.15    0.28
   1   8   4    8.42    3.19
  -1   8  -4   12.53    0.41
  -1   8  -4   13.50    4.35
   2  -8   4    2.73    0.30
   2  -8   4    4.13    1.88
  -2  -8  -4    2.65    0.27
  -2  -8  -4    2.56    0.18
  -2  -8  -4    2.82    0.23
   2  -8   4    2.73    0.28
   2  -8   4    2.89    0.28
  -2  -8  -4    2.60    0.30
   2  -8   4    2.34    0.23
   2   8   4    2.73    0.19
  -2   8  -4   -0.50    1.80
   2   8   4    4.71    2.83
  -2   8  -4    2.51    0.17
  -2   8  -4    2.52    0.20
   2   8   4    2.72    0.26
  -2   8  -4    2.58    0.28
   2   8   4    0.58    1.53
   3  -8   4    9.69    0.51
  -3  -8  -4   10.22    0.40
   3  -8   4   10.51    0.50
   3  -8   4    8.35    0.44
   3  -8   4   11.36    3.68
  -3  -8  -4    9.14    0.28
   3  -8   4    9.90    0.43
  -3  -8  -4    9.69    0.52
  -3  -8  -4    9.22    0.46
  -3   8  -4    7.32    3.08
   3   8   4    9.14    0.45
  -3   8  -4    8.99    0.35
  -3   8  -4    9.03    0.48
  -3   8  -4    9.19    0.35
   3   8   4    7.31    3.03
  -3   8  -4    9.09    0.35
  -4  -8  -4    6.20    0.41
   4  -8   4    6.77    0.39
   4  -8   4    6.60    0.40
  -4  -8  -4    6.47    0.33
   4  -8   4    3.86    2.58
  -4  -8  -4    7.28    0.45
   4  -8   4    6.11    0.39
   4  -8   4    6.08    0.44
  -4   8  -4    6.08    0.42
   4   8   4    5.74    0.39
   4   8   4    6.44    2.48
  -4   8  -4    3.32    3.73
  -4   8  -4    6.01    0.32
  -4   8  -4    6.61    0.31
  -4   8  -4    7.02    0.37
   4   8   4    5.56    4.12
   5  -8   4   11.41    0.52
   5  -8   4   11.59    0.55
   5  -8   4   18.07    5.33
  -5  -8  -4   11.06    0.47
  -5  -8  -4   11.48    0.58
  -5  -8  -4   11.18    0.45
   5  -8   4   12.09    0.53
   5  -8   4   12.08    0.59
  -5  -8  -4   10.88    0.55
  -5   8  -4   10.80    0.45
  -5   8  -4   11.27    0.47
  -5   8  -4   11.80    0.42
   5   8   4   11.13    0.52
  -5   8  -4    8.48    5.62
  -5   8  -4   10.90    0.56
   5   8   4   13.10    7.00
  -6  -8  -4    0.15    0.13
  -6  -8  -4    0.55    0.19
  -6  -8  -4    0.18    0.12
  -6  -8  -4    0.54    0.21
   6  -8   4    0.09    3.15
   6  -8   4    0.18    0.17
   6  -8   4    0.36    0.20
   6  -8   4    0.20    0.16
   6  -8   4    0.27    0.17
  -6   8  -4    0.21    0.14
  -6   8  -4    5.36    3.40
  -6   8  -4    0.32    0.16
  -6   8  -4    0.16    0.17
   6   8   4    0.99    2.86
   7  -8   4    0.75    0.25
  -7  -8  -4    0.78    0.18
   7  -8   4   -0.46    4.27
  -7  -8  -4    0.60    0.17
  -7  -8  -4    0.84    0.23
  -7  -8  -4    1.29    0.27
   7  -8   4    0.70    0.22
   7  -8   4    0.95    0.24
   7  -8   4    1.01    0.23
  -7   8  -4    1.07    0.22
  -7   8  -4    0.70    0.23
   7   8   4    9.28    3.96
  -7   8  -4    8.23    6.35
  -7   8  -4    1.04    0.22
   8  -8   4    2.28    4.74
  -8  -8  -4   -0.07    0.11
  -8  -8  -4    0.05    0.17
   8  -8   4   -0.22    0.19
  -8   8  -4    0.05    0.12
  -8   8  -4   -3.73    4.17
  -8   8  -4   -0.11    0.16
   8   8   4   -3.07    4.54
   9  -8   4    2.44    0.33
   9  -8   4    2.76    0.41
  -9  -8  -4    3.68    0.44
  -9   8  -4    3.62    0.37
  -8  -9   4    2.86    0.39
   8  -9  -4    2.63    0.42
   8  -9  -4    3.41    0.40
   8  -9  -4    3.55    0.36
  -8   9   4    3.07    0.38
   7  -9  -4    1.56    0.30
   7  -9  -4    6.13    5.47
   7  -9  -4    1.26    0.30
  -7  -9   4    1.67    0.30
   7  -9  -4    1.69    0.34
  -7  -9   4    1.68    0.30
  -7   9   4    1.27    0.23
  -7   9   4    1.92    0.29
  -6  -9   4    0.58    0.20
   6  -9  -4    0.43    0.22
  -6  -9   4    0.45    0.21
   6  -9  -4    0.51    0.18
   6  -9  -4    0.60    0.24
   6  -9  -4    3.10    3.63
   6  -9  -4    0.69    0.23
  -6   9   4   -1.39    4.64
  -6   9   4    0.88    0.22
  -6   9   4    0.73    0.20
  -6   9   4    0.58    0.21
  -6   9   4    0.98    0.20
  -5  -9   4    0.26    0.18
  -5  -9   4    0.39    0.16
   5  -9  -4   -4.64    5.88
   5  -9  -4    0.17    0.16
   5  -9  -4    0.31    0.19
   5  -9  -4    0.32    0.16
  -5   9   4    0.16    0.17
  -5   9   4    0.27    0.15
  -5   9   4    0.39    0.15
  -5   9   4    0.53    0.16
  -5   9   4   -0.47    4.37
  -4  -9   4   -0.08    0.13
   4  -9  -4    0.01    0.13
  -4  -9   4    0.02    0.12
   4  -9  -4    0.11    0.17
   4  -9  -4    0.01    0.15
   4  -9  -4    0.44    2.73
  -4  -9   4    0.06    0.08
  -4   9   4    0.12    0.14
   4   9  -4   -0.64    1.05
  -4   9   4    0.10    0.13
  -4   9   4    0.20    0.12
  -4   9   4    0.14    0.17
  -3  -9   4    2.72    0.20
  -3  -9   4    2.69    0.27
   3  -9  -4    2.54    0.32
   3  -9  -4    2.59    0.28
  -3  -9   4    2.69    0.20
  -3  -9   4    2.94    0.32
   3  -9  -4    2.91    0.29
   3  -9  -4    0.30    2.17
  -3   9   4    3.18    0.26
   3   9  -4    2.58    1.76
  -3   9   4    2.80    0.34
  -3   9   4    2.59    2.68
  -3   9   4    3.09    0.28
  -3   9   4    3.04    0.27
   3   9  -4    2.06    1.54
   3   9  -4    3.12    0.27
  -2  -9   4    7.90    0.34
  -2  -9   4    8.71    0.49
   2  -9  -4    7.58    0.41
   2  -9  -4    8.43    0.44
   2  -9  -4    6.28    4.63
  -2  -9   4    7.49    0.34
   2  -9  -4    8.07    0.41
   2  -9  -4    7.93    0.49
  -2  -9   4    8.26    0.41
  -2   9   4    7.27    0.46
   2   9  -4    7.87    0.38
  -2   9   4    7.97    0.36
  -2   9   4    7.83    0.42
   2   9  -4    7.62    3.50
  -2   9   4    8.19    0.37
   2   9  -4    9.58    3.64
  -2   9   4    7.85    4.77
  -1  -9   4    7.29    0.47
  -1  -9   4    7.92    0.44
   1  -9  -4    8.01    0.42
   1  -9  -4    7.23    0.40
   1  -9  -4    8.22    0.49
  -1  -9   4    7.83    0.38
  -1  -9   4    8.24    0.34
   1  -9  -4    6.89    3.62
   1  -9  -4    7.44    0.38
  -1   9   4    8.45    0.43
  -1   9   4    7.60    0.46
   1   9  -4   11.45    3.50
  -1   9   4    7.73    0.33
  -1   9   4    7.81    5.07
   0  -9   4   10.40    0.42
   0  -9   4    9.97    0.50
   0  -9   4    6.93    2.81
   0  -9   4   10.08    0.54
   0  -9   4   10.16    0.40
   0  -9  -4   11.65    0.57
   0  -9   4    9.97    0.45
   0  -9  -4   10.29    0.48
   0  -9  -4   10.60    0.43
   0  -9  -4   10.33    0.45
   0   9  -4   10.97    0.42
   0   9   4   10.31    0.36
   0   9  -4   16.68    4.91
   0   9   4   11.16    0.50
   0   9   4   26.45    8.20
   0   9  -4    9.95    0.51
  -1  -9  -4    7.81    0.38
  -1  -9  -4    7.52    0.44
   1  -9   4    8.01    0.45
   1  -9   4   11.84    3.98
   1  -9   4    8.80    0.53
   1  -9   4    7.09    0.35
  -1  -9  -4    7.93    0.48
   1  -9   4    7.23    0.46
  -1  -9  -4    7.21    0.34
   1  -9   4    7.97    0.40
  -1   9  -4    4.56    3.74
  -1   9  -4    7.73    0.35
   1   9   4    7.89    4.08
  -1   9  -4    8.02    0.46
   1   9   4    7.15    0.41
   1   9   4    7.49    0.26
   1   9   4    5.73    3.42
   1   9   4    7.65    0.26
   2  -9   4    8.14    0.40
   2  -9   4    8.19    0.49
  -2  -9  -4    7.89    0.38
  -2  -9  -4    8.38    0.50
  -2  -9  -4    8.06    0.46
  -2  -9  -4    7.55    0.31
   2  -9   4    8.07    0.46
   2  -9   4    7.17    3.78
   2  -9   4    7.83    0.42
  -2   9  -4    7.86    0.35
   2   9   4    7.05    0.41
  -2   9  -4   10.70    4.90
   2   9   4    3.30    3.75
  -2   9  -4    8.34    0.28
  -2   9  -4    7.69    0.46
   2   9   4    5.58    3.78
  -2   9  -4    8.13    0.27
  -3  -9  -4    2.99    0.35
  -3  -9  -4    2.90    0.25
  -3  -9  -4    3.10    0.34
   3  -9   4    3.53    0.33
   3  -9   4    3.34    0.29
   3  -9   4    1.32    2.98
   3  -9   4    2.14    0.28
   3  -9   4    3.20    0.34
  -3   9  -4    2.83    0.20
  -3   9  -4    3.15    0.23
   3   9   4    3.02    0.31
  -3   9  -4    2.73    0.20
  -3   9  -4    4.25    4.53
   3   9   4    8.73    4.36
  -3   9  -4    2.53    0.34
   4  -9   4    0.03    0.13
   4  -9   4    0.04    0.14
  -4  -9  -4    0.27    0.14
   4  -9   4    0.08    0.15
  -4  -9  -4    0.12    0.15
  -4  -9  -4    0.09    0.15
   4  -9   4   -0.02    0.15
   4  -9   4   -1.31    2.77
  -4   9  -4    0.04    0.18
  -4   9  -4    0.18    0.10
  -4   9  -4   -1.32    3.02
  -4   9  -4    0.17    0.10
   4   9   4    0.35    0.17
   4   9   4   -1.89    2.91
   5  -9   4    0.23    3.05
   5  -9   4    0.17    0.14
   5  -9   4    0.13    0.17
  -5  -9  -4    0.36    0.20
  -5  -9  -4    0.25    0.15
  -5  -9  -4    0.42    0.13
   5  -9   4    0.37    0.17
  -5   9  -4    0.33    0.12
   5   9   4    0.17    0.15
  -5   9  -4    0.19    0.15
   5   9   4   -4.16    2.11
  -5   9  -4    0.35    0.13
   6  -9   4    0.36    0.24
   6  -9   4    0.98    0.24
  -6  -9  -4    0.49    0.21
   6  -9   4    0.73    0.22
  -6  -9  -4    0.75    0.17
   6  -9   4    0.31    0.21
  -6  -9  -4    1.09    0.26
   6  -9   4   -3.46    4.31
  -6  -9  -4    0.61    0.17
  -6   9  -4    0.77    0.19
   6   9   4    0.51    0.20
  -6   9  -4   -4.38    4.10
  -6   9  -4    1.05    0.19
  -7  -9  -4    1.62    0.32
   7  -9   4    1.40    0.32
  -7  -9  -4    1.88    0.32
   7  -9   4    1.91    5.22
   7  -9   4    1.78    0.30
  -7  -9  -4    1.66    0.25
   7  -9   4    1.29    0.28
  -7   9  -4    1.75    0.24
  -7   9  -4    1.68    0.27
  -7   9  -4   -1.99    5.26
   7   9   4    4.35    3.87
   8  -9   4   14.77    6.83
   8  -9   4    2.67    0.41
  -8  -9  -4    3.62    0.45
   8  -9   4    3.07    0.36
  -8  -9  -4    3.84    0.46
   8  -9   4    4.06    0.41
  -8   9  -4    0.57    6.88
  -8   9  -4    3.48    0.35
   6 -10  -4    1.32    0.29
  -6 -10   4    0.73    0.22
   6 -10  -4    1.11    0.30
   6 -10  -4    1.33    0.28
  -6 -10   4    1.26    0.26
  -6  10   4    1.48    0.23
  -6  10   4    0.48    6.73
   5 -10  -4    0.24    0.17
  -5 -10   4    0.33    0.18
  -5 -10   4    0.10    0.14
   5 -10  -4   -0.07    0.18
   5 -10  -4    0.23    0.18
   5 -10  -4    2.25    4.39
  -5  10   4    0.38    0.16
  -5  10   4   -2.97    4.03
  -5  10   4    0.11    0.12
   4 -10  -4    4.54    4.78
   4 -10  -4    1.46    0.30
   4 -10  -4    1.46    0.27
  -4 -10   4    1.48    0.25
   4 -10  -4    1.33    0.26
  -4  10   4    1.68    0.23
   4  10  -4   -0.26    1.39
  -4  10   4    1.86    0.27
  -4  10   4    6.26    3.98
   4  10  -4    0.56    1.53
  -4  10   4    1.19    0.31
  -4  10   4    1.11    0.26
   3 -10  -4   12.64    5.91
  -3 -10   4   10.97    0.58
   3 -10  -4   10.99    0.60
  -3 -10   4   10.52    0.51
   3 -10  -4   10.91    0.53
   3 -10  -4   11.09    0.53
   3  10  -4   10.18    0.47
   3  10  -4   10.89    3.92
  -3  10   4   10.22    0.50
  -3  10   4   11.01    0.45
  -3  10   4    0.84    5.47
  -3  10   4    9.68    0.44
  -3  10   4   10.58    0.59
  -2 -10   4    0.90    0.24
  -2 -10   4    0.87    0.16
  -2 -10   4    1.10    0.21
   2 -10  -4    0.72    0.27
   2 -10  -4    0.93    0.21
   2 -10  -4    1.32    0.23
   2 -10  -4    1.10    0.22
   2 -10  -4   -1.85    2.12
   2  10  -4    2.14    2.30
  -2  10   4    0.82    0.22
  -2  10   4    1.24    0.22
  -2  10   4    1.06    0.17
   2  10  -4    0.94    0.18
   2  10  -4   -3.65    2.95
  -1 -10   4    2.62    0.26
   1 -10  -4    2.90    0.29
  -1 -10   4    2.59    0.25
   1 -10  -4    2.29    0.27
  -1 -10   4    2.56    0.23
  -1 -10   4    2.51    0.34
   1 -10  -4    2.97    0.36
  -1 -10   4    2.77    0.32
   1 -10  -4    4.97    2.56
   1 -10  -4    2.91    0.30
  -1  10   4    2.81    0.31
  -1  10   4    2.38    0.32
   1  10  -4   -1.99    2.61
  -1  10   4    1.69    4.50
   1  10  -4    3.00    0.26
   0 -10   4    0.12    0.13
   0 -10   4    0.18    0.13
   0 -10  -4    0.47    0.19
   0 -10   4    0.08    0.11
   0 -10   4   -0.20    0.14
   0 -10   4    0.29    0.17
   0 -10  -4    0.05    0.13
   0 -10   4   -0.67    1.24
   0  10  -4    1.17    1.69
   0  10   4    4.05    3.77
   0  10   4    0.04    0.13
   0  10  -4    0.19    0.12
  -1 -10  -4    2.91    0.33
   1 -10   4    2.71    0.36
  -1 -10  -4    2.96    0.36
   1 -10   4    2.20    0.24
   1 -10   4    2.16    0.25
  -1 -10  -4    3.05    0.28
   1 -10   4    2.79    0.34
   1 -10   4    2.83    0.30
  -1 -10  -4    2.20    0.22
   1  10   4    2.82    0.29
   1  10   4    1.66    2.22
  -1  10  -4    7.15    2.53
  -1  10  -4    2.50    0.32
   2 -10   4    1.18    0.22
  -2 -10  -4    1.00    0.23
  -2 -10  -4    1.15    0.20
  -2 -10  -4    0.98    0.29
   2 -10   4    2.51    2.20
   2 -10   4    1.22    0.26
  -2  10  -4    0.66    0.21
   2  10   4    1.18    0.23
   2  10   4    0.44    3.05
  -2  10  -4   -2.30    3.08
  -3 -10  -4   10.47    0.46
   3 -10   4    3.41    3.55
   3 -10   4   10.27    0.70
  -3 -10  -4   11.87    0.58
   3 -10   4   11.21    0.50
   3 -10   4   10.70    0.55
  -3 -10  -4   10.55    0.59
  -3  10  -4    9.70    0.56
   3  10   4    9.52    0.51
   3  10   4   13.85    5.47
  -3  10  -4   24.95    6.77
   4 -10   4    1.19    0.27
   4 -10   4    1.72    0.27
  -4 -10  -4    1.22    0.26
  -4 -10  -4    2.02    0.33
   4 -10   4   13.15    6.10
  -4 -10  -4    1.33    0.21
   4 -10   4    1.20    0.30
   4 -10   4    1.73    0.29
   4  10   4    1.43    0.28
   4  10   4    1.37    4.40
  -4  10  -4    7.78    3.33
  -4  10  -4    0.92    0.26
   5 -10   4    0.13    0.20
  -5 -10  -4    0.85    0.23
   5 -10   4    0.21    0.19
  -5 -10  -4    0.47    0.16
   5 -10   4    0.40    0.19
   5 -10   4   -2.04    2.95
  -5 -10  -4    0.29    0.15
  -5 -10  -4    0.26    0.21
   5  10   4    0.35    0.19
  -5  10  -4    3.50    6.23
   6 -10   4   -3.55    4.92
   6  10   4   -2.65    4.69
  -6  10  -4    0.06    5.58
  -5 -11   4    0.40    0.17
  -5 -11   4    0.24    0.16
   5 -11  -4    0.09    0.18
   5 -11  -4    0.46    0.26
  -5 -11   4    0.24    0.22
   5 -11  -4    0.24    0.21
  -5  11   4   -3.71    4.80
   4 -11  -4    0.63    0.23
  -4 -11   4    0.43    0.17
  -4 -11   4    0.21    0.17
   4 -11  -4   -5.88    3.92
  -4 -11   4    0.36    0.18
   4 -11  -4    0.53    0.23
  -4  11   4  -11.99    5.95
   3 -11  -4    0.27    0.21
  -3 -11   4    0.16    0.18
  -3 -11   4    0.51    0.20
   3 -11  -4    0.17    0.15
  -3 -11   4    0.26    0.16
   3 -11  -4   -4.21    3.71
   3 -11  -4    0.50    0.20
   2 -11  -4    0.76    3.13
   1 -11  -4    7.35    0.46
  -1 -11   4    7.09    0.51
  -1 -11   4    6.99    0.48
   1 -11  -4    7.45    0.44
   1 -11  -4    7.42    0.54
   1 -11  -4    6.40    0.41
  -1  11   4   18.71    7.25
   1  11  -4    7.42    5.12
  -1  11   4    7.54    0.45
   0 -11   4    0.35    0.19
   0 -11  -4    0.77    0.22
   0 -11  -4    0.58    0.19
   0 -11   4    0.56    0.17
   0 -11  -4    0.17    0.19
   0 -11   4    0.34    0.19
   0  11  -4    4.99    2.54
   0  11   4    0.31    0.18
   1 -11   4    6.90    0.43
   1 -11   4    7.17    0.48
   1 -11   4    2.35    2.55
   1 -11   4    7.96    0.54
  -1 -11  -4    7.00    0.52
  -1 -11  -4    7.55    0.44
  -1 -11  -4    7.75    0.46
   1 -11   4    7.07    0.40
   1  11   4    1.19    3.44
  -1  11  -4    4.10    5.00
   2 -11   4    0.96    0.27
   2 -11   4    0.61    0.21
   2 -11   4    1.18    0.23
   2 -11   4   -0.91    3.03
  -2 -11  -4    0.96    0.21
  -2 -11  -4    0.87    0.25
   2 -11   4    1.06    0.27
  -2 -11  -4    1.16    0.25
   2  11   4    0.59    0.21
   2  11   4    1.62    3.45
   3 -11   4    0.15    0.21
  -3 -11  -4    0.26    0.22
   3 -11   4    0.16    0.19
   3 -11   4    0.84    0.25
   3 -11   4   -5.27    2.89
  -3 -11  -4    0.72    0.22
  -3 -11  -4    0.62    0.17
   3 -11   4    0.35    0.24
   3  11   4    1.31    4.70
  -3  11  -4   -5.28    4.91
   3  11   4    0.43    0.19
   4 -11   4    4.38    4.22
  -4  11  -4   13.14    5.28
   4  11   4    2.36    4.44
  -5  11  -4   18.88    8.42
   2 -12  -4    5.51    0.51
   2 -12  -4    5.43    0.43
  -2 -12   4    4.10    0.45
  -1 -12   4    2.78    0.38
   1 -12  -4    2.07    0.35
  -1 -12   4    3.08    0.43
   1 -12  -4    3.26    0.34
   0 -12   4    0.32    0.24
   0 -12   4   -0.22    0.15
   0 -12  -4   -0.15    0.20
   0 -12  -4    0.23    0.17
   0 -12  -4    0.01    0.17
  -1 -12  -4    3.10    0.38
  -1 -12  -4    3.00    0.42
   1 -12   4    2.95    0.40
   1 -12   4    2.64    0.39
  -1 -12  -4    3.40    0.33
  -2 -12  -4    5.18    0.50
   2 -12   4    4.66    0.39
   2 -12   4    6.50    0.50
   2 -12   4    5.38    0.50
  -2 -12  -4    5.19    0.44
 -12   0   5   -0.10    0.15
 -12   0   5   -0.14    0.20
 -11   0   5    1.52    0.27
 -11   0   5    1.61    0.31
 -11   0   5    1.91    0.28
 -11   0   5    1.60    0.32
  10   0  -5    2.91    0.26
 -10   0   5    3.02    0.33
 -10   0   5    3.12    0.31
 -10   0   5    3.36    0.31
  -9   0   5   38.14    0.97
  -9   0   5   38.32    0.98
  -9   0   5   38.28    1.05
   9   0  -5   37.42    0.93
  -9   0   5   39.48    6.48
  -8   0   5    0.05    0.14
  -8   0   5    0.26    0.12
  -8   0   5   -0.08    0.11
  -8   0   5   -0.14    0.12
  -8   0   5   -0.19    1.74
   8   0  -5    0.05    0.10
  -7   0   5   23.41    5.22
  -7   0   5   27.86    0.71
  -7   0   5   27.78    0.71
   7   0  -5   27.99    0.70
  -7   0   5   28.30    0.76
  -6   0   5    1.37    0.20
  -6   0   5    1.13    1.20
  -6   0   5    1.23    0.15
  -6   0   5    1.29    0.16
   6   0  -5    1.35    0.14
  -5   0   5    3.32    0.20
  -5   0   5    3.71    0.22
  -5   0   5    1.73    1.29
   5   0  -5    3.32    0.20
  -5   0   5    3.59    0.20
   4   0  -5    0.73    0.11
  -4   0   5   -0.17    0.94
  -4   0   5    0.86    0.11
  -4   0   5    0.83    0.10
  -4   0   5    0.83    0.11
  -3   0   5  271.05   10.95
   3   0  -5  216.48   10.18
   2   0  -5  222.72    8.96
   0   0   5    0.03    0.03
   0   0  -5    0.05    0.03
   0   0  -5   -0.20    0.21
   0   0  -5   -0.03    0.04
   0   0   5   -0.22    0.24
   0   0   5    0.04    0.03
   0   0  -5    0.07    0.04
   0   0  -5    0.06    0.04
   0   0   5    0.01    0.04
   0   0   5    0.03    0.04
  -1   0  -5  140.62    6.42
   1   0   5  144.35    6.40
   2   0   5  147.70    7.53
   3   0   5  271.88   12.04
  -4   0  -5    0.83    0.12
  -4   0  -5    1.59    1.04
   4   0   5    0.95    0.12
  -4   0  -5    0.84    0.10
   4   0   5    0.95    0.10
  -4   0  -5    0.92    0.11
   4   0   5    0.28    0.87
  -4   0  -5    0.70    0.13
   5   0   5    3.81    0.21
   5   0   5    3.66    0.18
   5   0   5    2.39    1.87
  -5   0  -5    3.60    1.74
  -5   0  -5    3.53    0.18
  -5   0  -5    3.52    0.21
  -5   0  -5    3.75    0.25
   5   0   5    3.56    0.18
  -5   0  -5    3.81    0.22
  -6   0  -5    1.54    0.19
  -6   0  -5    1.24    0.13
  -6   0  -5    1.31    0.17
   6   0   5   -0.04    1.43
   6   0   5    1.43    0.17
  -6   0  -5    1.04    1.08
   6   0   5    0.99    0.13
  -6   0  -5    1.47    0.20
   7   0   5   28.67    0.64
  -7   0  -5   28.01    0.64
  -7   0  -5   27.88    0.74
   7   0   5   27.81    0.68
  -7   0  -5   28.35    0.81
  -7   0  -5   28.71    6.36
  -7   0  -5   27.75    0.74
  -7   0  -5   29.96    0.76
   7   0   5   21.84    5.58
  -8   0  -5   -0.04    0.12
  -8   0  -5    0.35    0.16
  -8   0  -5   -0.06    0.13
   8   0   5    2.70    1.80
  -8   0  -5    0.08    0.15
  -9   0  -5   40.64    1.03
   9   0   5   54.00    8.31
  -9   0  -5   38.03    1.01
   9   0   5   39.34    0.92
  -9   0  -5   37.34    0.83
  -9   0  -5   35.69    0.98
  -9   0  -5   36.71    1.08
   9   0   5   38.71    0.83
  -9   0  -5   44.00    7.29
 -10   0  -5    2.91    0.31
 -10   0  -5    2.88    0.36
 -10   0  -5    3.28    0.31
  10   0   5    2.97    0.25
 -10   0  -5    3.27    0.32
 -11   0  -5    1.32    0.27
 -11   0  -5    1.52    0.29
 -12   0  -5    0.21    0.22
 -12  -1   5    0.30    0.18
 -12  -1   5    0.60    0.18
 -12   1   5    0.02    0.22
  11  -1  -5    0.85    0.19
 -11  -1   5    1.01    0.25
 -11  -1   5    1.01    0.21
 -11  -1   5    0.92    0.25
 -11   1   5    1.33    0.26
 -11   1   5    0.85    0.23
 -11   1   5    0.72    0.25
 -10  -1   5    1.11    0.26
 -10  -1   5    0.86    0.20
  10  -1  -5    1.30    0.22
 -10  -1   5    0.82    0.22
 -10  -1   5    1.04    0.21
  10   1  -5    1.01    0.18
 -10   1   5    0.85    0.25
 -10   1   5    0.83    0.23
 -10   1   5    0.89    0.22
  -9  -1   5   12.21    0.50
  -9  -1   5   12.82    0.56
   9  -1  -5   13.45    0.53
  -9  -1   5    8.59    3.21
  -9  -1   5   12.95    0.51
   9  -1  -5   20.94    6.98
   9   1  -5   12.38    0.53
  -9   1   5   13.43    0.54
  -9   1   5   11.92    0.56
  -9   1   5   13.70    0.65
   8  -1  -5    1.35    0.19
  -8  -1   5    1.54    0.20
  -8  -1   5    1.31    0.18
  -8  -1   5   -0.88    1.03
  -8  -1   5    1.43    0.19
   8  -1  -5    1.34    0.07
  -8  -1   5    1.38    0.22
   8  -1  -5    2.16    1.61
  -8   1   5    1.25    0.21
   8   1  -5    1.25    0.17
  -8   1   5    1.51    0.23
  -8   1   5    1.43    0.22
  -8   1   5    1.20    1.77
  -8   1   5    1.41    0.20
   8   1  -5    2.80    1.53
   7  -1  -5    2.55    1.82
  -7  -1   5    2.19    0.19
   7  -1  -5    1.96    0.09
   7  -1  -5    1.94    0.20
  -7  -1   5   -0.01    0.96
  -7  -1   5    1.91    0.18
  -7  -1   5    2.22    0.19
  -7  -1   5    2.03    0.22
  -7   1   5    2.06    0.22
  -7   1   5    2.29    1.26
  -7   1   5    2.46    0.22
   7   1  -5    2.03    2.29
  -7   1   5    2.11    0.22
  -7   1   5    2.01    0.22
   7   1  -5    2.25    0.19
  -6  -1   5    5.59    2.25
   6  -1  -5    7.01    0.31
  -6  -1   5    7.00    0.32
   6  -1  -5    2.92    1.90
  -6  -1   5    7.00    0.28
  -6  -1   5    7.48    0.29
   6  -1  -5    7.27    0.18
  -6  -1   5    6.99    0.33
  -6   1   5    7.20    0.32
   6   1  -5    5.12    2.16
  -6   1   5    6.77    0.32
   6   1  -5    7.39    0.28
  -6   1   5    7.34    0.31
  -5  -1   5   13.38    0.36
   5  -1  -5    7.85    2.71
  -5  -1   5   13.47    0.38
  -5  -1   5   13.42    0.41
  -5  -1   5   14.14    3.34
   5  -1  -5   13.42    0.41
   5  -1  -5   12.85    0.39
   5  -1  -5   13.31    0.28
   5   1  -5   12.94    0.37
  -5   1   5   12.62    0.41
  -5   1   5   12.93    0.41
  -5   1   5   12.77    0.40
  -5   1   5   12.47    3.60
   5   1  -5   13.08    3.26
   4  -1  -5    1.60    0.14
  -4  -1   5    0.70    0.81
  -4  -1   5    1.48    0.12
   4  -1  -5    1.51    0.14
  -4  -1   5    1.57    0.11
   4  -1  -5    1.52    0.14
   4   1  -5    1.25    0.11
  -4   1   5    1.54    0.14
   4   1  -5    0.68    0.79
  -4   1   5    1.50    0.18
  -4   1   5    1.54    0.14
  -4   1   5    0.22    0.90
  -3  -1   5   73.97    4.80
   3  -1  -5   79.01    6.46
  -3   1   5   75.74    6.32
   3   1  -5   79.63    5.18
   2  -1  -5  149.26    8.17
  -2  -1   5  142.59    5.65
   2   1  -5  144.27    5.85
  -2   1   5  145.43    8.09
   1  -1  -5 1000.00   23.55
   0   1   5  154.97    7.35
   0   1  -5  143.16    5.22
   0   1   5  165.85    7.53
   1  -1   5  429.85   37.05
   1   1   5  377.06   37.42
  -2  -1  -5  140.73    7.50
  -2   1  -5  140.37    7.59
   2   1   5  136.60    7.23
  -3  -1  -5   79.21    6.08
   3  -1   5   75.59    6.29
   3   1   5   81.48    6.29
  -3   1  -5   77.52    1.38
  -3   1  -5   73.51    6.14
   4  -1   5    1.61    0.13
  -4  -1  -5    1.75    0.14
  -4  -1  -5    1.61    0.13
   4  -1   5    0.17    0.75
  -4  -1  -5    1.48    0.15
   4  -1   5    1.43    0.13
  -4  -1  -5    1.11    1.00
  -4   1  -5    1.36    0.13
  -4   1  -5    1.44    0.14
  -4   1  -5    1.05    1.03
   4   1   5    1.65    0.14
  -4   1  -5    1.26    0.15
  -4   1  -5    1.58    0.12
   4   1   5    0.62    0.73
  -4   1  -5    1.70    0.15
   4   1   5    1.54    0.12
  -5  -1  -5   13.54    0.43
  -5  -1  -5   12.89    0.41
   5  -1   5   13.12    0.41
  -5  -1  -5   20.66    4.56
   5  -1   5   13.84    0.38
  -5  -1  -5   13.40    0.36
   5  -1   5    9.31    2.83
  -5   1  -5   13.52    0.42
  -5   1  -5   14.10    0.40
   5   1   5   13.73    0.34
  -5   1  -5   12.61    0.41
  -5   1  -5   13.34    0.38
  -5   1  -5   12.79    3.40
  -5   1  -5   13.08    0.45
   5   1   5   13.73    0.40
   5   1   5   13.37    0.36
   5   1   5   12.54    3.81
   6  -1   5    7.38    0.31
   6  -1   5    7.01    0.32
  -6  -1  -5    7.63    0.34
  -6  -1  -5    7.85    2.96
   6  -1   5    4.80    2.80
  -6  -1  -5    7.78    0.37
   6  -1   5    7.36    0.28
  -6  -1  -5    6.79    0.26
  -6  -1  -5    6.98    0.31
  -6   1  -5    5.45    2.43
  -6   1  -5    6.57    0.31
   6   1   5   10.44    3.63
  -6   1  -5    7.07    0.31
  -6   1  -5    7.71    0.33
   6   1   5    7.35    0.30
  -6   1  -5    6.54    0.27
  -6   1  -5    7.25    0.36
   6   1   5    6.96    0.26
  -7  -1  -5    1.96    1.22
  -7  -1  -5    2.17    0.21
  -7  -1  -5    2.21    0.17
  -7  -1  -5    1.98    0.24
   7  -1   5    2.17    2.10
   7  -1   5    2.04    0.19
  -7  -1  -5    1.85    0.22
   7  -1   5    2.02    0.21
   7   1   5    3.30    2.38
  -7   1  -5    1.91    0.23
  -7   1  -5    2.13    0.18
  -7   1  -5    2.06    0.22
   7   1   5    2.11    0.17
   7   1   5    2.03    0.16
  -7   1  -5    1.09    1.05
   7   1   5    2.24    0.20
  -7   1  -5    2.19    0.20
  -7   1  -5    2.38    0.23
  -8  -1  -5    1.10    0.22
   8  -1   5    5.36    3.21
  -8  -1  -5    1.35    0.22
  -8  -1  -5   -1.20    1.83
   8  -1   5    1.24    0.16
  -8  -1  -5    1.36    0.16
  -8  -1  -5    1.54    0.22
   8  -1   5    1.33    0.19
  -8   1  -5    1.79    0.24
   8   1   5    2.28    1.66
  -8   1  -5    1.38    0.20
  -8   1  -5    1.33    0.16
  -8   1  -5    1.49    0.22
   8   1   5    1.28    0.16
  -8   1  -5    1.07    0.22
  -8   1  -5    1.83    1.43
   8   1   5    1.20    0.15
  -9  -1  -5   11.83    0.64
  -9  -1  -5   12.99    0.53
  -9  -1  -5    7.41    3.71
  -9  -1  -5   12.87    0.41
   9  -1   5   12.72    5.36
  -9  -1  -5   12.84    0.60
  -9  -1  -5   12.56    0.54
   9  -1   5   12.96    0.50
   9   1   5   11.91    0.42
   9   1   5   10.96    4.24
  -9   1  -5   14.21    5.02
  -9   1  -5   11.60    0.41
  -9   1  -5   13.45    0.55
   9   1   5   12.79    0.40
  -9   1  -5   12.26    0.59
  -9   1  -5   12.90    0.54
  -9   1  -5   13.44    0.56
 -10  -1  -5    0.85    0.24
  10  -1   5    1.23    0.23
 -10  -1  -5    0.90    0.24
  10  -1   5    0.99    0.21
 -10  -1  -5    0.90    0.23
 -10   1  -5    1.23    0.26
 -10   1  -5    1.33    0.25
 -10   1  -5    1.16    0.23
 -10   1  -5    1.10    0.24
 -11  -1  -5    1.43    0.27
 -11  -1  -5    1.12    0.39
 -11  -1  -5    1.28    0.26
 -11   1  -5    1.34    0.25
 -12  -1  -5    0.20    0.20
 -12   1  -5    0.31    0.20
 -12   1  -5    0.43    0.23
 -11  -2   5    0.57    0.20
  11  -2  -5    0.54    0.17
 -11  -2   5    0.83    0.24
 -11  -2   5    0.32    0.20
 -11  -2   5    0.73    0.20
 -11   2   5    0.17    0.21
 -11   2   5    0.50    0.22
 -10  -2   5    1.29    0.22
  10  -2  -5    1.24    0.22
 -10  -2   5    0.95    0.23
 -10  -2   5    1.36    0.22
 -10   2   5    1.91    0.30
 -10   2   5    1.27    0.23
 -10   2   5    1.30    0.25
   9  -2  -5    5.30    0.23
   9  -2  -5    5.97    0.36
  -9  -2   5    6.28    0.35
  -9  -2   5    6.48    0.41
  -9  -2   5    5.90    0.33
  -9  -2   5    6.27    0.41
  -9   2   5    5.33    0.37
  -9   2   5    5.44    0.40
   9   2  -5    6.04    0.30
  -9   2   5    1.82    2.42
  -9   2   5    5.48    0.37
   8  -2  -5    0.77    0.17
  -8  -2   5    0.71    0.15
  -8  -2   5    0.78    0.15
  -8  -2   5    0.77    0.18
   8  -2  -5    0.62    0.09
  -8  -2   5    0.66    0.19
   8  -2  -5    2.36    1.79
  -8  -2   5    0.61    1.59
  -8  -2   5    0.75    0.13
  -8   2   5    0.72    0.18
  -8   2   5    0.72    0.19
  -8   2   5    2.83    1.65
  -8   2   5    0.82    0.20
   8   2  -5    0.62    0.13
  -7  -2   5    7.58    2.55
   7  -2  -5    6.54    0.34
   7  -2  -5    6.16    0.22
  -7  -2   5    5.82    0.35
  -7  -2   5    6.27    0.35
  -7  -2   5    6.27    0.29
  -7  -2   5    5.88    0.27
  -7   2   5    5.97    0.34
   7   2  -5    6.56    0.27
  -7   2   5    6.10    0.35
  -7   2   5    3.94    2.26
  -7   2   5    6.49    0.34
  -7   2   5    6.42    0.34
   6  -2  -5    9.63    0.39
  -6  -2   5   10.16    0.33
   6  -2  -5    8.20    3.02
  -6  -2   5    9.01    2.77
  -6  -2   5    9.77    0.33
   6  -2  -5   10.00    0.38
  -6  -2   5   11.03    0.34
   6  -2  -5    9.40    0.39
   6  -2  -5   10.33    0.28
  -6   2   5   12.62    3.86
  -6   2   5   10.12    0.40
   6   2  -5    6.23    2.35
  -6   2   5    9.27    0.38
  -6   2   5   10.50    0.41
   6   2  -5   10.22    0.32
   5  -2  -5   17.43    0.52
  -5  -2   5   17.92    0.30
  -5  -2   5   18.48    0.44
   5  -2  -5   15.10    4.18
  -5  -2   5   16.80    2.88
   5  -2  -5   19.64    0.51
   5  -2  -5   17.41    0.40
  -5   2   5   18.36    0.51
  -5   2   5   17.41    0.52
   5   2  -5   18.94    3.09
   5   2  -5   17.67    0.43
  -5   2   5   18.64    0.53
  -5   2   5   24.62    5.63
  -4  -2   5    5.52    0.20
   4  -2  -5    5.53    0.24
  -4  -2   5    5.36    1.64
  -4  -2   5    5.33    0.14
   4  -2  -5    5.12    0.25
  -4   2   5    5.47    0.25
   4   2  -5    3.13    1.21
   4   2  -5    5.13    0.19
  -4   2   5    5.42    0.26
  -4   2   5    5.19    0.24
  -4   2   5    3.40    1.82
  -3  -2   5   21.31    2.07
  -3  -2   5   21.94    0.46
   3  -2  -5   21.95    0.52
   3  -2  -5   22.75    0.54
   3  -2  -5   26.62    4.23
   3  -2  -5   21.62    0.51
  -3  -2   5   22.06    0.41
   3   2  -5   22.44    0.46
  -3   2   5   22.21    0.55
  -3   2   5   22.22    0.52
  -3   2   5   22.06    0.52
   3   2  -5   22.07    2.30
  -2  -2   5   14.56    1.06
   2  -2  -5   11.19    2.70
   2  -2  -5   14.75    0.37
  -2  -2   5   14.71    0.31
  -2  -2   5   15.31    0.33
   2  -2  -5   14.23    0.38
   2  -2  -5   14.66    0.37
   2   2  -5   14.80    1.18
  -2   2   5   14.96    0.39
   2   2  -5   14.71    0.33
  -2   2   5   14.37    0.37
  -2   2   5   15.46    3.56
  -2   2   5   13.79    0.36
  -2   2   5   14.57    0.38
   1  -2  -5  142.81    8.10
  -1   2   5  108.39    7.29
   0  -2  -5  342.04   12.76
   0   2   5  326.38   12.58
   0   2  -5  329.93    8.76
  -1  -2  -5  149.36    8.10
   1  -2   5  140.18    6.75
   1   2   5  150.11    7.92
  -1   2  -5  137.31    6.65
  -2  -2  -5   16.82    2.65
  -2  -2  -5   13.93    0.35
   2  -2   5   14.58    0.35
   2  -2   5   14.42    0.38
  -2  -2  -5   15.29    0.39
  -2  -2  -5   14.84    0.36
   2  -2   5   14.37    0.37
   2  -2   5   14.94    0.36
   2  -2   5   12.34    2.75
  -2   2  -5   14.41    0.35
   2   2   5   14.10    0.38
  -2   2  -5   15.19    0.39
  -2   2  -5   14.67    0.35
   2   2   5   10.76    2.38
   2   2   5   14.68    0.35
  -2   2  -5   14.75    0.37
  -2   2  -5   11.65    2.51
   3  -2   5   24.31    3.71
   3  -2   5   22.21    0.51
  -3  -2  -5   21.85    0.50
   3  -2   5   21.74    0.54
  -3  -2  -5   21.81    3.19
  -3  -2  -5   20.57    0.47
   3  -2   5   21.55    0.50
  -3  -2  -5   22.08    0.53
  -3   2  -5   21.51    0.50
   3   2   5   21.73    0.39
  -3   2  -5   22.55    0.54
   3   2   5   22.36    0.48
   3   2   5   19.91    3.23
  -3   2  -5   21.95    0.51
  -3   2  -5   22.44    0.51
   3   2   5   21.75    0.49
   3   2   5   22.35    0.53
   4  -2   5    5.42    0.27
  -4  -2  -5    4.65    1.86
  -4  -2  -5    5.50    0.26
  -4  -2  -5    5.69    0.24
   4  -2   5    5.41    0.24
   4  -2   5    6.20    2.59
  -4  -2  -5    5.53    0.22
  -4   2  -5    6.04    2.31
  -4   2  -5    5.24    0.24
   4   2   5    5.76    0.26
   4   2   5    5.11    0.21
   4   2   5    5.42    0.21
  -4   2  -5    4.92    0.26
   4   2   5    4.85    2.14
  -4   2  -5    5.03    0.23
  -4   2  -5    4.86    0.22
  -5  -2  -5   10.65    3.23
  -5  -2  -5   17.59    0.44
   5  -2   5   18.88    0.48
  -5  -2  -5   16.73    0.48
  -5  -2  -5   17.50    0.52
   5  -2   5   17.54    0.50
   5  -2   5   17.48    4.33
   5   2   5   17.97    0.46
  -5   2  -5   17.43    0.47
   5   2   5   16.67    4.04
   5   2   5   17.90    0.44
  -5   2  -5   17.65    0.50
  -5   2  -5   15.73    4.04
  -5   2  -5   18.28    0.55
   5   2   5   17.87    0.37
   6  -2   5   13.84    4.63
  -6  -2  -5   10.02    0.38
  -6  -2  -5    9.89    0.32
   6  -2   5   10.46    0.45
  -6  -2  -5   10.32    0.41
  -6  -2  -5    9.90    3.19
   6  -2   5    9.76    0.38
   6   2   5    9.82    0.34
   6   2   5    9.84    0.32
  -6   2  -5   10.16    0.35
  -6   2  -5   10.05    0.39
   6   2   5   10.45    3.44
   6   2   5   10.16    0.28
  -7  -2  -5    6.29    2.38
  -7  -2  -5    6.49    0.33
  -7  -2  -5    6.43    0.27
   7  -2   5    6.18    0.28
   7  -2   5    2.29    2.99
  -7  -2  -5    6.36    0.36
   7  -2   5    6.38    0.34
  -7   2  -5    6.31    0.29
  -7   2  -5    6.40    0.34
  -7   2  -5    6.26    0.34
  -7   2  -5    6.08    0.37
   7   2   5    6.11    0.23
  -7   2  -5    6.72    0.31
   7   2   5    5.34    2.64
   7   2   5    6.16    0.29
   7   2   5    6.46    0.27
   8  -2   5    0.90    0.17
  -8  -2  -5    0.83    0.19
  -8  -2  -5   -0.29    1.09
   8  -2   5    0.71    0.17
   8  -2   5    3.81    1.70
  -8  -2  -5    0.55    0.20
  -8  -2  -5    0.81    0.13
  -8  -2  -5    0.75    0.20
   8   2   5    0.65    0.11
  -8   2  -5    0.80    0.19
  -8   2  -5    0.88    0.21
  -8   2  -5    0.47    0.15
  -8   2  -5    0.78    0.14
  -8   2  -5    0.72    0.18
   8   2   5    1.60    2.57
  -9  -2  -5    5.98    0.44
  -9  -2  -5    5.86    0.28
   9  -2   5    6.26    0.30
   9  -2   5    6.21    0.38
  -9  -2  -5    6.30    0.41
  -9  -2  -5    5.70    0.37
   9  -2   5   12.25    4.57
  -9  -2  -5    2.41    4.48
  -9   2  -5    5.85    0.38
   9   2   5    6.41    0.26
  -9   2  -5    5.06    0.36
  -9   2  -5    5.93    0.36
  -9   2  -5    6.01    0.43
 -10  -2  -5    1.34    0.26
  10  -2   5    1.20    0.23
 -10  -2  -5    0.98    0.25
 -10  -2  -5    1.21    0.26
  10  -2   5    1.59    0.19
 -10   2  -5    1.16    0.23
 -10   2  -5    1.62    0.27
 -10   2  -5    0.93    0.24
 -11  -2  -5    0.55    0.25
 -11  -2  -5    0.75    0.21
  11  -2   5    0.67    0.25
 -11  -2  -5    0.67    0.21
 -11   2  -5    0.72    0.20
 -11   2  -5    0.58    0.23
 -11  -3   5    3.13    0.43
  11  -3  -5    2.70    0.34
 -11  -3   5    3.92    0.33
 -11  -3   5    3.07    0.39
 -11  -3   5    3.22    0.40
 -11   3   5    3.81    0.44
 -10  -3   5    2.61    0.26
 -10  -3   5    3.20    0.32
 -10  -3   5    1.87    0.30
  10  -3  -5    2.61    0.37
 -10  -3   5    2.23    0.31
 -10   3   5    2.35    0.32
 -10   3   5    2.86    0.34
 -10   3   5    1.89    0.30
   9  -3  -5    2.96    0.29
  -9  -3   5    2.80    0.33
  -9  -3   5    3.28    0.26
  -9  -3   5    3.32    0.26
  -9  -3   5    2.95    0.34
   9   3  -5    3.09    0.25
  -9   3   5    3.45    0.33
  -9   3   5    2.74    0.32
  -9   3   5    2.80    0.29
   8  -3  -5    7.12    0.43
  -8  -3   5    7.35    0.33
  -8  -3   5    7.04    0.34
  -8  -3   5    7.26    0.29
  -8  -3   5    7.50    0.50
   8  -3  -5   10.95    3.44
  -8  -3   5    9.77    3.49
   8  -3  -5    6.34    0.38
   8  -3  -5    7.28    0.31
  -8   3   5    3.44    2.97
  -8   3   5    7.35    0.46
  -8   3   5    7.14    0.43
   8   3  -5    7.03    0.28
  -8   3   5    7.04    0.39
   8   3  -5    4.44    2.39
  -7  -3   5    2.20    0.06
   7  -3  -5    4.05    2.10
   7  -3  -5    2.30    0.24
   7  -3  -5    2.10    0.25
  -7  -3   5    2.36    0.26
  -7  -3   5    2.10    0.18
  -7  -3   5    2.07    0.16
   7  -3  -5    2.12    0.25
  -7  -3   5    2.14    0.06
  -7  -3   5    1.29    1.45
  -7   3   5    2.35    0.25
  -7   3   5    2.26    0.24
  -7   3   5    2.63    0.25
   7   3  -5    2.14    0.16
  -7   3   5    2.18    0.24
   6  -3  -5    2.62    0.17
   6  -3  -5    2.68    0.23
  -6  -3   5    2.37    0.16
  -6  -3   5    2.54    0.23
  -6  -3   5    2.62    0.16
  -6  -3   5    2.53    0.10
   6  -3  -5    2.18    0.23
   6  -3  -5    2.66    0.22
   6  -3  -5    0.76    2.63
   6   3  -5    3.18    1.47
   6   3  -5    2.65    0.15
  -6   3   5    4.74    2.16
  -6   3   5    2.89    0.24
  -6   3   5    2.74    0.24
  -6   3   5    2.71    0.24
   5  -3  -5   32.00    6.96
   5  -3  -5   33.76    0.79
  -5  -3   5   33.05    0.81
  -5  -3   5   35.33    3.71
  -5  -3   5   33.90    0.67
   5  -3  -5   34.40    0.83
   5  -3  -5   35.62    0.84
  -5  -3   5   36.03    0.69
   5   3  -5   34.80    0.68
  -5   3   5   33.65    0.83
  -5   3   5   34.60    0.81
  -5   3   5   37.08    6.12
  -5   3   5   33.48    0.82
   5   3  -5   40.56    5.05
   4  -3  -5   32.44    0.76
   4  -3  -5   32.51    5.12
   4  -3  -5   33.97    0.77
   4  -3  -5   31.44    0.73
  -4  -3   5   33.26    0.64
  -4  -3   5   31.36    2.86
  -4   3   5   31.55    5.16
  -4   3   5   31.85    0.74
  -4   3   5   32.85    0.77
   4   3  -5   32.32    0.63
  -4   3   5   32.79    0.77
  -3  -3   5    1.14    0.13
   3  -3  -5    1.27    0.15
  -3  -3   5    1.13    0.09
   3  -3  -5    0.94    0.14
   3  -3  -5    0.33    0.77
  -3   3   5    1.81    1.39
  -3   3   5    0.99    0.13
   3   3  -5    0.68    0.50
  -3   3   5    1.10    0.14
  -3   3   5    1.14    0.14
  -3   3   5    1.13    0.14
   2  -3  -5   21.84    0.53
  -2  -3   5   21.33    0.50
   2  -3  -5   27.29    4.20
   2  -3  -5   21.30    0.52
  -2  -3   5   21.95    0.48
  -2  -3   5   21.77    0.46
  -2  -3   5   21.22    0.45
  -2   3   5   21.68    4.41
  -2   3   5   21.94    0.53
  -2   3   5   21.71    0.53
  -2   3   5   22.21    0.52
  -2   3   5   22.09    0.53
   1  -3  -5   72.94    6.44
  -1  -3   5   80.17    2.80
  -1  -3   5   79.50    1.37
  -1   3   5   81.22    6.89
   0  -3   5  266.68    8.81
   0  -3  -5  270.20   12.55
   0   3   5  266.53   12.21
   0   3  -5  286.70    8.81
   1  -3   5   76.43    5.39
   1   3   5   83.00    6.62
  -1   3  -5   78.58    5.35
   2  -3   5   21.22    0.53
   2  -3   5   22.05    0.48
   2  -3   5   15.02    3.13
  -2  -3  -5   21.36    0.49
  -2  -3  -5   21.58    0.39
  -2  -3  -5   22.63    3.51
  -2  -3  -5   21.80    0.50
   2  -3   5   22.29    0.49
  -2  -3  -5   21.01    0.60
   2  -3   5   22.40    0.52
   2   3   5   22.01    0.53
  -2   3  -5   20.51    3.18
  -2   3  -5   22.18    0.47
  -2   3  -5   21.64    0.51
   2   3   5   21.51    0.47
  -2   3  -5   21.28    0.47
  -2   3  -5   21.75    0.53
  -3  -3  -5   -0.15    0.77
   3  -3   5    1.26    0.14
  -3  -3  -5    1.06    0.12
   3  -3   5    1.05    0.12
   3  -3   5    1.19    0.13
  -3  -3  -5    1.32    0.15
  -3  -3  -5    1.04    0.11
   3  -3   5    1.12    0.14
   3  -3   5    0.40    0.71
  -3   3  -5    1.05    0.14
  -3   3  -5    1.21    0.13
   3   3   5    1.16    0.04
  -3   3  -5    1.35    1.33
   3   3   5    1.36    0.12
   3   3   5    1.29    0.13
  -3   3  -5    1.12    0.13
   4  -3   5   31.43    0.72
  -4  -3  -5   30.51    4.33
   4  -3   5   30.97    0.71
  -4  -3  -5   32.42    0.68
   4  -3   5   30.37    5.00
  -4  -3  -5   32.73    0.77
   4  -3   5   31.95    0.77
  -4  -3  -5   32.27    0.70
   4   3   5   31.02    0.74
  -4   3  -5   31.75    0.77
  -4   3  -5   31.67    4.74
  -4   3  -5   32.35    0.74
  -4   3  -5   32.81    0.72
  -4   3  -5   32.70    0.72
   4   3   5   31.70    0.66
  -5  -3  -5   34.21    0.77
  -5  -3  -5   33.48    0.83
   5  -3   5   34.76    0.82
   5  -3   5   34.03    0.76
   5  -3   5   34.47    0.85
  -5  -3  -5   33.98    0.72
  -5  -3  -5   33.22    4.66
   5  -3   5   34.48    0.80
   5  -3   5   39.09    6.13
   5   3   5   34.10    0.54
   5   3   5   35.52    0.83
  -5   3  -5   33.75    0.79
  -5   3  -5   33.65    0.79
  -5   3  -5   37.62    5.74
   5   3   5   32.04    0.56
  -5   3  -5   34.51    0.86
  -5   3  -5   34.93    0.77
   5   3   5   33.60    0.71
   6  -3   5    3.00    0.28
  -6  -3  -5    2.86    0.25
  -6  -3  -5    4.07    2.27
   6  -3   5    2.57    0.25
   6  -3   5    2.55    0.21
  -6  -3  -5    2.34    0.17
   6  -3   5    0.03    1.89
  -6  -3  -5    2.52    0.21
   6   3   5    2.46    0.18
  -6   3  -5    2.17    0.19
  -6   3  -5    2.65    0.23
  -6   3  -5    2.89    0.24
   6   3   5    2.49    0.09
  -6   3  -5    3.04    0.26
  -7  -3  -5    2.01    0.25
  -7  -3  -5    2.28    0.22
   7  -3   5   -0.49    1.74
   7  -3   5    1.99    0.24
  -7  -3  -5    0.24    1.22
   7  -3   5    1.87    0.24
   7  -3   5    2.47    0.22
  -7  -3  -5    2.23    0.18
  -7   3  -5    3.65    1.47
  -7   3  -5    1.92    0.24
   7   3   5    2.13    0.19
  -7   3  -5    2.37    0.25
  -7   3  -5    1.97    0.25
   8  -3   5    7.27    0.34
  -8  -3  -5    2.90    2.41
  -8  -3  -5    7.43    0.43
   8  -3   5    8.03    3.73
  -8  -3  -5    7.40    0.38
   8  -3   5    6.88    0.39
  -8  -3  -5    7.40    0.31
   8   3   5    7.18    0.21
  -8   3  -5    6.26    0.38
  -8   3  -5    5.45    3.59
  -8   3  -5    6.54    0.43
   9  -3   5    6.56    4.40
  -9  -3  -5    3.26    0.22
   9  -3   5    2.96    0.29
   9  -3   5    3.37    0.25
  -9  -3  -5    3.56    0.34
  -9  -3  -5    2.71    0.28
  -9   3  -5    2.93    0.33
  -9   3  -5    3.04    0.30
  -9   3  -5    3.21    0.35
  -9   3  -5    3.61    0.31
 -10  -3  -5    2.79    0.37
 -10  -3  -5    2.95    0.30
 -10  -3  -5    2.33    0.34
  10  -3   5    2.71    0.24
  10  -3   5    1.64    0.27
 -10   3  -5    3.35    0.33
 -10   3  -5    1.95    0.33
 -10   3  -5    2.23    0.30
 -10   3  -5    2.14    0.28
 -11  -3  -5    3.56    0.46
  11  -3   5    3.20    0.34
 -11  -3  -5    4.16    0.41
 -11  -3  -5    3.54    0.34
 -11   3  -5    3.81    0.40
 -11   3  -5    3.90    0.37
 -11  -4   5    1.29    0.48
 -11  -4   5    0.82    0.21
  10  -4  -5    2.80    0.35
 -10  -4   5    1.96    0.32
 -10  -4   5    2.32    0.33
 -10  -4   5    1.83    0.25
 -10   4   5    1.82    0.30
 -10   4   5    2.34    0.33
  -9  -4   5    5.88    0.33
   9  -4  -5    5.81    0.30
  -9  -4   5    6.01    0.42
   9  -4  -5    5.81    0.42
  -9  -4   5    5.34    0.32
   9  -4  -5    5.78    0.40
  -9   4   5    5.76    0.39
  -9   4   5    6.17    0.42
  -9   4   5    5.23    0.41
  -8  -4   5    6.91    0.26
  -8  -4   5    6.56    0.20
   8  -4  -5    7.36    0.31
   8  -4  -5    6.50    0.42
  -8  -4   5    6.20    0.39
  -8  -4   5    6.82    0.32
   8  -4  -5    6.48    0.40
   8  -4  -5    7.72    4.23
  -8  -4   5    6.14    0.16
  -8   4   5    6.50    0.39
  -8   4   5    7.01    0.43
   8   4  -5    3.09    2.28
  -8   4   5    1.71    2.31
   8   4  -5    6.61    0.24
  -8   4   5    7.07    0.40
  -7  -4   5   -0.03    0.63
   7  -4  -5    0.43    0.19
   7  -4  -5    0.34    0.13
  -7  -4   5    0.43    0.07
   7  -4  -5    0.30    0.15
  -7  -4   5    0.34    0.15
  -7  -4   5    0.40    0.09
  -7  -4   5    0.46    0.07
   7  -4  -5    0.45    0.16
  -7  -4   5    0.47    0.11
   7  -4  -5   -0.23    3.26
  -7   4   5   -1.11    0.84
  -7   4   5    0.35    0.16
   7   4  -5    0.38    0.08
  -7   4   5    0.22    0.15
  -7   4   5    0.39    0.16
   7   4  -5   -0.37    0.57
   6  -4  -5    2.83    0.28
  -6  -4   5    1.68    1.34
  -6  -4   5    2.77    0.25
   6  -4  -5    2.44    0.23
  -6  -4   5    2.38    0.13
   6  -4  -5    2.65    0.20
  -6  -4   5    2.60    0.15
   6  -4  -5    2.89    0.25
   6  -4  -5    3.23    3.12
   6   4  -5    2.21    1.15
  -6   4   5    4.56    2.26
  -6   4   5    2.36    0.23
  -6   4   5    2.51    0.25
  -6   4   5    3.02    0.26
  -5  -4   5    9.37    2.15
  -5  -4   5    7.49    0.23
   5  -4  -5    7.74    0.43
   5  -4  -5    5.17    3.05
   5  -4  -5    7.61    0.36
  -5  -4   5    7.65    0.24
   5  -4  -5    7.28    0.34
  -5  -4   5    7.29    0.34
  -5   4   5    6.80    0.40
  -5   4   5    7.38    0.37
   5   4  -5    4.85    1.81
  -5   4   5    8.01    0.37
  -5   4   5    5.40    3.11
  -5   4   5    7.99    0.35
  -4  -4   5   20.51    0.57
  -4  -4   5   21.02    0.41
   4  -4  -5   20.87    0.60
  -4  -4   5   21.48    0.46
   4  -4  -5   21.67    0.61
   4  -4  -5   26.17    6.38
   4  -4  -5   20.45    0.57
  -4  -4   5   23.11    2.26
  -4   4   5   22.42    0.60
  -4   4   5   20.42    0.58
  -4   4   5   22.55    0.62
  -4   4   5   14.17    4.14
   4   4  -5   18.72    3.18
  -4   4   5   22.21    0.62
  -3  -4   5   32.16    0.63
   3  -4  -5   36.83    5.87
   3  -4  -5   33.31    0.75
  -3  -4   5   33.23    0.74
   3  -4  -5   32.72    0.76
  -3  -4   5   33.31    0.73
  -3   4   5   32.25    0.75
  -3   4   5   31.63    0.77
   3   4  -5   34.24    1.97
  -3   4   5   36.17    5.52
  -3   4   5   31.62    0.73
   3   4  -5   27.25    1.84
  -3   4   5   31.76    0.75
   2  -4  -5    5.17    0.26
   2  -4  -5    5.31    0.25
   2  -4  -5    5.16    0.25
  -2  -4   5    5.05    0.19
   2  -4  -5    5.22    0.25
   2  -4  -5    8.50    2.98
  -2  -4   5    4.78    0.24
  -2  -4   5    5.74    0.23
  -2   4   5    4.67    1.89
  -2   4   5    5.13    0.26
  -2   4   5    4.69    0.23
  -2   4   5    5.62    0.25
  -2   4   5    5.38    0.25
  -1  -4   5    1.44    0.11
   1  -4  -5    1.71    0.14
  -1  -4   5    1.50    0.15
   1  -4  -5    1.55    0.15
   1  -4  -5    1.49    0.15
   1  -4  -5    1.56    1.17
  -1  -4   5    1.54    0.06
  -1  -4   5    1.49    0.06
   1  -4  -5    1.68    0.14
  -1  -4   5    2.08    0.72
  -1  -4   5    1.54    0.13
  -1   4   5    1.51    0.14
  -1   4   5    1.66    0.15
   1   4  -5    1.31    0.13
  -1   4   5    1.33    0.13
   1   4  -5    1.55    0.11
  -1   4   5    3.09    1.86
  -1   4   5    1.38    0.15
   0  -4  -5    0.02    0.64
   0  -4  -5    0.58    0.10
   0  -4   5    0.74    0.08
   0  -4  -5    0.70    0.12
   0  -4  -5    0.73    0.09
   0  -4   5    0.82    0.12
   0  -4   5    0.93    0.47
   0  -4   5    0.69    0.07
   0  -4  -5    0.68    0.11
   0  -4   5    0.76    0.07
   0  -4   5    0.83    0.11
   0   4  -5    0.72    0.53
   0   4   5    0.91    0.10
   0   4   5    0.92    0.11
   0   4   5    0.60    0.76
   0   4  -5    0.74    0.08
   0   4   5    0.88    0.13
   0   4  -5    0.71    0.10
   0   4   5    0.64    0.11
  -1  -4  -5    1.60    0.11
   1  -4   5    1.45    0.11
   1  -4   5    1.20    1.05
  -1  -4  -5    1.73    0.14
  -1  -4  -5    1.55    0.15
   1  -4   5    1.52    0.12
   1  -4   5    1.59    0.09
   1  -4   5    1.56    0.15
  -1  -4  -5    1.55    0.15
   1   4   5    2.42    1.28
   1   4   5    1.60    0.11
   1   4   5    1.44    0.12
  -1   4  -5    1.43    0.09
  -1   4  -5    1.26    0.14
  -1   4  -5    2.13    1.31
  -1   4  -5    1.43    0.09
   1   4   5    1.46    0.15
   2  -4   5    5.88    0.27
   2  -4   5    5.04    0.21
   2  -4   5    2.26    1.36
  -2  -4  -5    4.71    0.25
  -2  -4  -5    5.45    0.23
   2  -4   5    5.33    0.22
   2  -4   5    5.58    0.26
   2   4   5    5.33    0.21
  -2   4  -5    5.17    0.20
  -2   4  -5    4.53    1.80
  -2   4  -5    4.97    0.20
   2   4   5    5.05    0.25
  -2   4  -5    5.21    0.17
  -2   4  -5    5.06    0.26
   2   4   5    5.31    0.16
   2   4   5    3.29    1.76
   2   4   5    5.96    2.41
  -3  -4  -5   32.75    0.78
[truncated: 1,447,631 more chars]
