# Supplementary material for: Tetra­phenyl­glycolide tetra­hydro­furan monosolvate
Source: IUCrdata. 2025 Jan 7;10(Pt 1):x241241. doi: 10.1107/S2414314624012410 (PMC11799779; doi:10.1107/S2414314624012410)
Supplement: Supplementary file 2 [file x-10-x241241-Isup2.hkl]

data_I                                                                          
_shelx_title ' bq127_a.res in P4(3)2(1)2'                                       
_shelx_refln_list_code          4                                               
_shelx_F_calc_maximum      147.79                                               
_exptl_crystal_F_000      1024.00                                               
_reflns_d_resolution_high  0.7801                                               
                                                                                
loop_                                                                           
 _space_group_symop_operation_xyz                                               
 'x, y, z'                                                                      
 '-x, -y, z+1/2'                                                                
 '-y+1/2, x+1/2, z+3/4'                                                         
 'y+1/2, -x+1/2, z+1/4'                                                         
 '-x+1/2, y+1/2, -z+3/4'                                                        
 'x+1/2, -y+1/2, -z+1/4'                                                        
 'y, x, -z'                                                                     
 '-y, -x, -z+1/2'                                                               
                                                                                
_cell_length_a     9.5725                                                       
_cell_length_b     9.5725                                                       
_cell_length_c    27.5760                                                       
_cell_angle_alpha  90.000                                                       
_cell_angle_beta   90.000                                                       
_cell_angle_gamma  90.000                                                       
                                                                                
_shelx_F_squared_multiplier     1.000                                           
                                                                                
loop_                                                                           
 _refln_index_h                                                                 
 _refln_index_k                                                                 
 _refln_index_l                                                                 
 _refln_F_squared_calc                                                          
 _refln_F_squared_meas                                                          
 _refln_F_squared_sigma                                                         
 _refln_observed_status                                                         
   1   1   0       3373.30       2759.34        89.44 o                         
   0   2   0         11.60         21.54         0.90 o                         
   1   2   0       7118.76       6921.71        83.90 o                         
   2   2   0       1394.89        885.74         8.81 o                         
   1   3   0        166.52         97.95         1.47 o                         
   2   3   0        494.01        802.26         5.69 o                         
   3   3   0       8228.73       6909.05       159.16 o                         
   0   4   0       1828.68       1640.42        21.83 o                         
   1   4   0        974.60        720.92         4.19 o                         
   2   4   0         35.67          7.16         0.40 o                         
   3   4   0        979.37       1051.29         8.41 o                         
   4   4   0         73.13         74.02         1.95 o                         
   1   5   0          5.55          7.37         0.35 o                         
   2   5   0        110.79        113.66         1.32 o                         
   3   5   0        245.23        331.54         3.37 o                         
   4   5   0        122.93         69.88         1.35 o                         
   5   5   0         76.34        109.81         3.19 o                         
   0   6   0        351.19        457.85         3.92 o                         
   1   6   0         70.73         71.53         1.36 o                         
   2   6   0         14.89         21.71         1.01 o                         
   3   6   0        109.45        153.75         2.98 o                         
   4   6   0         96.30        113.33         1.50 o                         
   5   6   0         33.68         29.44         1.14 o                         
   6   6   0        137.13        128.79         5.84 o                         
   1   7   0        157.06        200.63         2.84 o                         
   2   7   0          4.84          4.36         0.79 o                         
   3   7   0          8.94          9.42         1.36 o                         
   4   7   0        420.31        393.50         4.82 o                         
   5   7   0        784.54        762.41         7.71 o                         
   6   7   0        225.71        180.91         4.20 o                         
   7   7   0         95.58        129.45         3.26 o                         
   0   8   0        183.20        287.75         3.76 o                         
   1   8   0        941.83        978.75         8.41 o                         
   2   8   0         77.78         87.67         2.33 o                         
   3   8   0        129.25        152.27         3.69 o                         
   4   8   0        173.98        152.59         2.73 o                         
   5   8   0         48.15         49.50         2.23 o                         
   6   8   0        168.49        142.84         4.12 o                         
   7   8   0        102.52        113.74         3.74 o                         
   8   8   0         65.66         53.15        14.05 o                         
   1   9   0         68.00         68.12         3.15 o                         
   2   9   0         73.76        101.42         2.09 o                         
   3   9   0         28.19         29.47         2.70 o                         
   4   9   0         24.97         31.84         1.84 o                         
   5   9   0          8.67         10.88         2.18 o                         
   6   9   0         69.18         67.56         3.09 o                         
   7   9   0          2.12         -0.19         6.13 o                         
   8   9   0          2.53          7.64        31.20 o                         
   0  10   0        508.04        518.93        10.52 o                         
   1  10   0        318.11        360.43         5.04 o                         
   2  10   0         81.62         89.54         4.65 o                         
   3  10   0         54.85         63.49         2.49 o                         
   4  10   0          6.46          5.87         2.50 o                         
   5  10   0         22.49         29.78         4.40 o                         
   6  10   0          5.31          5.61         2.24 o                         
   7  10   0         21.81         25.42        11.59 o                         
   1  11   0         14.88         14.18         2.46 o                         
   2  11   0          5.51          5.86         1.93 o                         
   3  11   0         46.93         47.56         6.89 o                         
   4  11   0          4.52          3.47        12.27 o                         
   5  11   0        129.55        138.14         7.02 o                         
   0  12   0         73.49         78.16         4.43 o                         
   1  12   0         23.47         31.84         2.35 o                         
   2  12   0          0.20          1.34         1.47 o                         
   0   1   1        182.93        211.26         2.88 o                         
   1   1   1        175.49        452.63         4.68 o                         
  -1   2   1       1337.34       1770.66       142.75 o                         
   0   2   1       4898.27       5212.52        83.00 o                         
   1   2   1       1337.29       1910.89        78.10 o                         
  -2   3   1       2781.46       2832.34        65.56 o                         
  -1   3   1        414.95        219.44         1.39 o                         
   0   3   1        145.06         79.87         0.64 o                         
   1   3   1        415.21        218.38         2.14 o                         
   2   3   1       2781.56       2783.50       126.58 o                         
   3   3   1       5916.46       7187.83       108.97 o                         
  -3   4   1        827.72        581.65         5.09 o                         
  -2   4   1        625.74        773.39         5.55 o                         
  -1   4   1        431.84        486.23         3.98 o                         
   0   4   1        420.61        404.26         2.03 o                         
   1   4   1        431.88        485.60         4.03 o                         
   2   4   1        625.77        779.89         3.48 o                         
   3   4   1        827.50        575.70         7.58 o                         
   4   4   1        223.05        320.84         3.16 o                         
  -4   5   1        276.35        256.14         3.85 o                         
  -3   5   1         32.35         54.95         1.36 o                         
  -2   5   1       1140.14       1274.60         5.08 o                         
  -1   5   1       1327.21       1372.86         5.36 o                         
   0   5   1       1187.84       1182.84         4.50 o                         
   1   5   1       1326.39       1376.41         6.30 o                         
   2   5   1       1139.93       1279.79         7.18 o                         
   3   5   1         32.27         54.27         1.20 o                         
   4   5   1        276.27        252.82         2.93 o                         
   5   5   1        290.62        266.51         3.21 o                         
  -5   6   1        109.32        131.21         2.32 o                         
  -4   6   1         37.23         38.09         0.99 o                         
  -3   6   1        585.86        627.19         7.22 o                         
  -2   6   1         98.62        116.92         1.71 o                         
  -1   6   1        252.09        273.15         1.76 o                         
   0   6   1        216.71        150.57         1.85 o                         
   1   6   1        252.28        268.28         2.39 o                         
   2   6   1         98.66        121.71         1.40 o                         
   3   6   1        585.94        617.21         6.51 o                         
   4   6   1         37.19         36.97         1.33 o                         
   5   6   1        109.46        134.97         2.35 o                         
   6   6   1        165.25        183.42         3.38 o                         
  -6   7   1         83.87         96.62         4.03 o                         
  -5   7   1        150.97        165.00         2.73 o                         
  -4   7   1        121.55        128.45         2.61 o                         
  -3   7   1          9.54          9.88         1.40 o                         
  -2   7   1        116.20        130.23         2.95 o                         
  -1   7   1        572.99        636.53         4.05 o                         
   0   7   1         13.01         23.29         0.57 o                         
   1   7   1        573.53        634.89         5.58 o                         
   2   7   1        116.39        128.69         1.82 o                         
   3   7   1          9.59         10.12         1.37 o                         
   4   7   1        121.53        128.31         2.39 o                         
   5   7   1        151.07        162.04         1.90 o                         
   6   7   1         83.93         95.98         2.41 o                         
   7   7   1        135.52        156.34         3.39 o                         
  -7   8   1        107.78        103.11         4.45 o                         
  -6   8   1         17.29          7.71         3.06 o                         
  -5   8   1         47.01         44.61         1.99 o                         
  -4   8   1        223.55        230.08         4.91 o                         
  -3   8   1        521.41        517.92         6.83 o                         
  -2   8   1        244.18        277.61         3.48 o                         
  -1   8   1        380.19        355.36         3.23 o                         
   0   8   1        446.05        477.41         5.26 o                         
   1   8   1        380.17        354.94         2.20 o                         
   2   8   1        244.18        275.92         5.32 o                         
   3   8   1        521.45        524.18         5.34 o                         
   4   8   1        223.80        230.65         4.54 o                         
   5   8   1         46.96         46.28         4.53 o                         
   6   8   1         17.29          9.09         1.88 o                         
   7   8   1        107.80        102.75         4.27 o                         
   8   8   1         49.19         30.94         6.55 o                         
  -8   9   1          2.54          4.86        14.01 o                         
  -7   9   1          3.43          2.44         1.30 o                         
  -6   9   1         30.19         32.14         1.53 o                         
  -5   9   1         10.14          7.24         3.56 o                         
  -4   9   1         13.77         13.78         2.81 o                         
  -3   9   1         82.23         76.09         2.64 o                         
  -2   9   1        218.18        229.69         2.87 o                         
  -1   9   1        251.01        292.88         4.04 o                         
   0   9   1          0.51          2.62         1.24 o                         
   1   9   1        251.07        295.63         4.88 o                         
   2   9   1        218.54        225.91         3.60 o                         
   3   9   1         82.00         74.82         3.83 o                         
   4   9   1         13.80         13.25         1.43 o                         
   5   9   1         10.17          6.27         1.99 o                         
   6   9   1         30.18         30.45         3.86 o                         
   7   9   1          3.44          4.82         6.55 o                         
   8   9   1          2.55          2.77         6.33 o                         
  -7  10   1         12.94         14.49         2.39 o                         
  -6  10   1          0.64         -0.95         6.54 o                         
  -5  10   1         63.59         60.33         4.49 o                         
  -4  10   1         17.99         18.83         3.51 o                         
  -3  10   1         43.87         41.61         2.70 o                         
  -2  10   1         36.15         40.09         1.58 o                         
  -1  10   1         27.44         24.35         1.84 o                         
   0  10   1         75.23         69.07         1.78 o                         
   1  10   1         27.36         23.06         1.14 o                         
   2  10   1         36.18         42.34         2.73 o                         
   3  10   1         43.88         43.41         1.95 o                         
   4  10   1         18.07         18.38         3.91 o                         
   5  10   1         63.52         60.55         4.52 o                         
   6  10   1          0.64          0.16         8.12 o                         
   7  10   1         12.92         10.49         4.77 o                         
  -5  11   1         29.61         24.19        33.56 o                         
  -4  11   1         32.11         24.48         2.54 o                         
  -3  11   1         35.11         37.44         3.47 o                         
  -2  11   1         38.64         39.99         9.44 o                         
  -1  11   1         30.96         33.92         5.32 o                         
   0  11   1          4.22          7.46         1.03 o                         
   1  11   1         31.03         31.19         6.40 o                         
   2  11   1         38.62         38.23         9.25 o                         
   3  11   1         35.08         36.14         4.45 o                         
   4  11   1         32.08         22.51         9.99 o                         
   5  11   1         29.65         29.38        30.02 o                         
  -2  12   1         26.56         27.32         2.05 o                         
  -1  12   1         54.88         57.48         2.95 o                         
   0  12   1         35.77         36.56         3.26 o                         
   1  12   1         54.81         54.61         3.40 o                         
   2  12   1         26.55         31.05         2.75 o                         
   0   1   2      15380.50      11066.07      2240.57 o                         
   1   1   2        125.98         46.76         0.77 o                         
  -1   2   2       7368.80       7217.08       114.21 o                         
   0   2   2         44.08         15.55         0.51 o                         
   1   2   2       7365.81       7161.33        99.54 o                         
   2   2   2       9034.17       8592.72        92.47 o                         
  -2   3   2       1590.81       2145.74        46.63 o                         
  -1   3   2        810.10        967.92         4.57 o                         
   0   3   2          5.84          1.22         0.33 o                         
   1   3   2        810.36        961.78         5.46 o                         
   2   3   2       1589.18       2169.98        54.72 o                         
   3   3   2       3099.85       3091.12        63.76 o                         
  -3   4   2       1808.53       2245.08        23.90 o                         
  -2   4   2        940.52        826.76         6.00 o                         
  -1   4   2         94.92         79.43         1.28 o                         
   0   4   2         74.98         82.84         0.97 o                         
   1   4   2         94.71         80.69         1.12 o                         
   2   4   2        939.82        825.82         5.47 o                         
   3   4   2       1807.94       2235.74        15.37 o                         
   4   4   2          3.73         17.27         0.93 o                         
  -4   5   2         23.32         16.45         0.67 o                         
  -3   5   2        238.18        330.54         2.56 o                         
  -2   5   2        239.25        260.19         2.31 o                         
  -1   5   2        839.19        883.40         4.65 o                         
   0   5   2        109.54         97.36         1.47 o                         
   1   5   2        839.48        887.80         6.41 o                         
   2   5   2        239.56        261.25         2.08 o                         
   3   5   2        237.99        331.69         3.66 o                         
   4   5   2         23.27         17.80         1.09 o                         
   5   5   2          1.22          4.67         0.94 o                         
  -5   6   2        473.89        485.93         5.45 o                         
  -4   6   2        201.93        172.20         2.69 o                         
  -3   6   2        261.79        263.33         2.40 o                         
  -2   6   2         31.08         30.52         1.10 o                         
  -1   6   2        134.92        177.79         2.19 o                         
   0   6   2          8.46         12.00         0.80 o                         
   1   6   2        134.65        178.09         2.16 o                         
   2   6   2         31.09         30.87         1.24 o                         
   3   6   2        261.78        262.68         3.16 o                         
   4   6   2        202.01        174.12         2.30 o                         
   5   6   2        473.96        490.91         5.57 o                         
   6   6   2        339.01        391.17         3.84 o                         
  -6   7   2         56.80         72.96         2.70 o                         
  -5   7   2        548.84        553.51         5.19 o                         
  -4   7   2        375.18        400.77         6.10 o                         
  -3   7   2         90.62         92.27         2.38 o                         
  -2   7   2         76.86         67.54         2.56 o                         
  -1   7   2       1064.66       1081.65         6.26 o                         
   0   7   2         10.72         17.33         0.91 o                         
   1   7   2       1065.17       1068.21         5.47 o                         
   2   7   2         76.80         67.74         1.58 o                         
   3   7   2         90.56         91.98         2.18 o                         
   4   7   2        375.20        401.54         4.46 o                         
   5   7   2        548.83        543.99         4.31 o                         
   6   7   2         56.78         70.32         2.58 o                         
   7   7   2         36.02         42.58         3.02 o                         
  -7   8   2         87.71         94.71         4.35 o                         
  -6   8   2         14.63         25.00         2.26 o                         
  -5   8   2         84.43         97.57         4.45 o                         
  -4   8   2        206.19        197.07         3.96 o                         
  -3   8   2        115.47        103.42         3.91 o                         
  -2   8   2        257.75        260.89         2.68 o                         
  -1   8   2        460.33        394.89         4.57 o                         
   0   8   2          0.60          2.52         1.68 o                         
   1   8   2        460.52        394.59         4.82 o                         
   2   8   2        257.88        262.18         3.83 o                         
   3   8   2        115.39        105.66         2.65 o                         
   4   8   2        206.06        199.63         4.48 o                         
   5   8   2         84.48         96.10         2.85 o                         
   6   8   2         14.60         23.44         3.01 o                         
   7   8   2         87.65         92.32         5.17 o                         
   8   8   2         45.48         44.57         3.44 o                         
  -8   9   2         27.04         24.80        29.17 o                         
  -7   9   2         20.46         30.09        10.26 o                         
  -6   9   2         92.45         84.19         3.30 o                         
  -5   9   2          8.01         13.47         2.37 o                         
  -4   9   2          1.66          2.59         4.39 o                         
  -3   9   2        164.91        157.26         4.21 o                         
  -2   9   2         32.38         29.66         2.15 o                         
  -1   9   2         26.62         19.37         2.76 o                         
   0   9   2        422.03        428.05         6.34 o                         
   1   9   2         26.67         19.68         1.77 o                         
   2   9   2         32.32         31.07         1.88 o                         
   3   9   2        165.10        156.66         3.20 o                         
   4   9   2          1.66          2.64         3.85 o                         
   5   9   2          7.99         11.14         3.69 o                         
   6   9   2         92.44         81.79         2.57 o                         
   7   9   2         20.43         27.29         8.08 o                         
   8   9   2         27.06         22.25         2.92 o                         
  -7  10   2          2.08         -0.18         3.70 o                         
  -6  10   2         52.39         52.43         6.04 o                         
  -5  10   2         49.09         55.72         6.10 o                         
  -4  10   2         11.65         10.78         2.94 o                         
  -3  10   2          4.91          5.72         2.70 o                         
  -2  10   2        146.44        136.41         3.41 o                         
  -1  10   2        231.21        197.22         3.07 o                         
   0  10   2         67.60         64.04         2.95 o                         
   1  10   2        231.23        194.86         2.35 o                         
   2  10   2        146.54        139.31         4.01 o                         
   3  10   2          4.92          5.34         4.67 o                         
   4  10   2         11.66         13.05         4.78 o                         
   5  10   2         49.13         54.90         5.63 o                         
   6  10   2         52.33         46.13         3.90 o                         
   7  10   2          2.09          3.10         1.61 o                         
  -5  11   2         18.04         21.81        19.84 o                         
  -4  11   2         70.44         84.26        11.02 o                         
  -3  11   2          7.57          6.46         5.84 o                         
  -2  11   2         13.55         15.03         5.03 o                         
  -1  11   2         39.00         40.78         1.97 o                         
   0  11   2         17.94         22.17         1.61 o                         
   1  11   2         39.02         36.72         2.54 o                         
   2  11   2         13.57         13.46         6.84 o                         
   3  11   2          7.53          3.42         2.53 o                         
   4  11   2         70.41         88.42        12.20 o                         
   5  11   2         18.07         19.04        19.58 o                         
  -2  12   2         33.87         34.04         2.21 o                         
  -1  12   2          6.69          6.56         1.61 o                         
   0  12   2          7.71         12.16         2.13 o                         
   1  12   2          6.72          7.01         1.97 o                         
   2  12   2         33.86         40.95         2.57 o                         
   0   1   3       5203.09       4749.25        75.77 o                         
   1   1   3        865.27        797.15        26.84 o                         
  -1   2   3       5523.71       5721.07        84.53 o                         
   0   2   3       8449.54       8191.07       125.64 o                         
   1   2   3       5524.29       5582.60        83.76 o                         
   2   2   3       4413.91       3163.73       480.41 o                         
  -2   3   3        638.17        592.80         3.75 o                         
  -1   3   3        312.53        371.15         2.32 o                         
   0   3   3        432.67        522.95         3.60 o                         
   1   3   3        312.08        374.03         2.04 o                         
   2   3   3        638.19        594.34         2.97 o                         
   3   3   3         30.56         57.65         1.02 o                         
  -3   4   3       1039.98        896.59         5.98 o                         
  -2   4   3       1019.61       1098.18         4.15 o                         
  -1   4   3       1680.88       1643.24        13.57 o                         
   0   4   3          3.40         20.55         0.63 o                         
   1   4   3       1680.88       1656.02        12.40 o                         
   2   4   3       1019.21       1098.53         5.72 o                         
   3   4   3       1041.00        905.48         6.08 o                         
   4   4   3         59.20         77.98         2.25 o                         
  -4   5   3        327.61        306.07         4.34 o                         
  -3   5   3        144.84        134.10         1.28 o                         
  -2   5   3        938.48        847.68         4.19 o                         
  -1   5   3        452.53        517.02         4.39 o                         
   0   5   3         10.29         10.10         0.56 o                         
   1   5   3        452.18        515.78         4.50 o                         
   2   5   3        938.78        841.99         4.45 o                         
   3   5   3        144.69        135.15         2.85 o                         
   4   5   3        327.48        308.37         3.02 o                         
   5   5   3        366.71        310.98         2.77 o                         
  -5   6   3        135.74        138.17         2.14 o                         
  -4   6   3        129.00        137.51         1.43 o                         
  -3   6   3         79.51         85.00         1.75 o                         
  -2   6   3        175.18        176.96         2.22 o                         
  -1   6   3        464.57        490.18         4.68 o                         
   0   6   3         91.69        117.18         2.75 o                         
   1   6   3        464.93        486.61         5.64 o                         
   2   6   3        175.17        178.25         2.21 o                         
   3   6   3         79.56         83.44         1.87 o                         
   4   6   3        128.95        135.48         2.39 o                         
   5   6   3        135.68        139.54         2.41 o                         
   6   6   3        331.50        332.02         4.64 o                         
  -6   7   3        241.32        204.81         3.83 o                         
  -5   7   3        145.04        139.38         1.94 o                         
  -4   7   3        297.40        295.19         4.75 o                         
  -3   7   3         15.05         25.70         1.31 o                         
  -2   7   3         91.04         72.03         1.79 o                         
  -1   7   3         65.35         62.03         1.55 o                         
   0   7   3        210.33        247.90         2.97 o                         
   1   7   3         65.48         61.84         2.27 o                         
   2   7   3         91.20         71.46         2.52 o                         
   3   7   3         15.03         24.76         1.58 o                         
   4   7   3        297.47        292.80         3.66 o                         
   5   7   3        145.10        141.61         2.86 o                         
   6   7   3        241.49        208.72         2.86 o                         
   7   7   3         98.99        102.29         3.33 o                         
  -7   8   3         17.91         18.35         3.05 o                         
  -6   8   3        122.18        141.10         2.15 o                         
  -5   8   3         29.72         30.25         2.71 o                         
  -4   8   3        167.82        154.15         2.98 o                         
  -3   8   3         88.89         82.69         2.11 o                         
  -2   8   3        347.04        389.27         4.86 o                         
  -1   8   3        239.60        243.69         3.13 o                         
   0   8   3        109.10         86.38         1.55 o                         
   1   8   3        239.49        240.89         3.84 o                         
   2   8   3        347.14        381.72         4.70 o                         
   3   8   3         88.96         86.61         3.03 o                         
   4   8   3        167.75        158.32         2.88 o                         
   5   8   3         29.69         32.03         2.07 o                         
   6   8   3        122.23        140.04         5.02 o                         
   7   8   3         17.96         13.57         3.49 o                         
   8   8   3          2.23          1.65         4.15 o                         
  -8   9   3          7.60          4.23        12.23 o                         
  -7   9   3          6.88          5.09         2.79 o                         
  -6   9   3          4.02          7.09         6.06 o                         
  -5   9   3         76.99         64.76         2.00 o                         
  -4   9   3        143.66        136.15         3.53 o                         
  -3   9   3         95.38         95.27         2.55 o                         
  -2   9   3        301.94        286.15         4.39 o                         
  -1   9   3         90.33         83.97         2.27 o                         
   0   9   3         95.10         73.50         1.74 o                         
   1   9   3         90.32         81.72         2.67 o                         
   2   9   3        302.00        289.49         4.48 o                         
   3   9   3         95.46         93.45         2.99 o                         
   4   9   3        143.76        138.61         2.67 o                         
   5   9   3         77.00         67.23         3.25 o                         
   6   9   3          4.01          9.48         9.96 o                         
   7   9   3          6.88          6.28         2.71 o                         
   8   9   3          7.59          1.79        11.21 o                         
  -7  10   3          0.01          0.25        22.09 o                         
  -6  10   3         10.92         13.96         7.33 o                         
  -5  10   3         27.07         31.43         6.56 o                         
  -4  10   3          2.83          3.80         2.06 o                         
  -3  10   3         13.27         13.10         2.17 o                         
  -2  10   3        136.45        135.35         4.50 o                         
  -1  10   3          3.21          6.59         2.25 o                         
   0  10   3          1.10          2.57         1.29 o                         
   1  10   3          3.20          7.27         2.77 o                         
   2  10   3        136.48        129.38         2.69 o                         
   3  10   3         13.25         15.23         3.70 o                         
   4  10   3          2.82          4.12         2.43 o                         
   5  10   3         27.12         30.70         6.16 o                         
   6  10   3         10.92         11.47         8.08 o                         
   7  10   3          0.02          4.66        66.61 o                         
  -5  11   3         15.86         11.90         6.92 o                         
  -4  11   3         17.93         16.01        11.82 o                         
  -3  11   3         15.29         14.72         3.59 o                         
  -2  11   3         25.36         25.77        20.95 o                         
  -1  11   3        121.48        125.53         7.96 o                         
   0  11   3        118.76        126.68         4.85 o                         
   1  11   3        121.37        119.63         2.27 o                         
   2  11   3         25.36         25.04         3.18 o                         
   3  11   3         15.30         15.71         7.06 o                         
   4  11   3         17.95         13.69        10.48 o                         
   5  11   3         15.86         16.48         5.11 o                         
  -2  12   3         31.03         34.14         2.76 o                         
  -1  12   3         42.51         34.31         2.24 o                         
   0  12   3          0.82          3.89         1.42 o                         
   1  12   3         42.53         36.31         3.20 o                         
   2  12   3         31.07         34.24         2.84 o                         
   0   1   4         97.17         45.87         0.50 o                         
   1   1   4      13846.22      14115.62       161.23 o                         
  -1   2   4      11463.99      10195.57       124.97 o                         
   0   2   4       4069.53       4585.90       118.50 o                         
   1   2   4      11465.57      10098.38       132.79 o                         
   2   2   4       2068.20       2818.32        46.85 o                         
  -2   3   4        724.20        825.12         5.05 o                         
  -1   3   4        543.81        479.08         3.38 o                         
   0   3   4          2.95          6.19         0.40 o                         
   1   3   4        543.52        476.96         2.45 o                         
   2   3   4        723.60        821.54         5.32 o                         
   3   3   4       1643.92       1193.67         6.18 o                         
  -3   4   4        389.79        429.84         5.43 o                         
  -2   4   4        946.38       1109.48         4.91 o                         
  -1   4   4        220.60        267.37         1.80 o                         
   0   4   4        270.13        262.29         3.75 o                         
   1   4   4        220.07        267.93         2.27 o                         
   2   4   4        945.97       1112.25         4.70 o                         
   3   4   4        389.36        429.09         3.61 o                         
   4   4   4        384.59        454.55         5.97 o                         
  -4   5   4         49.51         40.52         1.39 o                         
  -3   5   4        984.75       1030.64         5.82 o                         
  -2   5   4         76.06         82.86         0.93 o                         
  -1   5   4         23.23         22.67         1.13 o                         
   0   5   4         89.03         76.59         1.37 o                         
   1   5   4         23.16         23.87         0.83 o                         
   2   5   4         76.10         84.66         2.05 o                         
   3   5   4        984.85       1038.60         6.72 o                         
   4   5   4         49.50         40.71         1.62 o                         
   5   5   4        232.45        271.02         4.06 o                         
  -5   6   4         99.75         93.87         3.62 o                         
  -4   6   4        563.46        566.53         5.13 o                         
  -3   6   4        501.52        462.47         5.39 o                         
  -2   6   4        153.89        203.07         2.13 o                         
  -1   6   4        130.47        146.72         1.92 o                         
   0   6   4         30.43         23.97         0.97 o                         
   1   6   4        130.70        148.27         1.99 o                         
   2   6   4        153.75        202.50         2.58 o                         
   3   6   4        501.41        458.39         5.23 o                         
   4   6   4        563.29        572.72         5.67 o                         
   5   6   4         99.74         93.55         2.66 o                         
   6   6   4        288.95        296.62         4.66 o                         
  -6   7   4        190.07        184.44         3.64 o                         
  -5   7   4         40.26         34.10         1.65 o                         
  -4   7   4        802.43        808.40         6.99 o                         
  -3   7   4        101.37         99.79         2.51 o                         
  -2   7   4        535.07        574.42         7.10 o                         
  -1   7   4        358.93        436.04         4.38 o                         
   0   7   4        133.26        126.82         2.30 o                         
   1   7   4        358.85        434.96         5.47 o                         
   2   7   4        535.25        578.19         4.69 o                         
   3   7   4        101.46         99.35         1.84 o                         
   4   7   4        802.23        807.34         5.92 o                         
   5   7   4         40.27         32.86         2.14 o                         
   6   7   4        190.07        186.49         4.00 o                         
   7   7   4          1.60         -0.41         1.41 o                         
  -7   8   4         21.25         20.06         2.94 o                         
  -6   8   4          7.34          4.89         2.36 o                         
  -5   8   4        266.68        243.22         3.80 o                         
  -4   8   4        131.40        140.89         3.63 o                         
  -3   8   4        195.02        204.37         4.53 o                         
  -2   8   4         65.90         58.74         2.01 o                         
  -1   8   4        251.06        271.13         2.94 o                         
   0   8   4        431.92        532.49         5.64 o                         
   1   8   4        251.35        274.02         4.49 o                         
   2   8   4         65.80         57.23         2.30 o                         
   3   8   4        195.16        200.69         3.40 o                         
   4   8   4        131.33        142.12         2.62 o                         
   5   8   4        266.64        247.94         2.83 o                         
   6   8   4          7.32          5.91         3.47 o                         
   7   8   4         21.26         19.02         5.84 o                         
   8   8   4          1.20         -1.49         8.44 o                         
  -8   9   4         62.32         76.40         9.41 o                         
  -7   9   4         36.28         36.01         2.36 o                         
  -6   9   4         20.54         15.15         2.58 o                         
  -5   9   4          4.50          6.66         0.81 o                         
  -4   9   4          0.85          1.80         1.29 o                         
  -3   9   4         67.74         65.03         1.70 o                         
  -2   9   4        151.64        174.30         2.11 o                         
  -1   9   4        158.96        164.49         2.39 o                         
   0   9   4        188.81        228.50         6.16 o                         
   1   9   4        158.75        166.08         3.49 o                         
   2   9   4        151.77        174.41         3.48 o                         
   3   9   4         67.78         61.76         2.38 o                         
   4   9   4          0.86          2.96         2.49 o                         
   5   9   4          4.48          5.18         3.82 o                         
   6   9   4         20.54         13.66         3.16 o                         
   7   9   4         36.30         35.46         4.70 o                         
   8   9   4         62.28         68.17         7.10 o                         
  -6  10   4         25.19         26.00        10.92 o                         
  -5  10   4          4.80          6.26         3.04 o                         
  -4  10   4         34.31         32.59         4.93 o                         
  -3  10   4        221.92        227.18         5.71 o                         
  -2  10   4         16.89         21.79         2.28 o                         
  -1  10   4         57.76         58.46         2.17 o                         
   0  10   4          0.29          2.12         1.95 o                         
   1  10   4         57.85         58.82         2.42 o                         
   2  10   4         16.92         21.45         2.37 o                         
   3  10   4        222.20        231.29         8.04 o                         
   4  10   4         34.25         31.38         4.53 o                         
   5  10   4          4.81          4.03         3.19 o                         
   6  10   4         25.17         24.00         4.51 o                         
  -5  11   4          7.86          5.19        21.23 o                         
  -4  11   4          6.00          6.47        52.16 o                         
  -3  11   4          8.68          8.20         3.02 o                         
  -2  11   4         16.07         19.92         1.71 o                         
  -1  11   4        151.94        160.90         7.43 o                         
   0  11   4          7.86          8.24         2.71 o                         
   1  11   4        152.00        160.45         7.15 o                         
   2  11   4         16.06         15.74         2.11 o                         
   3  11   4          8.67          6.54         4.94 o                         
   4  11   4          5.98         10.26        18.49 o                         
   5  11   4          7.87          7.24        14.15 o                         
  -2  12   4        102.65        111.94         3.23 o                         
  -1  12   4         68.84         68.75         2.84 o                         
   0  12   4          8.02          1.16         1.43 o                         
   1  12   4         68.80         61.84         3.67 o                         
   2  12   4        102.65        106.09         6.52 o                         
   0   1   5       3983.05       3239.17        89.82 o                         
   1   1   5      21841.21      18648.07      5388.22 o                         
  -1   2   5       3210.97       3033.19        75.88 o                         
   0   2   5       6693.18       6009.02       768.91 o                         
   1   2   5       3211.09       3124.77        64.03 o                         
   2   2   5        502.63        319.02         2.91 o                         
  -2   3   5        418.51        478.59         3.03 o                         
  -1   3   5       1252.54       1689.15        26.08 o                         
   0   3   5       6195.43       5810.42       107.88 o                         
   1   3   5       1252.60       1729.32        23.57 o                         
   2   3   5        418.55        474.65         2.71 o                         
   3   3   5         12.90         25.05         0.95 o                         
  -3   4   5        618.26        704.15         5.23 o                         
  -2   4   5         54.81        115.13         1.77 o                         
  -1   4   5         26.89         33.31         0.82 o                         
   0   4   5          0.91         17.20         0.69 o                         
   1   4   5         26.89         32.87         0.99 o                         
   2   4   5         54.88        114.88         2.11 o                         
   3   4   5        618.64        706.69         3.77 o                         
   4   4   5        390.70        469.53         6.40 o                         
  -4   5   5        174.43        163.02         2.99 o                         
  -3   5   5        667.28        746.97         4.73 o                         
  -2   5   5        361.47        392.35         4.06 o                         
  -1   5   5        327.12        292.39         2.39 o                         
   0   5   5         54.02         76.70         1.27 o                         
   1   5   5        327.10        290.36         4.23 o                         
   2   5   5        361.15        387.88         4.54 o                         
   3   5   5        666.97        749.68         5.06 o                         
   4   5   5        174.46        163.26         2.95 o                         
   5   5   5         91.45         85.22         2.05 o                         
  -5   6   5        541.95        490.92         4.41 o                         
  -4   6   5         53.01         57.41         1.22 o                         
  -3   6   5         51.78         56.01         1.38 o                         
  -2   6   5        230.08        221.11         2.13 o                         
  -1   6   5        169.81        155.43         2.58 o                         
   0   6   5         42.35         28.60         1.25 o                         
   1   6   5        169.67        155.25         3.09 o                         
   2   6   5        230.05        219.93         3.14 o                         
   3   6   5         51.71         57.33         1.72 o                         
   4   6   5         52.99         59.19         1.74 o                         
   5   6   5        542.10        487.63         4.72 o                         
   6   6   5        424.11        429.66         5.85 o                         
  -6   7   5         32.84         37.13         2.31 o                         
  -5   7   5        199.04        210.02         3.31 o                         
  -4   7   5          9.53          9.37         1.03 o                         
  -3   7   5         41.82         47.87         1.71 o                         
  -2   7   5        128.55        135.88         2.40 o                         
  -1   7   5         46.07         45.52         1.12 o                         
   0   7   5        592.54        615.13         4.21 o                         
   1   7   5         46.08         46.21         0.91 o                         
   2   7   5        128.50        137.50         2.70 o                         
   3   7   5         41.79         49.06         1.78 o                         
   4   7   5          9.53          7.74         1.71 o                         
   5   7   5        198.93        212.04         4.53 o                         
   6   7   5         32.99         39.48         2.88 o                         
   7   7   5         31.68         36.61         2.42 o                         
  -7   8   5         37.68         33.19         6.95 o                         
  -6   8   5        119.20        140.77         2.73 o                         
  -5   8   5        103.92        119.88         4.84 o                         
  -4   8   5        145.70        144.40         3.10 o                         
  -3   8   5        167.23        155.39         3.51 o                         
  -2   8   5         16.32         16.19         1.13 o                         
  -1   8   5         27.39         29.75         1.40 o                         
   0   8   5          0.76          1.37         1.21 o                         
   1   8   5         27.40         30.82         2.33 o                         
   2   8   5         16.33         15.69         2.09 o                         
   3   8   5        167.26        157.32         3.88 o                         
   4   8   5        145.84        146.84         3.27 o                         
   5   8   5        104.03        121.43         3.85 o                         
   6   8   5        119.37        142.93         5.54 o                         
   7   8   5         37.64         35.29         4.92 o                         
   8   8   5         12.83          9.50         3.95 o                         
  -8   9   5         45.11         48.09         9.22 o                         
  -7   9   5          4.99          7.89         3.80 o                         
  -6   9   5         34.65         35.89         5.17 o                         
  -5   9   5         58.56         57.46         3.15 o                         
  -4   9   5        115.46        126.90         3.45 o                         
  -3   9   5         81.90         69.24         2.11 o                         
  -2   9   5        137.63        129.70         2.03 o                         
  -1   9   5        254.24        276.88         6.00 o                         
   0   9   5        747.69        830.13        10.14 o                         
   1   9   5        254.30        281.64         4.38 o                         
   2   9   5        137.58        127.93         4.38 o                         
   3   9   5         81.88         68.73         3.42 o                         
   4   9   5        115.46        128.94         3.73 o                         
   5   9   5         58.44         56.95         5.11 o                         
   6   9   5         34.61         36.99         5.93 o                         
   7   9   5          4.99          4.80         4.91 o                         
   8   9   5         45.02         46.05         3.47 o                         
  -6  10   5         30.80         27.99        19.84 o                         
  -5  10   5         36.41         37.50         3.71 o                         
  -4  10   5         50.18         51.22         6.18 o                         
  -3  10   5         51.98         54.62         2.01 o                         
  -2  10   5         25.25         29.77         1.44 o                         
  -1  10   5         22.57         24.67         2.12 o                         
   0  10   5         63.59         68.11         3.10 o                         
   1  10   5         22.55         23.49         1.83 o                         
   2  10   5         25.26         30.70         1.26 o                         
   3  10   5         52.04         55.87         3.78 o                         
   4  10   5         50.24         49.69         3.79 o                         
   5  10   5         36.39         32.18         2.51 o                         
   6  10   5         30.78         25.41        17.37 o                         
  -5  11   5          4.01          2.91        16.17 o                         
  -4  11   5         20.08         24.12        14.28 o                         
  -3  11   5         72.31         76.04         2.17 o                         
  -2  11   5         11.09         14.41         3.45 o                         
  -1  11   5         26.70         23.46         7.58 o                         
   0  11   5         38.10         36.90         2.01 o                         
   1  11   5         26.71         25.38         2.37 o                         
   2  11   5         11.10         10.64         7.19 o                         
   3  11   5         72.35         78.87         5.39 o                         
   4  11   5         20.06         21.65         2.77 o                         
   5  11   5          4.02          3.88         3.06 o                         
  -1  12   5          6.21          8.34         1.46 o                         
   0  12   5          2.94          1.51         1.44 o                         
   1  12   5          6.22          6.73         1.82 o                         
   0   1   6       2008.27       1850.92        49.11 o                         
   1   1   6        715.87        421.25         2.44 o                         
  -1   2   6         93.53        120.29         0.98 o                         
   0   2   6       2404.34       1574.85       110.60 o                         
   1   2   6         93.40        119.21         1.55 o                         
   2   2   6       1805.49       2150.75        56.97 o                         
  -2   3   6        336.14        246.50         2.31 o                         
  -1   3   6       2872.23       3101.26        73.35 o                         
   0   3   6        475.86        375.69         3.49 o                         
   1   3   6       2872.31       3027.51        56.63 o                         
   2   3   6        336.21        244.13         2.45 o                         
   3   3   6          2.43          1.68         0.53 o                         
  -3   4   6        769.45        816.42         3.97 o                         
  -2   4   6       1029.07       1121.97         5.00 o                         
  -1   4   6        952.86       1033.21         4.85 o                         
   0   4   6        338.65        337.51         3.33 o                         
   1   4   6        953.33       1033.36         4.27 o                         
   2   4   6       1028.25       1117.59         6.08 o                         
   3   4   6        769.46        819.63         5.34 o                         
   4   4   6         90.05         77.75         1.18 o                         
  -4   5   6        375.92        362.00         4.17 o                         
  -3   5   6        412.91        491.16         3.18 o                         
  -2   5   6        212.37        237.27         2.62 o                         
  -1   5   6        272.73        275.56         2.85 o                         
   0   5   6       3750.18       4211.06        84.89 o                         
   1   5   6        272.71        273.53         2.17 o                         
   2   5   6        212.15        238.21         3.78 o                         
   3   5   6        412.36        491.83         5.16 o                         
   4   5   6        375.59        364.23         4.97 o                         
   5   5   6         31.29         24.06         1.33 o                         
  -5   6   6        628.42        631.68         6.34 o                         
  -4   6   6        147.45        114.62         2.16 o                         
  -3   6   6        519.08        542.33         4.90 o                         
  -2   6   6        165.56        154.50         1.65 o                         
  -1   6   6        109.93        129.93         1.89 o                         
   0   6   6        631.50        589.69         4.94 o                         
   1   6   6        109.92        129.55         1.92 o                         
   2   6   6        165.64        152.21         2.93 o                         
   3   6   6        519.03        536.37         4.97 o                         
   4   6   6        147.61        112.61         2.75 o                         
   5   6   6        628.10        626.80         4.73 o                         
   6   6   6        301.89        359.31         4.79 o                         
  -6   7   6        109.97         96.85         2.23 o                         
  -5   7   6        597.82        509.57         3.55 o                         
  -4   7   6        101.97         89.76         2.77 o                         
  -3   7   6        219.35        218.96         3.37 o                         
  -2   7   6        182.73        168.85         3.10 o                         
  -1   7   6         93.85         99.92         1.86 o                         
   0   7   6         22.03         23.01         1.10 o                         
   1   7   6         93.74        100.21         1.77 o                         
   2   7   6        182.61        169.56         2.97 o                         
   3   7   6        219.18        221.99         3.02 o                         
   4   7   6        101.95         86.68         2.68 o                         
   5   7   6        597.78        512.20         6.01 o                         
   6   7   6        110.02         97.52         3.08 o                         
   7   7   6          5.27          8.45         1.65 o                         
  -7   8   6          4.18          5.11         2.16 o                         
  -6   8   6        154.25        145.16         2.48 o                         
  -5   8   6         14.16         24.07         3.39 o                         
  -4   8   6         14.74         16.41         2.02 o                         
  -3   8   6         55.13         51.61         1.95 o                         
  -2   8   6         85.18         79.10         1.94 o                         
  -1   8   6         34.24         37.49         1.85 o                         
   0   8   6        184.27        225.68         2.86 o                         
   1   8   6         34.17         38.56         2.12 o                         
   2   8   6         85.18         80.29         2.24 o                         
   3   8   6         55.16         52.13         2.49 o                         
   4   8   6         14.77         16.34         3.83 o                         
   5   8   6         14.12         20.81         2.52 o                         
   6   8   6        154.17        150.81         5.97 o                         
   7   8   6          4.17          5.23         2.57 o                         
   8   8   6          0.94          2.92         1.52 o                         
  -8   9   6         14.38         16.18         3.96 o                         
  -7   9   6         24.01         27.20         5.61 o                         
  -6   9   6         12.73         13.19         2.32 o                         
  -5   9   6         57.04         54.33         2.21 o                         
  -4   9   6         48.43         50.74         2.01 o                         
  -3   9   6         53.29         58.41         2.41 o                         
  -2   9   6        210.15        220.89         2.22 o                         
  -1   9   6        216.26        210.58         3.26 o                         
   0   9   6        424.62        477.49         4.16 o                         
   1   9   6        216.36        209.19         5.10 o                         
   2   9   6        209.94        221.71         3.18 o                         
   3   9   6         53.31         54.28         2.79 o                         
   4   9   6         48.47         49.04         3.10 o                         
   5   9   6         57.08         56.64         2.16 o                         
   6   9   6         12.74         12.02         2.32 o                         
   7   9   6         24.00         29.91         6.51 o                         
   8   9   6         14.39         16.38         1.84 o                         
  -6  10   6          2.75          0.98        14.61 o                         
  -5  10   6          4.32         10.74         8.81 o                         
  -4  10   6         12.69         20.11         1.38 o                         
  -3  10   6         23.15         27.48         3.67 o                         
  -2  10   6        149.02        156.71         4.97 o                         
  -1  10   6          5.42          1.37         2.70 o                         
   0  10   6         51.29         50.37         1.38 o                         
   1  10   6          5.43          2.27         1.08 o                         
   2  10   6        149.17        158.60         3.55 o                         
   3  10   6         23.13         25.55         2.37 o                         
   4  10   6         12.76         19.23         4.92 o                         
   5  10   6          4.32          9.12         9.33 o                         
   6  10   6          2.76          5.75        43.52 o                         
  -5  11   6          1.46         -2.09        10.17 o                         
  -4  11   6         18.05         14.80         7.74 o                         
  -3  11   6         50.92         52.04         3.92 o                         
  -2  11   6        157.63        158.46         4.41 o                         
  -1  11   6         86.97         84.05         3.02 o                         
   0  11   6          0.42         -0.79         5.43 o                         
   1  11   6         86.83         81.40         2.61 o                         
   2  11   6        157.63        158.57         5.21 o                         
   3  11   6         50.93         56.68         5.01 o                         
   4  11   6         18.05         14.20        16.91 o                         
   5  11   6          1.46         -0.33         2.85 o                         
  -1  12   6         79.46         97.42         3.09 o                         
   0  12   6         21.41         20.48         1.92 o                         
   1  12   6         79.55         92.39         3.72 o                         
   0   1   7       7052.29       6360.20       137.59 o                         
   1   1   7        898.98        605.17         3.36 o                         
  -1   2   7       7761.55       7099.00       101.94 o                         
   0   2   7        646.73        404.43         2.35 o                         
   1   2   7       7761.42       6955.26        93.26 o                         
   2   2   7         93.04         78.53         0.79 o                         
  -2   3   7        428.13        379.97         3.43 o                         
  -1   3   7        423.33        423.93         2.53 o                         
   1   3   7        423.98        424.96         2.69 o                         
   2   3   7        427.93        380.18         2.85 o                         
   3   3   7       4336.76       4712.96        93.07 o                         
  -3   4   7        953.60        962.90         6.86 o                         
  -2   4   7        209.83        190.34         2.33 o                         
  -1   4   7        285.36        442.95         2.68 o                         
   0   4   7          8.19         19.78         0.67 o                         
   1   4   7        285.30        442.03         2.89 o                         
   2   4   7        210.34        193.30         2.51 o                         
   3   4   7        954.60        975.67         6.70 o                         
   4   4   7       1215.27       1325.40         7.14 o                         
  -4   5   7          2.87          4.23         0.74 o                         
  -3   5   7        752.84        739.95         5.14 o                         
  -2   5   7        526.80        579.37         4.18 o                         
  -1   5   7        699.88        743.48         4.01 o                         
   0   5   7        143.16        164.54         1.65 o                         
   1   5   7        700.08        741.53         6.60 o                         
   2   5   7        527.04        577.92         5.60 o                         
   3   5   7        753.50        740.24         5.32 o                         
   4   5   7          2.88          4.55         0.85 o                         
   5   5   7          5.02          8.97         1.29 o                         
  -5   6   7        253.33        285.87         2.60 o                         
  -4   6   7        117.14        113.80         2.16 o                         
  -3   6   7         10.04          5.83         0.68 o                         
  -2   6   7        526.74        517.01         4.78 o                         
  -1   6   7         47.09         53.36         1.87 o                         
   0   6   7        194.52        177.48         2.40 o                         
   1   6   7         47.10         54.48         1.22 o                         
   2   6   7        526.28        515.14         5.85 o                         
   3   6   7         10.02          5.84         0.79 o                         
   4   6   7        117.09        113.94         2.08 o                         
   5   6   7        253.32        288.18         2.52 o                         
   6   6   7        231.80        244.55         5.15 o                         
  -6   7   7         95.07         72.12         2.91 o                         
  -5   7   7        115.61        117.70         3.20 o                         
  -4   7   7         43.96         44.38         1.37 o                         
  -3   7   7       1093.91        982.14         7.23 o                         
  -2   7   7        160.68        164.41         2.89 o                         
  -1   7   7        224.14        228.54         3.07 o                         
   0   7   7         99.10         71.93         2.17 o                         
   1   7   7        224.04        231.05         3.55 o                         
   2   7   7        160.58        164.03         2.33 o                         
   3   7   7       1093.87        992.47         9.25 o                         
   4   7   7         43.99         42.22         1.79 o                         
   5   7   7        115.77        117.78         2.85 o                         
   6   7   7         95.08         72.01         2.91 o                         
   7   7   7          7.23         12.68         2.43 o                         
  -7   8   7         94.34        106.23         5.41 o                         
  -6   8   7        102.51        101.18         5.28 o                         
  -5   8   7         64.60         66.84         3.21 o                         
  -4   8   7        358.13        313.12         4.43 o                         
  -3   8   7          5.82          7.27         1.81 o                         
  -2   8   7          1.49          1.82         0.61 o                         
  -1   8   7         27.92         21.14         0.85 o                         
   0   8   7        561.91        444.43         4.74 o                         
   1   8   7         27.96         20.39         1.70 o                         
   2   8   7          1.49          1.97         0.70 o                         
   3   8   7          5.81          7.31         3.25 o                         
   4   8   7        358.34        311.50         6.30 o                         
   5   8   7         64.62         67.20         3.68 o                         
   6   8   7        102.65        101.11         3.35 o                         
   7   8   7         94.36        106.59         4.79 o                         
   8   8   7        188.60        172.24         9.45 o                         
  -7   9   7         30.56         34.25        11.27 o                         
  -6   9   7          8.94          8.95         2.20 o                         
  -5   9   7         68.72         59.72         2.97 o                         
  -4   9   7         18.76         20.10         1.80 o                         
  -3   9   7         75.11         75.36         1.64 o                         
  -2   9   7         16.45         20.09         1.34 o                         
  -1   9   7        104.07        103.57         2.85 o                         
   0   9   7        141.02        126.63         1.71 o                         
   1   9   7        104.03        104.79         3.58 o                         
   2   9   7         16.43         17.92         3.00 o                         
   3   9   7         75.03         75.30         4.37 o                         
   4   9   7         18.76         18.68         2.39 o                         
   5   9   7         68.68         60.20         2.28 o                         
   6   9   7          8.94          7.09         2.78 o                         
   7   9   7         30.52         34.11         7.79 o                         
  -6  10   7         18.20         22.80         3.20 o                         
  -5  10   7         20.59         14.81         4.33 o                         
  -4  10   7          8.32          9.25         3.79 o                         
  -3  10   7         92.34         91.94         1.81 o                         
  -2  10   7         66.96         67.89         2.33 o                         
  -1  10   7         22.39         29.71         1.82 o                         
   0  10   7         14.11         22.13         1.58 o                         
   1  10   7         22.38         29.88         2.97 o                         
   2  10   7         67.05         68.45         4.59 o                         
   3  10   7         92.34         91.89         5.57 o                         
   4  10   7          8.34          9.73         1.13 o                         
   5  10   7         20.60         11.43         9.27 o                         
   6  10   7         18.19         26.47        35.22 o                         
  -4  11   7         19.52         20.59        21.51 o                         
  -3  11   7          4.34          4.74         2.77 o                         
  -2  11   7         13.96         12.02         1.59 o                         
  -1  11   7         11.77         15.51         5.29 o                         
   0  11   7         29.49         26.09         2.11 o                         
   1  11   7         11.75         14.35         2.05 o                         
   2  11   7         13.97         12.11         4.33 o                         
   3  11   7          4.32          2.59         3.71 o                         
   4  11   7         19.54         14.20         5.44 o                         
   0  12   7         15.07         19.12         1.95 o                         
   0   0   8       1649.55       2280.94       320.89 o                         
   0   1   8       8617.96       7898.19       110.19 o                         
   1   1   8       3420.07       3987.42        70.33 o                         
  -1   2   8        591.13        923.44         4.06 o                         
   0   2   8         10.24         17.81         0.46 o                         
   1   2   8        591.46        932.98         6.00 o                         
   2   2   8         27.24         13.67         0.57 o                         
  -2   3   8        751.59        651.87         4.62 o                         
  -1   3   8        469.23        338.54         2.23 o                         
   0   3   8       2352.08       2189.77        56.37 o                         
   1   3   8        468.85        341.58         3.01 o                         
   2   3   8        751.22        649.12         3.35 o                         
   3   3   8        406.52        551.31         3.57 o                         
  -3   4   8        139.91        150.79         2.65 o                         
  -2   4   8       2416.07       2398.58        16.97 o                         
  -1   4   8        195.73        249.68         1.64 o                         
   0   4   8       2976.26       2748.92        58.15 o                         
   1   4   8        195.73        249.75         1.52 o                         
   2   4   8       2415.71       2410.28        18.89 o                         
   3   4   8        139.98        150.79         2.48 o                         
   4   4   8        426.75        412.75         4.27 o                         
  -4   5   8         10.76          6.68         1.32 o                         
  -3   5   8        347.76        363.96         2.62 o                         
  -2   5   8        116.38        120.24         1.58 o                         
  -1   5   8        256.33        221.18         2.53 o                         
   0   5   8        107.45         83.73         1.30 o                         
   1   5   8        256.09        222.75         3.35 o                         
   2   5   8        116.34        119.35         1.99 o                         
   3   5   8        347.52        370.48         2.90 o                         
   4   5   8         10.80          5.66         0.77 o                         
   5   5   8        281.96        295.69         3.28 o                         
  -5   6   8        574.95        601.70         9.28 o                         
  -4   6   8        458.46        481.55         3.79 o                         
  -3   6   8         32.08         38.14         1.25 o                         
  -2   6   8        202.81        212.24         2.73 o                         
  -1   6   8        291.70        309.69         2.88 o                         
   0   6   8         22.56         20.70         2.21 o                         
   1   6   8        291.69        307.07         3.81 o                         
   2   6   8        202.82        208.61         2.28 o                         
   3   6   8         32.10         37.43         1.68 o                         
   4   6   8        458.18        477.47         6.79 o                         
   5   6   8        575.14        600.47         7.32 o                         
   6   6   8         78.96         66.04         1.78 o                         
  -6   7   8         47.99         56.86         1.84 o                         
  -5   7   8        198.62        195.13         3.34 o                         
  -4   7   8        124.81        122.64         2.84 o                         
  -3   7   8        170.51        180.44         2.56 o                         
  -2   7   8         20.32         15.00         0.85 o                         
  -1   7   8        118.11        127.26         1.39 o                         
   0   7   8        235.05        213.39         3.18 o                         
   1   7   8        118.18        125.84         1.97 o                         
   2   7   8         20.32         14.62         1.05 o                         
   3   7   8        170.43        182.52         3.36 o                         
   4   7   8        124.93        122.87         1.52 o                         
   5   7   8        198.52        196.80         3.83 o                         
   6   7   8         47.92         53.66         2.04 o                         
   7   7   8         60.79         67.74         3.15 o                         
  -7   8   8        255.36        240.69         3.06 o                         
  -6   8   8         16.54         13.19         2.65 o                         
  -5   8   8        118.10         99.40         2.50 o                         
  -4   8   8          4.91          7.80         1.45 o                         
  -3   8   8        191.00        221.56         3.55 o                         
  -2   8   8        309.74        303.52         2.36 o                         
  -1   8   8          3.51          6.44         1.17 o                         
   0   8   8          6.67          8.78         1.41 o                         
   1   8   8          3.53          6.78         1.44 o                         
   2   8   8        309.57        301.40         5.27 o                         
   3   8   8        191.11        217.36         3.22 o                         
   4   8   8          4.87          7.21         1.41 o                         
   5   8   8        118.06        101.64         2.74 o                         
   6   8   8         16.52         13.31         3.42 o                         
   7   8   8        255.39        246.47        12.71 o                         
   8   8   8         24.66         30.58         2.50 o                         
  -7   9   8          3.36          1.20        10.48 o                         
  -6   9   8          1.76          7.62        21.83 o                         
  -5   9   8         27.03         27.10         2.03 o                         
  -4   9   8         69.38         69.90         3.91 o                         
  -3   9   8          4.67          4.29         3.18 o                         
  -2   9   8         26.16         22.19         1.52 o                         
  -1   9   8         81.55         95.68         1.59 o                         
   0   9   8        137.58        194.87         3.09 o                         
   1   9   8         81.47         96.32         2.67 o                         
   2   9   8         26.12         20.14         1.78 o                         
   3   9   8          4.68          4.47         1.87 o                         
   4   9   8         69.41         71.35         3.56 o                         
   5   9   8         26.99         26.89         2.13 o                         
   6   9   8          1.76          2.70         3.15 o                         
   7   9   8          3.35          0.49         6.06 o                         
  -6  10   8         12.78          8.24        21.55 o                         
  -5  10   8          3.45          4.59        14.64 o                         
  -4  10   8          6.75         13.61         1.93 o                         
  -3  10   8          1.14          2.14         3.10 o                         
  -2  10   8         18.45         19.20         1.48 o                         
  -1  10   8         22.35         28.46         1.67 o                         
   0  10   8        205.97        157.41         2.26 o                         
   1  10   8         22.32         26.71         1.89 o                         
   2  10   8         18.46         21.65         2.28 o                         
   3  10   8          1.13          1.98         4.06 o                         
   4  10   8          6.77         17.09        23.96 o                         
   5  10   8          3.45          5.32        14.52 o                         
   6  10   8         12.79          9.88         7.83 o                         
  -4  11   8          0.93          3.02        15.46 o                         
  -3  11   8        107.25        101.23        12.46 o                         
  -2  11   8        112.79        105.07         5.67 o                         
  -1  11   8         65.25         73.67         3.91 o                         
   0  11   8         11.79         12.61         7.15 o                         
   1  11   8         65.28         76.29         7.55 o                         
   2  11   8        112.85        105.53         5.79 o                         
   3  11   8        107.20         98.64         9.91 o                         
   4  11   8          0.92          7.03        18.99 o                         
   0   1   9       4994.68       5589.06        94.11 o                         
   1   1   9        602.88        567.14         3.07 o                         
  -1   2   9        349.95        300.54         2.80 o                         
   0   2   9        249.80         81.69         1.35 o                         
   1   2   9        350.13        302.34         1.80 o                         
   2   2   9        103.53        136.18         1.06 o                         
  -2   3   9       2281.96       2292.01        64.28 o                         
  -1   3   9       1354.10       1743.35        13.39 o                         
   0   3   9        465.48        523.95         3.65 o                         
   1   3   9       1354.49       1752.89        12.39 o                         
   2   3   9       2282.27       2358.62        45.80 o                         
   3   3   9        211.19        226.30         2.00 o                         
  -3   4   9        841.13        766.22         4.40 o                         
  -2   4   9        888.46        957.23         5.09 o                         
  -1   4   9        593.53        615.07         3.21 o                         
   0   4   9       1874.36       1545.12         5.75 o                         
   1   4   9        593.36        619.13         3.76 o                         
   2   4   9        888.63        950.24         3.93 o                         
   3   4   9        841.59        765.15         3.74 o                         
   4   4   9        438.96        375.62         2.90 o                         
  -4   5   9        512.17        483.32         4.45 o                         
  -3   5   9        223.82        234.55         4.27 o                         
  -2   5   9        803.26        860.41         5.99 o                         
  -1   5   9        347.62        424.30         3.93 o                         
   0   5   9        323.12        303.95         3.43 o                         
   1   5   9        347.28        421.66         4.02 o                         
   2   5   9        803.75        855.88         4.49 o                         
   3   5   9        223.93        234.92         1.92 o                         
   4   5   9        512.16        485.94         2.84 o                         
   5   5   9         30.19         27.09         1.54 o                         
  -5   6   9        358.97        394.59         4.66 o                         
  -4   6   9        102.76        101.20         2.59 o                         
  -3   6   9         85.68        115.79         2.08 o                         
  -2   6   9          8.40         13.92         1.12 o                         
  -1   6   9        390.85        381.34         3.22 o                         
   0   6   9         95.16        133.89         2.33 o                         
   1   6   9        391.01        379.13         3.66 o                         
   2   6   9          8.40         13.11         0.72 o                         
   3   6   9         85.62        117.59         2.38 o                         
   4   6   9        102.75         99.01         2.32 o                         
   5   6   9        358.65        393.20         4.36 o                         
   6   6   9          5.95         16.90         2.02 o                         
  -6   7   9         97.21         98.72         1.91 o                         
  -5   7   9          3.14          7.17         1.08 o                         
  -4   7   9         43.59         43.99         1.87 o                         
  -3   7   9        347.20        375.14         3.68 o                         
  -2   7   9        275.78        259.93         3.90 o                         
  -1   7   9        214.28        211.11         3.06 o                         
   0   7   9        399.26        429.67         4.28 o                         
   1   7   9        214.31        215.60         3.85 o                         
   2   7   9        275.56        259.48         3.67 o                         
   3   7   9        347.23        371.38         5.22 o                         
   4   7   9         43.53         44.77         2.16 o                         
   5   7   9          3.14          6.02         2.76 o                         
   6   7   9         97.44         99.96         2.96 o                         
   7   7   9          6.25          4.92         1.79 o                         
  -7   8   9         38.91         35.15         3.80 o                         
  -6   8   9         69.82         77.51         3.91 o                         
  -5   8   9        268.88        269.42         5.11 o                         
  -4   8   9         14.90         19.27         1.59 o                         
  -3   8   9        397.83        405.24         3.49 o                         
  -2   8   9         80.32         98.62         2.69 o                         
  -1   8   9        266.25        283.65         4.49 o                         
   0   8   9         10.03         14.27         1.53 o                         
   1   8   9        266.14        283.17         3.91 o                         
   2   8   9         80.39         96.02         3.15 o                         
   3   8   9        398.04        406.01         3.22 o                         
   4   8   9         14.87         20.62         2.00 o                         
   5   8   9        268.88        271.54         6.62 o                         
   6   8   9         69.80         72.07         4.44 o                         
   7   8   9         38.91         35.65         4.40 o                         
   8   8   9         52.70         43.80         6.13 o                         
  -7   9   9         53.07         59.14         3.24 o                         
  -6   9   9          3.94          8.01        11.49 o                         
  -5   9   9         17.34         15.75         4.79 o                         
  -4   9   9        151.27        144.25         4.14 o                         
  -3   9   9        125.85        131.55         2.28 o                         
  -2   9   9         92.46         84.35         2.12 o                         
  -1   9   9        115.83        100.77         4.01 o                         
   0   9   9          5.23         11.57         1.78 o                         
   1   9   9        115.72         99.24         2.76 o                         
   2   9   9         92.34         86.52         2.75 o                         
   3   9   9        125.80        133.10         2.65 o                         
   4   9   9        151.20        143.62         2.28 o                         
   5   9   9         17.36         20.19         7.92 o                         
   6   9   9          3.95          6.41        10.42 o                         
   7   9   9         53.07         59.10        13.09 o                         
  -6  10   9         94.78        104.00         3.25 o                         
  -5  10   9         13.85         14.31         3.39 o                         
  -4  10   9          5.61          5.63         2.65 o                         
  -3  10   9         11.56         13.10         3.71 o                         
  -2  10   9         20.96         24.23         2.90 o                         
  -1  10   9         20.12         20.87         1.79 o                         
   0  10   9          3.58          3.84         1.79 o                         
   1  10   9         20.05         19.44         3.03 o                         
   2  10   9         21.01         22.90         1.69 o                         
   3  10   9         11.60         14.04         7.90 o                         
   4  10   9          5.62          2.25        11.09 o                         
   5  10   9         13.82         14.79         5.88 o                         
   6  10   9         94.79        110.78         3.88 o                         
  -4  11   9         44.93         45.53         8.68 o                         
  -3  11   9         32.65         35.72         2.85 o                         
  -2  11   9          5.14          7.70         1.36 o                         
  -1  11   9         16.60         10.53        10.58 o                         
   0  11   9         13.03          3.75         2.94 o                         
   1  11   9         16.62         17.16         5.86 o                         
   2  11   9          5.14          6.10        19.70 o                         
   3  11   9         32.65         32.62        14.62 o                         
   4  11   9         44.87         40.29         2.66 o                         
   0   1  10       7712.72       6697.66       121.57 o                         
   1   1  10       1239.96        974.41         5.39 o                         
  -1   2  10        386.36        316.80         2.65 o                         
   0   2  10       3896.97       4688.17        94.16 o                         
   1   2  10        386.86        316.10         2.33 o                         
   2   2  10        605.37        375.10         2.52 o                         
  -2   3  10       2476.97       2535.26        35.15 o                         
  -1   3  10        170.98        170.81         1.90 o                         
   0   3  10         13.18          1.15         0.27 o                         
   1   3  10        170.84        168.79         1.61 o                         
   2   3  10       2474.90       2519.78        20.54 o                         
   3   3  10         19.66         61.05         1.03 o                         
  -3   4  10        199.08        243.24         2.11 o                         
  -2   4  10        453.18        491.54         4.44 o                         
  -1   4  10        994.23       1248.58         4.50 o                         
   0   4  10          1.04          4.66         0.55 o                         
   1   4  10        994.48       1238.46         4.58 o                         
   2   4  10        453.22        489.92         4.47 o                         
   3   4  10        198.82        240.59         2.56 o                         
   4   4  10          1.74          3.78         1.09 o                         
  -4   5  10         32.51         28.15         1.62 o                         
  -3   5  10         71.00         65.54         1.57 o                         
  -2   5  10        101.57        121.22         1.59 o                         
  -1   5  10        656.43        761.98         3.58 o                         
   0   5  10        991.77       1210.73         9.62 o                         
   1   5  10        656.57        763.01         5.77 o                         
   2   5  10        101.45        123.01         1.81 o                         
   3   5  10         71.02         67.98         1.68 o                         
   4   5  10         32.48         28.54         1.16 o                         
   5   5  10        122.59         88.49         1.91 o                         
  -5   6  10        463.45        449.71         5.38 o                         
  -4   6  10        139.24        155.09         2.40 o                         
  -3   6  10         76.53         86.26         2.23 o                         
  -2   6  10         20.52         19.98         0.92 o                         
  -1   6  10        508.63        506.96         4.63 o                         
   0   6  10        389.03        401.35         3.23 o                         
   1   6  10        508.88        509.21         3.46 o                         
   2   6  10         20.54         19.27         0.84 o                         
   3   6  10         76.54         85.01         1.78 o                         
   4   6  10        139.37        153.66         3.56 o                         
   5   6  10        463.14        451.42         4.75 o                         
   6   6  10        837.29        730.45        10.32 o                         
  -6   7  10         11.00         10.71         3.75 o                         
  -5   7  10        133.72        103.29         2.98 o                         
  -4   7  10        215.16        212.75         3.22 o                         
  -3   7  10         12.60         13.27         1.60 o                         
  -2   7  10        308.37        301.15         3.21 o                         
  -1   7  10        255.24        248.15         3.84 o                         
   0   7  10          7.65         15.05         1.94 o                         
   1   7  10        255.47        251.39         2.16 o                         
   2   7  10        308.43        300.62         4.94 o                         
   3   7  10         12.58         12.18         1.37 o                         
   4   7  10        214.98        208.45         5.12 o                         
   5   7  10        133.90        105.82         2.93 o                         
   6   7  10         11.02         10.32         3.78 o                         
   7   7  10          5.86          1.90         8.65 o                         
  -7   8  10          0.23          0.66         1.33 o                         
  -6   8  10         48.24         45.18         1.97 o                         
  -5   8  10        111.26        116.65         2.16 o                         
  -4   8  10         75.84         73.76         1.47 o                         
  -3   8  10        110.94         96.37         2.40 o                         
  -2   8  10        155.27        176.68         2.91 o                         
  -1   8  10         85.62         80.72         2.21 o                         
   0   8  10          7.09          4.98         2.30 o                         
   1   8  10         85.68         82.24         2.90 o                         
   2   8  10        155.29        175.03         3.13 o                         
   3   8  10        110.84         96.19         2.25 o                         
   4   8  10         75.94         70.35         4.25 o                         
   5   8  10        111.30        115.47         3.09 o                         
   6   8  10         48.21         46.05         3.33 o                         
   7   8  10          0.24          1.52         3.93 o                         
   8   8  10          3.14          7.62        34.06 o                         
  -7   9  10         41.34         25.21         3.14 o                         
  -6   9  10          4.30          4.38         3.98 o                         
  -5   9  10          6.74          9.62         2.86 o                         
  -4   9  10         10.96         10.44         1.17 o                         
  -3   9  10          4.35          4.17         1.10 o                         
  -2   9  10         34.93         39.37         2.36 o                         
  -1   9  10        315.00        311.57         3.39 o                         
   0   9  10          5.08          0.15         1.11 o                         
   1   9  10        315.03        309.49         3.70 o                         
   2   9  10         34.92         39.23         3.45 o                         
   3   9  10          4.33          3.38         1.88 o                         
   4   9  10         10.93          8.87         2.17 o                         
   5   9  10          6.74         10.63         3.73 o                         
   6   9  10          4.32          8.46        25.50 o                         
   7   9  10         41.39         29.48         4.19 o                         
  -6  10  10          9.23         11.97         2.41 o                         
  -5  10  10         16.94         13.31         5.54 o                         
  -4  10  10          7.92          8.85         3.24 o                         
  -3  10  10         32.88         29.70         4.64 o                         
  -2  10  10         30.60         28.95         2.21 o                         
  -1  10  10         45.81         56.35         4.06 o                         
   0  10  10        166.92        165.70         4.60 o                         
   1  10  10         45.81         52.70         1.51 o                         
   2  10  10         30.59         25.10         6.73 o                         
   3  10  10         32.83         29.03         2.78 o                         
   4  10  10          7.94          7.04         4.05 o                         
   5  10  10         16.94          9.39         3.30 o                         
   6  10  10          9.25          7.62         1.78 o                         
  -4  11  10         31.10         31.27         2.26 o                         
  -3  11  10          8.99          6.25        40.56 o                         
  -2  11  10        119.99        117.20         5.10 o                         
  -1  11  10          8.73          7.33         2.15 o                         
   0  11  10          1.79          1.24         7.15 o                         
   1  11  10          8.73          7.51         8.51 o                         
   2  11  10        119.98        123.35         6.35 o                         
   3  11  10          8.98          8.70        18.06 o                         
   4  11  10         31.06         26.92         2.66 o                         
   0   1  11        197.39        250.80         2.12 o                         
   1   1  11       3884.90       3545.41       106.74 o                         
  -1   2  11        345.16        241.65         2.77 o                         
   0   2  11       2096.89       1820.49        21.21 o                         
   1   2  11        345.47        240.40         1.71 o                         
   2   2  11        285.46        333.36         2.32 o                         
  -2   3  11       1050.47       1145.72         4.24 o                         
  -1   3  11       1172.98       1268.16         6.74 o                         
   0   3  11         18.28          0.22         0.52 o                         
   1   3  11       1173.49       1250.40         7.14 o                         
   2   3  11       1050.75       1143.96         4.25 o                         
   3   3  11       1118.74       1248.98         8.14 o                         
  -3   4  11        298.08        247.59         2.31 o                         
  -2   4  11       1030.63       1055.47         4.16 o                         
  -1   4  11       1131.35       1430.97         5.42 o                         
   0   4  11          0.25          1.00         0.38 o                         
   1   4  11       1131.07       1418.96         7.10 o                         
   2   4  11       1031.01       1042.92         4.24 o                         
   3   4  11        297.91        248.44         1.86 o                         
   4   4  11        314.45        347.72         3.82 o                         
  -4   5  11        543.79        545.51         4.96 o                         
  -3   5  11        251.69        264.50         3.09 o                         
  -2   5  11        429.83        437.89         3.93 o                         
  -1   5  11        308.02        303.04         3.20 o                         
   0   5  11        330.82        309.86         3.29 o                         
   1   5  11        308.37        304.43         3.35 o                         
   2   5  11        429.98        438.55         4.99 o                         
   3   5  11        251.64        263.16         2.21 o                         
   4   5  11        544.59        547.01         3.92 o                         
   5   5  11         49.15         46.20         1.55 o                         
  -5   6  11         24.86         24.82         2.21 o                         
  -4   6  11        515.55        459.60         4.15 o                         
  -3   6  11        386.92        337.09         3.34 o                         
  -2   6  11         43.23         34.61         1.16 o                         
  -1   6  11         65.27         53.55         1.51 o                         
   0   6  11        236.45        248.74         3.34 o                         
   1   6  11         65.22         53.11         1.34 o                         
   2   6  11         43.16         34.00         1.91 o                         
   3   6  11        386.84        335.28         4.64 o                         
   4   6  11        515.60        463.27         4.92 o                         
   5   6  11         24.90         24.64         1.32 o                         
   6   6  11         53.51         64.17         2.94 o                         
  -6   7  11         32.27         41.06         2.08 o                         
  -5   7  11          7.29          8.05         1.19 o                         
  -4   7  11         59.32         55.59         1.87 o                         
  -3   7  11        146.40        137.43         2.40 o                         
  -2   7  11        247.30        241.93         3.34 o                         
  -1   7  11         40.91         35.69         1.27 o                         
   0   7  11        380.91        354.98         4.91 o                         
   1   7  11         40.83         35.14         1.53 o                         
   2   7  11        247.29        243.81         3.53 o                         
   3   7  11        146.39        138.80         3.57 o                         
   4   7  11         59.26         52.04         2.79 o                         
   5   7  11          7.29          7.15         2.10 o                         
   6   7  11         32.33         40.12         2.02 o                         
   7   7  11         13.20         13.88         2.87 o                         
  -7   8  11         20.27         24.35         4.39 o                         
  -6   8  11         17.64         12.69         2.02 o                         
  -5   8  11         58.30         58.41         2.89 o                         
  -4   8  11         69.21         61.76         1.81 o                         
  -3   8  11         30.58         32.18         0.85 o                         
  -2   8  11        377.31        391.05         4.23 o                         
  -1   8  11         33.93         50.76         2.31 o                         
   0   8  11         21.23         35.57         1.76 o                         
   1   8  11         33.85         48.55         2.71 o                         
   2   8  11        377.18        388.46         4.66 o                         
   3   8  11         30.64         30.33         2.21 o                         
   4   8  11         69.15         62.65         2.81 o                         
   5   8  11         58.29         57.02         3.62 o                         
   6   8  11         17.65         13.62         3.14 o                         
   7   8  11         20.24         20.54         2.96 o                         
   8   8  11         45.18         37.90         8.00 o                         
  -7   9  11          0.07         -0.97         6.29 o                         
  -6   9  11         20.20         22.13        10.55 o                         
  -5   9  11         22.01         14.66        16.65 o                         
  -4   9  11         21.23         21.74         1.11 o                         
  -3   9  11        164.83        146.95         3.19 o                         
  -2   9  11         62.22         54.97         1.77 o                         
  -1   9  11         68.26         81.60         2.01 o                         
   0   9  11          1.12         -0.16         0.62 o                         
   1   9  11         68.25         79.01         2.82 o                         
   2   9  11         62.22         54.89         2.46 o                         
   3   9  11        164.89        151.18         5.62 o                         
   4   9  11         21.19         23.03         4.00 o                         
   5   9  11         22.03         15.21         7.50 o                         
   6   9  11         20.18         21.40         1.77 o                         
   7   9  11          0.06          1.13        12.51 o                         
  -6  10  11         25.27         28.20         2.23 o                         
  -5  10  11         13.74         12.94        25.60 o                         
  -4  10  11         12.18         11.13         2.02 o                         
  -3  10  11         30.39         28.44         1.92 o                         
  -2  10  11         29.36         27.77         1.51 o                         
  -1  10  11         56.33         64.84         1.56 o                         
   0  10  11          7.34         15.71         2.11 o                         
   1  10  11         56.23         63.73         4.50 o                         
   2  10  11         29.36         27.62         4.53 o                         
   3  10  11         30.34         29.23         2.40 o                         
   4  10  11         12.19          6.34         2.66 o                         
   5  10  11         13.76          9.13         3.31 o                         
   6  10  11         25.30         24.15         2.24 o                         
  -3  11  11          6.47          4.23        16.06 o                         
  -2  11  11         53.15         59.37         6.07 o                         
  -1  11  11         73.66         87.66         3.37 o                         
   0  11  11          4.85          3.31         9.46 o                         
   1  11  11         73.60         93.68        11.90 o                         
   2  11  11         53.15         57.20         8.40 o                         
   3  11  11          6.45          5.51         2.01 o                         
   0   0  12       1480.39       1742.69        49.39 o                         
   0   1  12        167.26        192.24         1.64 o                         
   1   1  12       4327.94       4619.91        99.50 o                         
  -1   2  12       1434.58       1549.35         7.64 o                         
   0   2  12       2299.32       2390.18        70.45 o                         
   1   2  12       1433.93       1543.63         5.24 o                         
   2   2  12          3.66          0.77         0.52 o                         
  -2   3  12        300.81        341.98         3.15 o                         
  -1   3  12        633.02        636.58         3.98 o                         
   0   3  12          0.51          0.49         0.53 o                         
   1   3  12        632.71        638.02         3.79 o                         
   2   3  12        300.69        339.46         2.64 o                         
   3   3  12        498.06        539.90         3.96 o                         
  -3   4  12         79.31         86.97         1.77 o                         
  -2   4  12       1167.46       1155.73         5.39 o                         
  -1   4  12         31.19         26.39         0.85 o                         
   0   4  12         76.64        159.07         1.89 o                         
   1   4  12         31.27         26.40         1.05 o                         
   2   4  12       1166.86       1153.63         5.09 o                         
   3   4  12         79.42         86.46         1.48 o                         
   4   4  12         12.42         19.04         1.21 o                         
  -4   5  12       1240.67       1197.22         6.65 o                         
  -3   5  12        456.27        482.64         3.53 o                         
  -2   5  12        120.51        145.10         1.21 o                         
  -1   5  12        500.22        460.67         3.27 o                         
   0   5  12          0.57          1.27         0.42 o                         
   1   5  12        500.29        462.89         5.28 o                         
   2   5  12        120.56        142.87         2.48 o                         
   3   5  12        456.19        483.47         5.33 o                         
   4   5  12       1240.40       1198.16         7.02 o                         
   5   5  12        387.16        352.88         4.38 o                         
  -5   6  12        716.17        738.37         7.50 o                         
  -4   6  12        500.60        495.52         5.29 o                         
  -3   6  12        148.31        173.13         3.32 o                         
  -2   6  12        241.68        220.52         2.58 o                         
  -1   6  12        278.86        274.81         2.56 o                         
   0   6  12         46.90         44.83         1.39 o                         
   1   6  12        278.80        279.22         4.76 o                         
   2   6  12        241.67        218.20         4.36 o                         
   3   6  12        148.20        172.41         3.44 o                         
   4   6  12        500.75        488.67         6.03 o                         
   5   6  12        715.92        741.30         4.27 o                         
   6   6  12        119.47        116.89         3.43 o                         
  -6   7  12        134.54        134.78         1.99 o                         
  -5   7  12         58.99         56.82         2.77 o                         
  -4   7  12          3.47          4.62         1.16 o                         
  -3   7  12        301.81        250.98         2.86 o                         
  -2   7  12         11.03         10.54         1.07 o                         
  -1   7  12        112.26         90.05         2.19 o                         
   0   7  12         29.99         20.33         1.46 o                         
   1   7  12        112.28         89.52         2.55 o                         
   2   7  12         11.00         10.28         1.19 o                         
   3   7  12        301.76        247.12         4.73 o                         
   4   7  12          3.44          3.61         1.81 o                         
   5   7  12         58.85         55.66         3.17 o                         
   6   7  12        134.49        134.45         4.23 o                         
   7   7  12         14.14         15.28         1.35 o                         
  -7   8  12         12.50         17.57         3.57 o                         
  -6   8  12         13.09         15.64         2.94 o                         
  -5   8  12         33.26         28.25         2.48 o                         
  -4   8  12         63.59         70.31         1.88 o                         
  -3   8  12        145.54        127.81         3.82 o                         
  -2   8  12         60.27         62.50         1.83 o                         
  -1   8  12         32.63         30.71         1.28 o                         
   0   8  12         44.07         59.97         2.80 o                         
   1   8  12         32.68         30.72         2.09 o                         
   2   8  12         60.27         63.07         2.70 o                         
   3   8  12        145.53        127.91         4.06 o                         
   4   8  12         63.51         72.84         1.87 o                         
   5   8  12         33.26         27.49         3.84 o                         
   6   8  12         13.13         15.38         4.39 o                         
   7   8  12         12.50         17.46         2.68 o                         
   8   8  12         26.78         13.34         6.39 o                         
  -7   9  12          9.65         14.93         5.26 o                         
  -6   9  12         74.98         74.71        20.13 o                         
  -5   9  12         50.28         58.62         5.04 o                         
  -4   9  12         56.02         50.52         3.16 o                         
  -3   9  12         48.62         36.84         1.25 o                         
  -2   9  12        311.24        281.14         3.07 o                         
  -1   9  12          8.17         14.23         1.27 o                         
   0   9  12        271.35        292.32         4.78 o                         
   1   9  12          8.16         12.69         1.50 o                         
   2   9  12        311.23        278.21         4.13 o                         
   3   9  12         48.64         35.10         3.60 o                         
   4   9  12         56.11         54.00         4.28 o                         
   5   9  12         50.30         58.37         6.46 o                         
   6   9  12         74.94         74.83        16.62 o                         
   7   9  12          9.66         14.73         6.29 o                         
  -5  10  12         28.12         34.40         2.80 o                         
  -4  10  12         13.04         14.91         4.37 o                         
  -3  10  12          4.76          6.01        15.53 o                         
  -2  10  12         21.57         23.91         1.32 o                         
  -1  10  12         63.95         73.02         2.93 o                         
   0  10  12         35.21         44.22         2.03 o                         
   1  10  12         63.97         71.01         1.82 o                         
   2  10  12         21.58         24.94         1.26 o                         
   3  10  12          4.74          4.73         5.87 o                         
   4  10  12         12.98         13.44         2.93 o                         
   5  10  12         28.17         39.69        34.39 o                         
  -3  11  12         46.15         45.82         4.35 o                         
  -2  11  12         31.40         44.02        11.84 o                         
  -1  11  12         46.16         46.27        19.95 o                         
   0  11  12          6.87          9.45         3.37 o                         
   1  11  12         46.14         44.42        15.15 o                         
   2  11  12         31.41         41.06         4.87 o                         
   3  11  12         46.12         50.36         2.99 o                         
   0   1  13         10.54          7.61         0.48 o                         
   1   1  13         63.35         47.92         0.76 o                         
  -1   2  13        342.82        414.68         4.13 o                         
   0   2  13       2301.50       2753.72        77.76 o                         
   1   2  13        342.99        411.46         3.12 o                         
   2   2  13         33.91         21.00         0.63 o                         
  -2   3  13        716.34        774.02         5.76 o                         
  -1   3  13       1279.06       1203.45         5.41 o                         
   0   3  13       1133.47       1180.14         4.14 o                         
   1   3  13       1278.94       1203.49         5.04 o                         
   2   3  13        716.06        769.28         5.17 o                         
   3   3  13       2501.13       2449.21        12.75 o                         
  -3   4  13        148.10        131.88         1.97 o                         
  -2   4  13         61.88         57.70         0.82 o                         
  -1   4  13        440.55        468.30         2.58 o                         
   0   4  13          0.85          7.13         1.03 o                         
   1   4  13        440.27        462.17         3.95 o                         
   2   4  13         61.95         57.28         1.15 o                         
   3   4  13        148.14        131.66         1.71 o                         
   4   4  13        772.86        753.27         7.68 o                         
  -4   5  13         83.22         92.30         1.37 o                         
  -3   5  13         22.88         13.93         0.89 o                         
  -2   5  13         69.42         86.14         1.10 o                         
  -1   5  13         31.52         33.21         1.39 o                         
   0   5  13          0.79          4.25         0.78 o                         
   1   5  13         31.64         32.38         1.13 o                         
   2   5  13         69.38         86.17         2.43 o                         
   3   5  13         22.91         13.57         1.47 o                         
   4   5  13         83.13         89.77         1.68 o                         
   5   5  13         22.01         25.70         1.64 o                         
  -5   6  13        213.51        227.67         3.11 o                         
  -4   6  13        117.80        143.21         1.81 o                         
  -3   6  13        128.06        116.16         1.78 o                         
  -2   6  13        151.56        175.04         1.95 o                         
  -1   6  13         14.32         11.52         1.16 o                         
   0   6  13        539.73        532.07         4.44 o                         
   1   6  13         14.36         12.08         1.00 o                         
   2   6  13        151.60        173.53         3.56 o                         
   3   6  13        127.90        113.25         2.97 o                         
   4   6  13        117.76        144.37         2.99 o                         
   5   6  13        213.47        226.68         3.76 o                         
   6   6  13          4.74          2.55         1.54 o                         
  -6   7  13         29.49         30.20         1.57 o                         
  -5   7  13        139.49        120.64         3.03 o                         
  -4   7  13         33.57         38.68         2.44 o                         
  -3   7  13         30.52         26.69         1.25 o                         
  -2   7  13        238.80        206.53         2.54 o                         
  -1   7  13        219.05        223.02         3.98 o                         
   0   7  13          6.64          7.56         0.84 o                         
   1   7  13        218.79        220.39         3.60 o                         
   2   7  13        239.01        204.39         3.67 o                         
   3   7  13         30.61         25.37         1.57 o                         
   4   7  13         33.68         36.05         1.58 o                         
   5   7  13        139.65        116.99         3.55 o                         
   6   7  13         29.49         31.04         2.80 o                         
   7   7  13          0.07          1.14         3.08 o                         
  -7   8  13         12.22         16.67         5.29 o                         
  -6   8  13         59.27         65.32         3.22 o                         
  -5   8  13         32.27         31.21         3.57 o                         
  -4   8  13         91.16         90.94         1.93 o                         
  -3   8  13        197.70        192.25         2.54 o                         
  -2   8  13        265.98        259.43         3.64 o                         
  -1   8  13         69.10         61.67         2.05 o                         
   0   8  13         20.60         25.32         1.58 o                         
   1   8  13         69.02         61.25         2.23 o                         
   2   8  13        266.11        254.75         6.96 o                         
   3   8  13        197.74        190.57         2.83 o                         
   4   8  13         91.00         92.54         3.56 o                         
   5   8  13         32.28         31.28         2.36 o                         
   6   8  13         59.23         66.99         5.49 o                         
   7   8  13         12.24         10.73        10.26 o                         
   8   8  13          2.77          2.11         3.56 o                         
  -7   9  13          6.51          0.37         2.92 o                         
  -6   9  13          1.78         -0.68         1.53 o                         
  -5   9  13         29.43         32.49         5.98 o                         
  -4   9  13          8.32          4.99         0.93 o                         
  -3   9  13        122.96        120.49         2.11 o                         
  -2   9  13        220.29        225.13         2.80 o                         
  -1   9  13         74.06         74.62         1.95 o                         
   0   9  13         63.88         57.68         1.40 o                         
   1   9  13         74.09         69.76         2.16 o                         
   2   9  13        220.09        222.52         6.14 o                         
   3   9  13        122.88        123.61         7.01 o                         
   4   9  13          8.31          5.03         3.12 o                         
   5   9  13         29.48         35.16        10.51 o                         
   6   9  13          1.77         -3.65        13.63 o                         
   7   9  13          6.50          6.35        29.77 o                         
  -5  10  13         14.44         18.31         2.74 o                         
  -4  10  13         21.94         18.41         4.70 o                         
  -3  10  13         29.07         28.64         4.58 o                         
  -2  10  13          2.12          4.78         4.89 o                         
  -1  10  13          7.72          6.77         4.31 o                         
   0  10  13          5.61          5.92         2.24 o                         
   1  10  13          7.68          4.70         3.11 o                         
   2  10  13          2.13          3.78         1.01 o                         
   3  10  13         29.07         27.47         1.96 o                         
   4  10  13         21.89         15.74         4.89 o                         
   5  10  13         14.43         16.44         3.43 o                         
  -3  11  13         46.35         42.32         7.22 o                         
  -2  11  13          3.09         13.09        85.05 o                         
  -1  11  13         46.30         48.34         3.67 o                         
   0  11  13         66.55         60.35         4.70 o                         
   1  11  13         46.23         48.53         9.45 o                         
   2  11  13          3.10          4.38        13.24 o                         
   3  11  13         46.35         46.14         2.71 o                         
   0   1  14       1532.21       1522.45         7.13 o                         
   1   1  14        804.54        799.48         3.04 o                         
  -1   2  14        887.90        876.82         4.16 o                         
   0   2  14        102.42        135.83         1.33 o                         
   1   2  14        887.90        873.53         4.11 o                         
   2   2  14         15.31         15.26         0.68 o                         
  -2   3  14          6.93         12.06         0.64 o                         
  -1   3  14        209.91        179.64         1.27 o                         
   0   3  14        442.73        387.19         3.85 o                         
   1   3  14        209.87        179.74         2.64 o                         
   2   3  14          6.86         12.53         0.55 o                         
   3   3  14          4.97          9.12         0.86 o                         
  -3   4  14          0.22          1.82         0.67 o                         
  -2   4  14        228.46        241.63         2.54 o                         
  -1   4  14        112.71        137.59         1.56 o                         
   0   4  14        426.72        473.15         3.04 o                         
   1   4  14        112.56        138.38         2.03 o                         
   2   4  14        228.28        239.57         2.44 o                         
   3   4  14          0.23          2.25         0.67 o                         
   4   4  14       1377.75       1331.74         7.27 o                         
  -4   5  14        290.43        285.88         2.48 o                         
  -3   5  14       1042.38       1025.22         5.80 o                         
  -2   5  14         91.07         88.65         2.29 o                         
  -1   5  14        117.70        127.80         1.68 o                         
   0   5  14         89.01        134.14         2.31 o                         
   1   5  14        117.91        127.55         1.92 o                         
   2   5  14         91.07         87.81         1.30 o                         
   3   5  14       1042.08       1019.55         6.28 o                         
   4   5  14        290.29        287.44         4.11 o                         
   5   5  14        228.93        195.18         2.19 o                         
  -5   6  14        496.19        495.08         3.60 o                         
  -4   6  14        285.92        262.51         3.63 o                         
  -3   6  14        308.93        317.24         2.67 o                         
  -2   6  14        145.07        131.74         2.95 o                         
  -1   6  14         25.90         20.88         0.92 o                         
   0   6  14        555.69        576.31         6.31 o                         
   1   6  14         25.90         20.44         1.06 o                         
   2   6  14        145.25        129.55         2.84 o                         
   3   6  14        309.06        316.61         4.51 o                         
   4   6  14        285.92        263.94         2.97 o                         
   5   6  14        496.13        496.90         6.61 o                         
   6   6  14         64.89         49.92         2.08 o                         
  -6   7  14         86.46         89.15         2.38 o                         
  -5   7  14         64.44         57.42         1.73 o                         
  -4   7  14         20.49         25.22         1.34 o                         
  -3   7  14         71.14         72.46         2.09 o                         
  -2   7  14        103.73        109.30         2.15 o                         
  -1   7  14        168.07        173.80         3.67 o                         
   0   7  14         41.66         36.41         1.44 o                         
   1   7  14        168.21        172.81         2.96 o                         
   2   7  14        103.74        108.14         4.13 o                         
   3   7  14         71.13         69.25         2.99 o                         
   4   7  14         20.49         24.28         2.19 o                         
   5   7  14         64.53         54.49         4.11 o                         
   6   7  14         86.53         88.44         2.05 o                         
   7   7  14          0.78          7.07         4.71 o                         
  -7   8  14         14.99         12.06         2.65 o                         
  -6   8  14          5.00          5.58         2.49 o                         
  -5   8  14         24.41         24.28         3.54 o                         
  -4   8  14          5.17          4.28         1.83 o                         
  -3   8  14         46.28         35.46         1.33 o                         
  -2   8  14        141.72        137.77         2.11 o                         
  -1   8  14         18.55         16.60         1.96 o                         
   0   8  14          1.15          3.92         2.68 o                         
   1   8  14         18.56         16.66         2.12 o                         
   2   8  14        141.79        141.62         3.61 o                         
   3   8  14         46.33         35.31         2.54 o                         
   4   8  14          5.16          3.16         2.92 o                         
   5   8  14         24.43         23.03         1.65 o                         
   6   8  14          4.98          8.29         6.22 o                         
   7   8  14         14.98         12.19         7.35 o                         
  -6   9  14         41.12         43.21         3.98 o                         
  -5   9  14         40.90         44.31         5.82 o                         
  -4   9  14         15.62         15.91         2.76 o                         
  -3   9  14         80.27         79.50         5.07 o                         
  -2   9  14        111.86        103.41         2.49 o                         
  -1   9  14         96.15         82.70         1.83 o                         
   0   9  14          2.89          0.34         0.61 o                         
   1   9  14         96.12         80.44         2.40 o                         
   2   9  14        111.85        101.01         2.17 o                         
   3   9  14         80.35         77.66         5.00 o                         
   4   9  14         15.59         15.60         2.78 o                         
   5   9  14         40.89         42.97        10.45 o                         
   6   9  14         41.16         32.02         8.13 o                         
  -5  10  14          8.72          6.83         2.00 o                         
  -4  10  14          9.50          7.46         3.64 o                         
  -3  10  14         11.99         12.83         4.65 o                         
  -2  10  14        219.02        197.69         9.31 o                         
  -1  10  14         11.21         11.55         4.29 o                         
   0  10  14         36.38         27.36         3.44 o                         
   1  10  14         11.21          7.58         3.77 o                         
   2  10  14        219.22        200.41        11.14 o                         
   3  10  14         12.02         14.16         4.76 o                         
   4  10  14          9.55          6.62         7.62 o                         
   5  10  14          8.71          5.54         1.71 o                         
  -2  11  14         10.45         10.23         5.67 o                         
  -1  11  14          6.21          3.39         3.85 o                         
   0  11  14         20.09         18.60         3.09 o                         
   1  11  14          6.25          3.10         3.30 o                         
   2  11  14         10.46         13.78         1.76 o                         
   0   1  15        109.24        139.10         1.58 o                         
   1   1  15       1126.20       1019.46         3.77 o                         
  -1   2  15        118.46        119.57         1.75 o                         
   0   2  15          5.82         16.32         0.83 o                         
   1   2  15        118.28        117.92         1.07 o                         
   2   2  15        640.23        676.24         3.05 o                         
  -2   3  15        218.92        268.14         2.21 o                         
  -1   3  15         32.07         42.54         1.08 o                         
   0   3  15         62.73         73.69         0.98 o                         
   1   3  15         32.12         41.49         0.90 o                         
   2   3  15        218.89        270.44         2.61 o                         
   3   3  15        156.05        182.14         2.10 o                         
  -3   4  15        540.07        539.66         4.61 o                         
  -2   4  15        183.86        176.55         1.86 o                         
  -1   4  15         19.93         26.75         1.01 o                         
   0   4  15          0.52          1.81         0.55 o                         
   1   4  15         19.99         27.31         1.14 o                         
   2   4  15        183.81        172.19         2.60 o                         
   3   4  15        540.00        536.66         5.05 o                         
   4   4  15        437.44        434.98         5.59 o                         
  -4   5  15        219.74        196.60         2.21 o                         
  -3   5  15         25.90         31.43         1.28 o                         
  -2   5  15         19.37         18.88         0.90 o                         
  -1   5  15         44.15         41.60         1.31 o                         
   0   5  15        276.64        265.36         3.32 o                         
   1   5  15         44.20         40.29         1.39 o                         
   2   5  15         19.35         19.83         1.31 o                         
   3   5  15         25.79         30.09         1.34 o                         
   4   5  15        219.52        198.92         3.53 o                         
   5   5  15        167.69        156.36         2.05 o                         
  -5   6  15         73.21         60.19         1.21 o                         
  -4   6  15         16.38         21.02         1.13 o                         
  -3   6  15        492.69        514.92         5.55 o                         
  -2   6  15          9.13         11.47         1.14 o                         
  -1   6  15        103.30        109.01         1.88 o                         
   0   6  15        141.42        144.72         2.53 o                         
   1   6  15        103.11        111.99         2.32 o                         
   2   6  15          9.19         13.05         1.19 o                         
   3   6  15        492.73        510.79         4.06 o                         
   4   6  15         16.38         20.12         1.63 o                         
   5   6  15         73.08         60.54         2.40 o                         
   6   6  15         82.65         72.19         3.10 o                         
  -6   7  15         67.54         72.22         4.85 o                         
  -5   7  15        126.41        131.22         2.81 o                         
  -4   7  15         62.11         64.70         2.04 o                         
  -3   7  15        153.22        147.52         2.47 o                         
  -2   7  15        175.05        181.29         2.52 o                         
  -1   7  15         93.38         78.63         1.97 o                         
   0   7  15         64.83         74.56         2.49 o                         
   1   7  15         93.30         78.24         2.48 o                         
   2   7  15        174.87        179.05         3.05 o                         
   3   7  15        153.15        145.46         2.75 o                         
   4   7  15         62.06         65.54         2.26 o                         
   5   7  15        126.57        130.39         2.68 o                         
   6   7  15         67.64         69.57         4.66 o                         
   7   7  15         54.57         46.89         3.05 o                         
  -7   8  15         14.61         17.28         6.10 o                         
  -6   8  15         30.35         33.33         4.04 o                         
  -5   8  15          9.27          9.87         0.86 o                         
  -4   8  15          1.36          0.41         3.60 o                         
  -3   8  15         70.96         61.12         2.13 o                         
  -2   8  15         70.11         60.03         1.41 o                         
  -1   8  15        139.88        120.32         3.72 o                         
   0   8  15        218.90        247.22         3.29 o                         
   1   8  15        139.78        120.39         2.56 o                         
   2   8  15         70.19         61.54         1.52 o                         
   3   8  15         71.04         63.59         4.26 o                         
   4   8  15          1.38          0.81         2.53 o                         
   5   8  15          9.32          9.80         2.55 o                         
   6   8  15         30.40         32.57         5.83 o                         
   7   8  15         14.64         16.14         5.53 o                         
  -6   9  15         37.12         35.57         3.39 o                         
  -5   9  15         81.99         83.40         6.10 o                         
  -4   9  15         13.35         14.61         2.74 o                         
  -3   9  15        184.02        184.86         4.59 o                         
  -2   9  15         16.81         19.64         2.07 o                         
  -1   9  15          3.34          1.77         0.92 o                         
   0   9  15          1.65          9.02         0.87 o                         
   1   9  15          3.33          1.28         0.72 o                         
   2   9  15         16.77         20.59         1.52 o                         
   3   9  15        183.91        186.83         8.70 o                         
   4   9  15         13.27         15.24         5.20 o                         
   5   9  15         82.01         86.44        21.47 o                         
   6   9  15         37.12         40.13        18.42 o                         
  -4  10  15          5.28          6.79         3.38 o                         
  -3  10  15         56.88         64.27         5.05 o                         
  -2  10  15         31.35         38.82         2.84 o                         
  -1  10  15         74.60         88.41         4.71 o                         
   0  10  15         18.60         14.82         1.22 o                         
   1  10  15         74.64         87.14        12.58 o                         
   2  10  15         31.26         35.18         1.91 o                         
   3  10  15         56.92         63.60         6.39 o                         
   4  10  15          5.28          3.56        36.52 o                         
  -1  11  15          1.70          2.89        21.19 o                         
   0  11  15         93.61        102.21         3.52 o                         
   1  11  15          1.69          1.30         3.19 o                         
   0   0  16       1628.34       1616.88        14.89 o                         
   0   1  16        734.39        771.78         3.13 o                         
   1   1  16        226.72        227.55         2.76 o                         
  -1   2  16        151.46        115.22         1.36 o                         
   0   2  16         55.41         50.30         0.89 o                         
   1   2  16        151.39        118.17         1.51 o                         
   2   2  16       1531.71       1686.59         6.63 o                         
  -2   3  16        302.72        287.06         3.49 o                         
  -1   3  16        552.48        498.32         4.27 o                         
   0   3  16        435.23        444.27         2.46 o                         
   1   3  16        552.39        501.40         2.62 o                         
   2   3  16        302.46        285.76         2.83 o                         
   3   3  16        247.01        218.11         3.06 o                         
  -3   4  16       1247.72       1247.83         5.79 o                         
  -2   4  16        166.78        179.85         1.94 o                         
  -1   4  16         21.34         27.01         0.81 o                         
   0   4  16        152.49        186.10         2.16 o                         
   1   4  16         21.40         26.42         1.37 o                         
   2   4  16        166.88        182.73         2.59 o                         
   3   4  16       1247.21       1243.92         5.65 o                         
   4   4  16         26.60         35.35         1.64 o                         
  -4   5  16         71.81         62.70         2.41 o                         
  -3   5  16         88.60         85.95         1.34 o                         
  -2   5  16        110.27        109.75         1.40 o                         
  -1   5  16        296.93        276.14         3.79 o                         
   0   5  16        251.38        246.31         2.81 o                         
   1   5  16        296.85        276.33         3.90 o                         
   2   5  16        110.39        108.99         2.97 o                         
   3   5  16         88.44         85.62         2.14 o                         
   4   5  16         71.90         61.25         1.79 o                         
   5   5  16        202.10        188.04         3.20 o                         
  -5   6  16         49.35         45.19         2.16 o                         
  -4   6  16        176.62        192.56         2.64 o                         
  -3   6  16         27.24         29.19         1.66 o                         
  -2   6  16        469.22        452.05         5.26 o                         
  -1   6  16        126.28        103.93         1.25 o                         
   0   6  16        169.12        172.90         2.48 o                         
   1   6  16        126.17         98.05         2.53 o                         
   2   6  16        469.18        451.95         6.05 o                         
   3   6  16         27.30         29.89         2.68 o                         
   4   6  16        176.58        189.99         4.86 o                         
   5   6  16         49.31         45.20         2.77 o                         
   6   6  16         13.00         10.95         0.88 o                         
  -6   7  16         67.29         59.93         1.56 o                         
  -5   7  16        227.35        216.15         3.48 o                         
  -4   7  16         71.28         60.00         2.87 o                         
  -3   7  16         37.15         41.79         1.80 o                         
  -2   7  16         26.22         21.65         1.36 o                         
  -1   7  16        268.04        257.23         4.58 o                         
   0   7  16        266.43        264.74         4.42 o                         
   1   7  16        268.02        254.85         3.36 o                         
   2   7  16         26.26         20.61         2.01 o                         
   3   7  16         37.10         40.74         3.24 o                         
   4   7  16         71.37         59.80         3.13 o                         
   5   7  16        227.26        217.88         7.63 o                         
   6   7  16         67.30         64.34         3.64 o                         
   7   7  16          0.00          1.34         1.19 o                         
  -7   8  16         28.60         25.00         9.93 o                         
  -6   8  16         48.43         39.54         2.20 o                         
  -5   8  16         26.80         27.81         1.49 o                         
  -4   8  16          7.59          9.62         2.43 o                         
  -3   8  16        167.60        172.46         4.44 o                         
  -2   8  16         12.53         12.26         1.23 o                         
  -1   8  16        107.12        102.91         2.60 o                         
   0   8  16         33.69         47.92         1.52 o                         
   1   8  16        107.04        102.25         2.89 o                         
   2   8  16         12.53         12.27         1.64 o                         
   3   8  16        167.60        170.26         2.13 o                         
   4   8  16          7.62          9.47         4.36 o                         
   5   8  16         26.88         26.93         4.57 o                         
   6   8  16         48.47         43.05         6.02 o                         
   7   8  16         28.58         36.34        13.92 o                         
  -6   9  16          2.34         -0.60        28.42 o                         
  -5   9  16         25.77         23.04         2.76 o                         
  -4   9  16          0.28          5.05         7.65 o                         
  -3   9  16         30.60         24.81         1.98 o                         
  -2   9  16         65.56         69.23         1.91 o                         
  -1   9  16         56.54         58.52         1.69 o                         
   0   9  16         66.69         62.55         1.56 o                         
   1   9  16         56.53         58.59         3.24 o                         
   2   9  16         65.62         70.90         1.74 o                         
   3   9  16         30.63         27.87        10.92 o                         
   4   9  16          0.29          3.70        16.51 o                         
   5   9  16         25.80         23.71         7.98 o                         
   6   9  16          2.34          2.19        29.16 o                         
  -3  10  16        146.52        147.82        16.35 o                         
  -2  10  16          8.62          5.13         3.30 o                         
  -1  10  16         11.46         13.91         3.60 o                         
   0  10  16          7.21          1.76         1.29 o                         
   1  10  16         11.50         12.55         4.14 o                         
   2  10  16          8.63          4.47         4.08 o                         
   3  10  16        146.71        147.55         5.40 o                         
   4  10  16         33.58         40.92         3.46 o                         
   0   1  17        293.30        390.51         2.41 o                         
   1   1  17        105.74        101.68         1.08 o                         
  -1   2  17        506.97        435.47         2.70 o                         
   0   2  17         44.90         42.81         0.71 o                         
   1   2  17        507.25        432.05         3.62 o                         
   2   2  17        722.79        749.91         6.25 o                         
  -2   3  17          9.08         10.46         1.16 o                         
  -1   3  17         69.87         71.02         1.19 o                         
   0   3  17        277.80        340.50         3.11 o                         
   1   3  17         69.85         68.74         1.10 o                         
   2   3  17          9.10          8.89         0.78 o                         
   3   3  17        164.85        151.87         2.09 o                         
  -3   4  17        528.19        497.30         4.76 o                         
  -2   4  17        242.66        233.85         2.12 o                         
  -1   4  17         40.86         38.07         0.80 o                         
   0   4  17        119.53        124.22         1.57 o                         
   1   4  17         40.81         39.03         1.18 o                         
   2   4  17        242.82        238.76         2.09 o                         
   3   4  17        528.56        497.59         6.05 o                         
   4   4  17         18.03         14.28         1.77 o                         
  -4   5  17        988.62        953.90         6.03 o                         
  -3   5  17        227.78        248.97         1.98 o                         
  -2   5  17        259.87        256.52         2.45 o                         
  -1   5  17        137.77        142.68         2.51 o                         
   0   5  17         69.66         69.50         1.51 o                         
   1   5  17        137.83        141.78         1.80 o                         
   2   5  17        259.75        256.00         2.60 o                         
   3   5  17        227.86        248.10         2.71 o                         
   4   5  17        988.34        956.84         6.91 o                         
   5   5  17        574.99        617.54         6.87 o                         
  -5   6  17         78.39         73.49         2.08 o                         
  -4   6  17        107.66         96.72         2.43 o                         
  -3   6  17        131.14        119.03         1.91 o                         
  -2   6  17        130.25        125.41         2.26 o                         
  -1   6  17         79.21         92.77         2.47 o                         
   0   6  17          1.52          0.02         1.11 o                         
   1   6  17         79.18         93.93         2.33 o                         
   2   6  17        130.26        126.67         3.73 o                         
   3   6  17        130.91        117.79         2.36 o                         
   4   6  17        107.65         98.88         2.11 o                         
   5   6  17         78.29         73.93         2.80 o                         
   6   6  17         14.65         19.56         1.03 o                         
  -6   7  17          6.46          9.42         1.85 o                         
  -5   7  17          5.35          7.03         2.93 o                         
  -4   7  17         37.79         32.27         1.35 o                         
  -3   7  17         14.32         15.54         1.04 o                         
  -2   7  17         22.58         27.74         1.54 o                         
  -1   7  17         44.41         42.09         2.39 o                         
   0   7  17        433.46        433.82         5.96 o                         
   1   7  17         44.39         42.32         1.18 o                         
   2   7  17         22.55         25.44         1.77 o                         
   3   7  17         14.34         18.39         1.51 o                         
   4   7  17         37.79         33.17         2.04 o                         
   5   7  17          5.33          7.85         0.98 o                         
   6   7  17          6.54         11.18         3.25 o                         
   7   7  17          0.50          1.92        13.45 o                         
  -7   8  17         19.49         26.55        20.97 o                         
  -6   8  17         16.40         19.03         6.64 o                         
  -5   8  17        253.51        249.09         3.85 o                         
  -4   8  17          4.03          0.89         2.95 o                         
  -3   8  17          6.90          6.03         1.48 o                         
  -2   8  17         18.12         11.51         1.71 o                         
  -1   8  17         44.29         45.11         1.79 o                         
   0   8  17         66.93         58.79         4.70 o                         
   1   8  17         44.20         44.68         2.66 o                         
   2   8  17         18.11         12.13         1.72 o                         
   3   8  17          6.89          5.87         6.07 o                         
   4   8  17          4.05          2.10         2.89 o                         
   5   8  17        253.64        243.88         9.72 o                         
   6   8  17         16.45         13.72        12.33 o                         
   7   8  17         19.46         23.01         7.11 o                         
  -5   9  17         36.15         45.42         7.30 o                         
  -4   9  17        128.41        134.83         4.45 o                         
  -3   9  17          4.85          3.87         3.29 o                         
  -2   9  17          3.15          1.94         6.39 o                         
  -1   9  17         27.47         21.44         1.27 o                         
   0   9  17          1.44          0.18         1.91 o                         
   1   9  17         27.53         21.69         1.46 o                         
   2   9  17          3.14          3.49         4.10 o                         
   3   9  17          4.88          5.64         0.98 o                         
   4   9  17        128.54        136.92         3.10 o                         
   5   9  17         36.15         46.04        26.32 o                         
  -3  10  17         23.49         31.79        56.16 o                         
  -2  10  17          0.11          2.27         5.86 o                         
  -1  10  17         42.18         41.46         6.43 o                         
   0  10  17          9.78         12.98         8.19 o                         
   1  10  17         42.22         39.74        11.40 o                         
   2  10  17          0.11         -1.94        12.92 o                         
   3  10  17         23.48         22.37        22.97 o                         
   0   1  18         72.42        135.92         1.65 o                         
   1   1  18          8.22          7.16         0.71 o                         
  -1   2  18        301.62        322.77         2.57 o                         
   0   2  18        865.52        972.63         4.08 o                         
   1   2  18        301.31        322.36         4.04 o                         
   2   2  18        326.47        396.79         3.35 o                         
  -2   3  18         16.54         16.07         1.05 o                         
  -1   3  18        295.27        307.17         3.55 o                         
   0   3  18        667.16        678.11         5.11 o                         
   1   3  18        295.33        307.59         2.34 o                         
   2   3  18         16.62         16.24         1.12 o                         
   3   3  18        742.62        746.43         4.89 o                         
  -3   4  18        333.35        349.80         2.45 o                         
  -2   4  18        419.04        405.06         4.09 o                         
  -1   4  18        614.31        596.16         6.94 o                         
   0   4  18        359.34        401.48         3.34 o                         
   1   4  18        614.08        597.21         3.22 o                         
   2   4  18        418.74        405.59         2.56 o                         
   3   4  18        333.61        347.65         4.60 o                         
   4   4  18        747.83        755.19         3.84 o                         
  -4   5  18        244.72        240.02         3.98 o                         
  -3   5  18        186.24        189.19         2.23 o                         
  -2   5  18        226.22        229.64         3.87 o                         
  -1   5  18        131.34        143.60         2.31 o                         
   0   5  18        135.21         95.18         1.47 o                         
   1   5  18        131.33        141.93         1.91 o                         
   2   5  18        226.34        230.19         2.03 o                         
   3   5  18        186.52        186.12         4.22 o                         
   4   5  18        244.47        240.52         4.28 o                         
   5   5  18        239.59        231.87         3.25 o                         
  -5   6  18         92.55        104.25         3.07 o                         
  -4   6  18        127.30        123.11         2.25 o                         
  -3   6  18         71.70         59.54         1.57 o                         
  -2   6  18         25.79         17.80         1.91 o                         
  -1   6  18        811.57        803.77         8.96 o                         
   0   6  18         27.44         44.53         2.48 o                         
   1   6  18        811.29        803.91         9.14 o                         
   2   6  18         25.83         16.92         1.52 o                         
   3   6  18         71.60         58.04         2.08 o                         
   4   6  18        127.42        128.60         2.47 o                         
   5   6  18         92.47        105.25         3.00 o                         
   6   6  18         10.59         11.94         0.89 o                         
  -6   7  18          4.32          3.01         1.34 o                         
  -5   7  18          3.45          1.61         1.10 o                         
  -4   7  18          2.20          0.69         1.06 o                         
  -3   7  18         86.68         85.62         1.92 o                         
  -2   7  18         39.24         44.01         2.46 o                         
  -1   7  18        239.37        239.92         4.72 o                         
   0   7  18         17.91         22.35         1.62 o                         
   1   7  18        239.45        238.00         3.29 o                         
   2   7  18         39.29         42.21         3.30 o                         
   3   7  18         86.60         86.21         3.63 o                         
   4   7  18          2.20          0.72         4.52 o                         
   5   7  18          3.48          1.76         1.19 o                         
   6   7  18          4.32          3.07         3.03 o                         
   7   7  18        183.67        217.69         7.34 o                         
  -6   8  18         23.13         17.49         7.33 o                         
  -5   8  18         77.67         71.37         6.29 o                         
  -4   8  18         11.05          9.24         2.37 o                         
  -3   8  18         11.91         10.61         1.27 o                         
  -2   8  18          0.65          1.73         1.20 o                         
  -1   8  18          9.05         13.30         2.61 o                         
   0   8  18        179.02        172.10         3.36 o                         
   1   8  18          9.05         14.26         1.36 o                         
   2   8  18          0.65          1.71         0.65 o                         
   3   8  18         11.90         11.75         6.56 o                         
   4   8  18         11.07         10.72         5.90 o                         
   5   8  18         77.74         77.19         7.86 o                         
   6   8  18         23.14         18.90        15.98 o                         
  -5   9  18         10.93          9.65        13.16 o                         
  -4   9  18         19.00         17.63         2.12 o                         
  -3   9  18        137.26        152.09         3.94 o                         
  -2   9  18         30.87         30.30         2.84 o                         
  -1   9  18         10.80          9.66         1.19 o                         
   0   9  18         11.23         11.55         3.27 o                         
   1   9  18         10.81          8.71         1.43 o                         
   2   9  18         30.91         35.73         3.71 o                         
   3   9  18        137.44        146.95         6.22 o                         
   4   9  18         19.08         16.77        10.37 o                         
   5   9  18         10.93         12.22         2.42 o                         
  -3  10  18          5.00          5.14         2.02 o                         
  -2  10  18          9.75         10.80         5.96 o                         
  -1  10  18         17.67         18.64         7.87 o                         
   0  10  18          1.64         -1.65         7.90 o                         
   1  10  18         17.67         19.07        11.08 o                         
   2  10  18          9.82         14.81        22.72 o                         
   3  10  18          5.00          3.63         2.85 o                         
   0   1  19         83.65         57.77         0.98 o                         
   1   1  19        324.82        262.26         2.06 o                         
  -1   2  19        207.79        203.25         2.08 o                         
   0   2  19          3.21          0.90         0.57 o                         
   1   2  19        207.62        202.95         2.24 o                         
   2   2  19        194.93        258.14         2.47 o                         
  -2   3  19        630.50        584.42         4.60 o                         
  -1   3  19        162.72        163.74         2.25 o                         
   0   3  19         36.17         41.75         0.89 o                         
   1   3  19        162.90        162.32         2.33 o                         
   2   3  19        630.27        576.74         4.01 o                         
   3   3  19        479.85        509.29         4.95 o                         
  -3   4  19        189.65        193.05         3.25 o                         
  -2   4  19        498.49        508.77         5.07 o                         
  -1   4  19         10.42         12.51         1.10 o                         
   0   4  19        101.65        102.74         1.90 o                         
   1   4  19         10.44         13.95         0.57 o                         
   2   4  19        498.42        499.28         4.85 o                         
   3   4  19        189.79        189.81         3.54 o                         
   4   4  19       1929.35       1961.72        13.13 o                         
  -4   5  19        141.67        130.41         2.88 o                         
  -3   5  19        896.62        883.80         5.21 o                         
  -2   5  19        156.43        132.69         2.63 o                         
  -1   5  19        152.09        144.04         2.25 o                         
   0   5  19         53.73         57.24         1.90 o                         
   1   5  19        152.23        144.44         3.04 o                         
   2   5  19        156.47        129.63         3.21 o                         
   3   5  19        895.83        888.30         6.74 o                         
   4   5  19        141.50        132.61         2.68 o                         
   5   5  19         71.74         69.48         2.25 o                         
  -5   6  19          4.45         12.19         0.82 o                         
  -4   6  19         30.50         25.35         1.91 o                         
  -3   6  19         51.74         52.83         1.42 o                         
  -2   6  19        130.69        126.60         2.45 o                         
  -1   6  19        233.50        234.63         3.87 o                         
   0   6  19          2.26          0.81         2.36 o                         
   1   6  19        233.49        231.41         3.68 o                         
   2   6  19        130.47        125.01         3.50 o                         
   3   6  19         51.78         54.03         1.72 o                         
   4   6  19         30.48         25.78         1.36 o                         
   5   6  19          4.46         13.55         1.86 o                         
   6   6  19          0.35          0.38         1.57 o                         
  -6   7  19         10.51         12.46         3.95 o                         
  -5   7  19         50.57         43.96         1.40 o                         
  -4   7  19          2.78          3.96         1.63 o                         
  -3   7  19         13.51         13.77         2.21 o                         
  -2   7  19         12.60          9.63         2.29 o                         
  -1   7  19        305.85        258.74         4.94 o                         
   0   7  19         19.56         17.18         1.34 o                         
   1   7  19        305.84        257.22         3.47 o                         
   2   7  19         12.66          8.40         2.36 o                         
   3   7  19         13.52         12.86         1.83 o                         
   4   7  19          2.76          3.42         2.62 o                         
   5   7  19         50.44         44.21         2.42 o                         
   6   7  19         10.55         13.89         4.76 o                         
   7   7  19          5.16          9.65         8.61 o                         
  -6   8  19         25.00         33.78        16.28 o                         
  -5   8  19          4.81          3.00         4.71 o                         
  -4   8  19         92.78         86.17         2.98 o                         
  -3   8  19         70.47         61.16         2.48 o                         
  -2   8  19         63.64         62.90         2.70 o                         
  -1   8  19         63.65         50.30         3.03 o                         
   0   8  19         10.28         16.36         1.46 o                         
   1   8  19         63.75         50.38         1.58 o                         
   2   8  19         63.65         65.93         2.59 o                         
   3   8  19         70.47         64.08         4.48 o                         
   4   8  19         92.78         81.81         5.27 o                         
   5   8  19          4.81          5.34         9.14 o                         
   6   8  19         24.94         23.36        29.07 o                         
  -5   9  19         26.89         23.44         8.69 o                         
  -4   9  19         27.12         26.83         1.83 o                         
  -3   9  19         25.45         28.90         1.83 o                         
  -2   9  19          1.80          2.88         1.42 o                         
  -1   9  19         19.51         20.32         2.87 o                         
   0   9  19          0.06         -0.53         3.33 o                         
   1   9  19         19.49         19.21         1.17 o                         
   2   9  19          1.80          2.30         4.23 o                         
   3   9  19         25.42         25.43         6.07 o                         
   4   9  19         27.15         25.81         8.89 o                         
   5   9  19         26.93         25.84        21.65 o                         
  -2  10  19         20.05         20.58         2.01 o                         
  -1  10  19          1.40          4.43        14.39 o                         
   0  10  19          4.17          4.72         1.41 o                         
   1  10  19          1.41          3.73         9.48 o                         
   2  10  19         20.02         20.22         2.16 o                         
   0   0  20         16.38         44.42         1.19 o                         
   0   1  20        110.25        101.37         2.10 o                         
   1   1  20        103.42        141.84         2.48 o                         
  -1   2  20        630.74        594.89         5.90 o                         
   0   2  20        102.81         96.85         1.71 o                         
   1   2  20        630.55        594.56         4.36 o                         
   2   2  20        186.77        162.94         3.11 o                         
  -2   3  20        392.88        360.65         3.90 o                         
  -1   3  20        176.68        157.80         2.37 o                         
   0   3  20         19.94         18.74         0.90 o                         
   1   3  20        177.03        159.03         1.88 o                         
   2   3  20        392.81        360.34         3.03 o                         
   3   3  20          5.47          1.79         1.44 o                         
  -3   4  20        375.51        365.21         3.30 o                         
  -2   4  20        279.81        257.64         3.75 o                         
  -1   4  20        297.27        265.15         2.55 o                         
   0   4  20        664.86        642.51         3.30 o                         
   1   4  20        297.31        264.95         3.22 o                         
   2   4  20        279.75        260.76         2.46 o                         
   3   4  20        375.33        360.90         4.93 o                         
   4   4  20         17.43         30.50         2.08 o                         
  -4   5  20         57.73         59.44         2.37 o                         
  -3   5  20        117.03        132.13         2.94 o                         
  -2   5  20         42.55         39.49         1.86 o                         
  -1   5  20        304.42        304.22         2.81 o                         
   0   5  20        291.41        276.07         2.25 o                         
   1   5  20        304.32        299.51         3.09 o                         
   2   5  20         42.48         39.22         1.93 o                         
   3   5  20        117.06        130.90         1.54 o                         
   4   5  20         57.77         57.74         2.64 o                         
   5   5  20          0.14          1.88         1.32 o                         
  -5   6  20         81.58         74.02         1.62 o                         
  -4   6  20        144.18        142.86         2.78 o                         
  -3   6  20         32.56         38.26         1.12 o                         
  -2   6  20         48.40         44.88         2.34 o                         
  -1   6  20         24.50         14.99         1.16 o                         
   0   6  20        536.58        557.52         7.23 o                         
   1   6  20         24.48         16.54         1.68 o                         
   2   6  20         48.40         45.00         2.80 o                         
   3   6  20         32.59         37.72         2.81 o                         
   4   6  20        144.02        142.04         4.34 o                         
   5   6  20         81.44         74.11         2.04 o                         
   6   6  20         21.14         20.03         2.40 o                         
  -6   7  20         51.54         49.12         6.55 o                         
  -5   7  20          1.16          0.19         3.33 o                         
  -4   7  20         20.83         23.81         2.10 o                         
  -3   7  20         11.25         10.26         3.79 o                         
  -2   7  20         47.47         51.18         2.31 o                         
  -1   7  20        103.51        104.05         3.89 o                         
   0   7  20        641.05        584.13         6.50 o                         
   1   7  20        103.54        102.58         2.61 o                         
   2   7  20         47.43         52.79         2.53 o                         
   3   7  20         11.28         12.21         2.46 o                         
   4   7  20         20.86         23.33         1.48 o                         
   5   7  20          1.16          0.44         2.66 o                         
   6   7  20         51.45         47.51         9.02 o                         
   7   7  20         36.84         50.91         3.14 o                         
  -6   8  20         30.88         27.63         2.15 o                         
  -5   8  20          8.56         11.01         3.33 o                         
  -4   8  20         79.74         85.67         5.37 o                         
  -3   8  20         42.32         41.74         2.60 o                         
  -2   8  20         53.35         53.09         3.95 o                         
  -1   8  20         38.57         35.67         2.38 o                         
   0   8  20          0.69          3.45         1.84 o                         
   1   8  20         38.62         36.09         4.73 o                         
   2   8  20         53.40         53.10         3.85 o                         
   3   8  20         42.25         40.72         5.34 o                         
   4   8  20         79.86         87.69         4.31 o                         
   5   8  20          8.56         15.05         3.21 o                         
   6   8  20         30.86         31.71         6.47 o                         
  -4   9  20         54.89         59.21         4.73 o                         
  -3   9  20         23.30         30.88         3.72 o                         
  -2   9  20         14.13         10.58         3.33 o                         
  -1   9  20         22.10         16.45         5.45 o                         
   0   9  20          1.88          5.50         1.02 o                         
   1   9  20         22.05         19.42         3.28 o                         
   2   9  20         14.11         12.90         3.68 o                         
   3   9  20         23.29         25.21        17.79 o                         
   4   9  20         54.96         62.76         3.69 o                         
  -1  10  20         50.67         48.98         4.29 o                         
   0  10  20          0.70          3.81         3.27 o                         
   1  10  20         50.66         53.26         7.23 o                         
   0   1  21         17.43         37.13         0.84 o                         
   1   1  21        266.40        320.93         3.73 o                         
  -1   2  21        194.83        146.91         2.00 o                         
   0   2  21        103.04         65.95         1.39 o                         
   1   2  21        194.92        145.39         2.49 o                         
   2   2  21        453.62        454.34         5.11 o                         
  -2   3  21        313.35        318.62         3.45 o                         
  -1   3  21        255.33        228.78         2.71 o                         
   0   3  21        264.56        300.74         2.10 o                         
   1   3  21        255.07        227.74         3.17 o                         
   2   3  21        313.60        315.04         2.73 o                         
   3   3  21        695.49        772.92         3.88 o                         
  -3   4  21        757.79        712.08         4.58 o                         
  -2   4  21         14.63         17.25         1.38 o                         
  -1   4  21         68.44         67.22         1.66 o                         
   0   4  21         87.31         93.60         1.83 o                         
   1   4  21         68.46         67.38         2.39 o                         
   2   4  21         14.60         18.48         1.38 o                         
   3   4  21        757.35        707.67         5.05 o                         
   4   4  21        367.79        330.22         4.71 o                         
  -4   5  21         43.29         42.96         2.27 o                         
  -3   5  21        167.67        169.31         3.26 o                         
  -2   5  21        378.27        350.00         5.82 o                         
  -1   5  21        339.26        335.46         3.27 o                         
   0   5  21         65.01         50.56         1.97 o                         
   1   5  21        339.25        334.42         3.91 o                         
   2   5  21        378.01        349.97         4.07 o                         
   3   5  21        167.57        166.62         2.80 o                         
   4   5  21         43.24         46.34         2.11 o                         
   5   5  21         14.20         11.98         1.12 o                         
  -5   6  21         16.12         19.04         2.57 o                         
  -4   6  21         37.47         31.02         1.21 o                         
  -3   6  21          1.62         12.26         1.49 o                         
  -2   6  21        180.97        160.71         3.74 o                         
  -1   6  21        125.47        123.51         2.56 o                         
   0   6  21        220.37        224.74         4.40 o                         
   1   6  21        125.33        123.97         3.81 o                         
   2   6  21        180.82        159.03         4.21 o                         
   3   6  21          1.62         11.55         1.68 o                         
   4   6  21         37.40         30.99         1.49 o                         
   5   6  21         16.11         16.82         1.96 o                         
   6   6  21         27.69         25.00         3.00 o                         
  -6   7  21         23.00         23.20         1.75 o                         
  -5   7  21         11.59         12.23         2.87 o                         
  -4   7  21         34.10         35.22         1.45 o                         
  -3   7  21        161.43        160.38         2.42 o                         
  -2   7  21        141.40        123.61         3.11 o                         
  -1   7  21         85.84         96.39         3.26 o                         
   0   7  21          5.39          9.06         2.72 o                         
   1   7  21         86.00         96.73         2.84 o                         
   2   7  21        141.44        122.94         2.04 o                         
   3   7  21        161.54        165.81         2.49 o                         
   4   7  21         34.07         33.70         3.93 o                         
   5   7  21         11.57         13.61         2.86 o                         
   6   7  21         22.93         23.43        12.57 o                         
  -5   8  21         34.42         30.98         2.47 o                         
  -4   8  21          0.87         -1.42         1.77 o                         
  -3   8  21         30.44         27.94         3.55 o                         
  -2   8  21         30.58         25.66         3.44 o                         
  -1   8  21         62.85         58.63         1.68 o                         
   0   8  21          5.76          5.23         1.81 o                         
   1   8  21         62.85         59.10         7.54 o                         
   2   8  21         30.57         26.78         3.84 o                         
   3   8  21         30.40         27.59         5.36 o                         
   4   8  21          0.88          1.09         8.86 o                         
   5   8  21         34.38         28.48        11.46 o                         
  -4   9  21          1.89          2.13         1.96 o                         
  -3   9  21         52.47         50.14         2.55 o                         
  -2   9  21         57.98         58.25         5.61 o                         
  -1   9  21          5.78          6.90         1.39 o                         
   0   9  21          3.34          4.72         9.80 o                         
   1   9  21          5.80          3.64         8.38 o                         
   2   9  21         57.95         48.41         2.30 o                         
   3   9  21         52.48         50.00        31.68 o                         
   4   9  21          1.90          2.75         1.71 o                         
   0   1  22        363.63        279.22         3.41 o                         
   1   1  22         68.19         84.97         1.71 o                         
  -1   2  22        107.84        117.61         1.20 o                         
   0   2  22        215.23        249.32         2.47 o                         
   1   2  22        107.57        117.27         2.58 o                         
   2   2  22         99.68        133.16         1.92 o                         
  -2   3  22        382.21        429.42         3.58 o                         
  -1   3  22        166.62        186.37         2.05 o                         
   0   3  22        105.31        109.83         1.94 o                         
   1   3  22        166.62        185.25         2.63 o                         
   2   3  22        382.31        430.38         5.34 o                         
   3   3  22         19.02         26.73         1.75 o                         
  -3   4  22         15.00         12.56         2.03 o                         
  -2   4  22        150.36        168.52         2.93 o                         
  -1   4  22        157.67        145.58         3.24 o                         
   0   4  22        172.81        154.27         2.72 o                         
   1   4  22        157.67        144.31         2.44 o                         
   2   4  22        150.32        165.98         2.97 o                         
   3   4  22         15.01         13.87         0.77 o                         
   4   4  22        225.69        252.06         4.01 o                         
  -4   5  22         45.94         46.79         1.83 o                         
  -3   5  22        188.80        176.59         2.39 o                         
  -2   5  22        462.27        460.41         3.22 o                         
  -1   5  22        113.27        108.21         1.77 o                         
   0   5  22        735.60        687.59         7.11 o                         
   1   5  22        113.15        105.32         2.73 o                         
   2   5  22        462.18        459.62         2.76 o                         
   3   5  22        188.73        173.08         3.60 o                         
   4   5  22         45.97         47.51         1.75 o                         
   5   5  22          8.06         12.77         1.61 o                         
  -5   6  22          3.06          3.45         2.59 o                         
  -4   6  22         50.22         44.88         4.07 o                         
  -3   6  22        104.44        109.15         4.68 o                         
  -2   6  22         10.59         11.86         2.09 o                         
  -1   6  22         86.61         78.91         3.21 o                         
   0   6  22          5.71          0.79         1.02 o                         
   1   6  22         86.45         79.90         2.40 o                         
   2   6  22         10.57         11.29         1.99 o                         
   3   6  22        104.44        104.43         2.31 o                         
   4   6  22         50.21         42.83         4.77 o                         
   5   6  22          3.04          4.61         2.61 o                         
   6   6  22         55.82         63.50         2.46 o                         
  -6   7  22         56.36         59.31         4.68 o                         
  -5   7  22         15.36         20.23         4.37 o                         
  -4   7  22         30.36         30.41         2.32 o                         
  -3   7  22         38.42         38.40         2.98 o                         
  -2   7  22         18.27         17.38         2.86 o                         
  -1   7  22         25.61         29.73         2.46 o                         
   0   7  22          8.88          3.43         1.85 o                         
   1   7  22         25.58         28.55         2.37 o                         
   2   7  22         18.26         18.38         5.40 o                         
   3   7  22         38.33         38.32         5.31 o                         
   4   7  22         30.31         31.85         3.02 o                         
   5   7  22         15.32         20.39         6.35 o                         
   6   7  22         56.32         61.25        28.83 o                         
  -5   8  22          4.00          5.17         2.41 o                         
  -4   8  22         24.69         24.40         6.52 o                         
  -3   8  22         29.32         34.37         4.90 o                         
  -2   8  22         98.12        106.84         4.21 o                         
  -1   8  22         13.72         15.84         3.49 o                         
   0   8  22         11.43          7.92         1.41 o                         
   1   8  22         13.75         14.07         3.12 o                         
   2   8  22         98.01        102.88         6.47 o                         
   3   8  22         29.30         36.69         7.09 o                         
   4   8  22         24.63         27.43        16.86 o                         
   5   8  22          4.01          7.25         7.36 o                         
  -3   9  22         10.53         16.02         2.47 o                         
  -2   9  22          6.50         11.33         1.75 o                         
  -1   9  22         24.11         21.97         3.18 o                         
   0   9  22         15.29          5.24         2.40 o                         
   1   9  22         24.07         25.91         6.15 o                         
   2   9  22          6.49          6.50         2.13 o                         
   3   9  22         10.54         13.01        14.03 o                         
   0   1  23          7.93          7.06         0.94 o                         
   1   1  23         94.54        131.17         1.96 o                         
  -1   2  23         48.19         52.22         1.32 o                         
   0   2  23         85.33        123.49         2.33 o                         
   1   2  23         48.28         53.40         1.99 o                         
   2   2  23        111.60        132.88         2.46 o                         
  -2   3  23        604.24        562.28         5.61 o                         
  -1   3  23        120.85        129.30         1.93 o                         
   0   3  23        331.52        343.09         3.59 o                         
   1   3  23        120.81        126.91         2.57 o                         
   2   3  23        604.01        560.34         5.10 o                         
   3   3  23         40.91         38.47         1.62 o                         
  -3   4  23         36.43         34.05         2.73 o                         
  -2   4  23         16.02         18.99         1.23 o                         
  -1   4  23        219.17        180.95         1.94 o                         
   0   4  23          3.12          4.10         1.29 o                         
   1   4  23        219.06        181.68         1.82 o                         
   2   4  23         16.01         19.44         1.55 o                         
   3   4  23         36.34         34.21         1.54 o                         
   4   4  23          4.90          2.11         2.60 o                         
  -4   5  23        113.41        101.82         2.19 o                         
  -3   5  23         56.89         54.87         2.78 o                         
  -2   5  23         25.12         22.17         2.41 o                         
  -1   5  23        164.70        158.49         3.19 o                         
   0   5  23        496.91        484.19         5.90 o                         
   1   5  23        164.59        157.28         1.55 o                         
   2   5  23         25.09         22.71         2.34 o                         
   3   5  23         56.88         55.55         2.34 o                         
   4   5  23        113.16        103.52         3.05 o                         
   5   5  23         93.62         98.48         2.00 o                         
  -5   6  23         36.94         43.45         2.48 o                         
  -4   6  23         67.14         59.84         2.14 o                         
  -3   6  23         70.25         70.08         2.55 o                         
  -2   6  23        128.24        117.91         2.52 o                         
  -1   6  23         11.94         12.03         1.95 o                         
   0   6  23         41.26         58.01         3.72 o                         
   1   6  23         11.92         12.33         2.71 o                         
   2   6  23        128.31        115.43         2.78 o                         
   3   6  23         70.18         72.10         1.92 o                         
   4   6  23         67.21         60.35         4.32 o                         
   5   6  23         36.92         44.91        15.40 o                         
   6   6  23          3.44          8.74        34.14 o                         
  -6   7  23         20.68         26.13         4.07 o                         
  -5   7  23          2.57          3.28        10.38 o                         
  -4   7  23          2.19          4.64         7.08 o                         
  -3   7  23         73.52         68.03         2.96 o                         
  -2   7  23         68.16         59.77         2.02 o                         
  -1   7  23         34.74         29.41         1.38 o                         
   0   7  23         64.20         46.41         3.04 o                         
   1   7  23         34.78         29.40         3.34 o                         
   2   7  23         68.25         62.23         3.17 o                         
   3   7  23         73.55         67.36         5.11 o                         
   4   7  23          2.17          1.73         3.20 o                         
   5   7  23          2.57          3.54        20.38 o                         
   6   7  23         20.65         27.32        28.67 o                         
  -4   8  23          7.29          9.50         8.20 o                         
  -3   8  23         44.59         45.42         3.13 o                         
  -2   8  23         59.63         62.09         7.77 o                         
  -1   8  23         22.26         20.73         2.38 o                         
   0   8  23         53.66         50.20         3.21 o                         
   1   8  23         22.23         20.46         3.39 o                         
   2   8  23         59.59         62.27         4.90 o                         
   3   8  23         44.58         48.39         7.01 o                         
   4   8  23          7.27          5.81        18.23 o                         
  -2   9  23         51.54         49.91         2.65 o                         
  -1   9  23         21.02         20.99         2.06 o                         
   0   9  23          0.11         -1.67         1.67 o                         
   1   9  23         21.02         21.23         3.39 o                         
   2   9  23         51.58         53.27         5.38 o                         
   0   0  24         89.94        144.73         4.12 o                         
   0   1  24        107.04        113.41         1.58 o                         
   1   1  24        184.23        214.20         2.02 o                         
  -1   2  24        106.41         84.44         1.59 o                         
   0   2  24         48.22         37.80         1.45 o                         
   1   2  24        106.49         83.82         1.91 o                         
   2   2  24        341.63        351.92         3.66 o                         
  -2   3  24         69.65         55.06         2.16 o                         
  -1   3  24        158.90        159.00         3.00 o                         
   0   3  24        134.95        172.22         2.57 o                         
   1   3  24        158.84        157.43         3.18 o                         
   2   3  24         69.67         55.17         2.32 o                         
   3   3  24          0.81          8.67         1.39 o                         
  -3   4  24         87.17         88.08         2.77 o                         
  -2   4  24         19.13         16.02         1.19 o                         
  -1   4  24        311.95        287.51         4.49 o                         
   0   4  24        237.77        220.22         2.75 o                         
   1   4  24        312.10        286.17         5.03 o                         
   2   4  24         19.21         17.68         1.45 o                         
   3   4  24         87.19         87.30         2.47 o                         
   4   4  24         21.24         24.67         1.33 o                         
  -4   5  24          5.21          4.01         1.42 o                         
  -3   5  24         61.17         64.84         2.24 o                         
  -2   5  24          8.02          6.41         1.78 o                         
  -1   5  24        264.79        286.83         4.88 o                         
   0   5  24        118.10        109.22         2.34 o                         
   1   5  24        264.63        283.43         4.90 o                         
   2   5  24          8.06          9.71         3.03 o                         
   3   5  24         61.22         64.40         2.28 o                         
   4   5  24          5.22          5.35         1.88 o                         
   5   5  24          6.23          8.12         1.71 o                         
  -5   6  24         40.59         35.97         2.32 o                         
  -4   6  24         62.43         61.19         2.03 o                         
  -3   6  24         66.29         58.37         2.21 o                         
  -2   6  24         14.49          9.48         1.43 o                         
  -1   6  24          3.08          0.39         1.80 o                         
   0   6  24         84.46         97.85         2.75 o                         
   1   6  24          3.09          1.57         1.43 o                         
   2   6  24         14.47         11.57         2.98 o                         
   3   6  24         66.38         61.22         3.35 o                         
   4   6  24         62.38         60.72         5.52 o                         
   5   6  24         40.69         34.06         3.92 o                         
   6   6  24          0.09         -5.92         6.90 o                         
  -5   7  24          5.24          4.29         8.19 o                         
  -4   7  24         31.30         28.05         5.02 o                         
  -3   7  24         36.32         44.31         1.84 o                         
  -2   7  24         34.45         39.76         2.60 o                         
  -1   7  24         20.12         20.71         1.93 o                         
   0   7  24          3.55          1.35         1.14 o                         
   1   7  24         20.12         20.47         1.76 o                         
   2   7  24         34.44         41.90         3.51 o                         
   3   7  24         36.31         42.31         3.93 o                         
   4   7  24         31.22         35.00        14.22 o                         
   5   7  24          5.26          8.70        21.79 o                         
  -4   8  24          9.72         11.86         3.22 o                         
  -3   8  24         23.33         24.06         4.00 o                         
  -2   8  24         21.18         32.24         5.45 o                         
  -1   8  24        121.58        114.08         4.09 o                         
   0   8  24          0.36          0.56         1.15 o                         
   1   8  24        121.50        110.17         3.55 o                         
   2   8  24         21.15         31.42         3.14 o                         
   3   8  24         23.25         24.97        14.26 o                         
   4   8  24          9.70         10.94        29.93 o                         
   0   9  24         34.98         38.25         2.72 o                         
   0   1  25         36.68         18.00         0.75 o                         
   1   1  25        245.83        300.55         4.16 o                         
  -1   2  25        139.07        110.05         2.19 o                         
   0   2  25          0.89          1.03         1.42 o                         
   1   2  25        139.06        111.78         2.36 o                         
   2   2  25        123.60        127.30         3.02 o                         
  -2   3  25         57.08         61.06         2.46 o                         
  -1   3  25        218.14        205.35         3.26 o                         
   0   3  25        131.39        107.13         2.50 o                         
   1   3  25        218.09        204.77         2.57 o                         
   2   3  25         57.07         62.02         1.84 o                         
   3   3  25        104.67         78.77         1.89 o                         
  -3   4  25         63.86         69.20         2.47 o                         
  -2   4  25         68.16         69.20         2.56 o                         
  -1   4  25          0.77          1.73         1.17 o                         
   0   4  25        134.43        128.59         2.11 o                         
   1   4  25          0.76          0.91         1.58 o                         
   2   4  25         68.17         68.63         3.26 o                         
   3   4  25         63.87         66.34         2.27 o                         
   4   4  25         46.44         46.40         1.63 o                         
  -4   5  25         12.52         11.51         3.06 o                         
  -3   5  25         18.02         19.67         1.87 o                         
  -2   5  25         24.52         27.98         1.36 o                         
  -1   5  25         92.75         91.81         2.16 o                         
   0   5  25          0.65          4.59         5.76 o                         
   1   5  25         92.80         93.03         2.55 o                         
   2   5  25         24.56         28.34         3.21 o                         
   3   5  25         17.99         20.29         1.88 o                         
   4   5  25         12.50         10.89         2.56 o                         
   5   5  25          3.61         10.51         8.87 o                         
  -5   6  25         21.28         15.65         4.68 o                         
  -4   6  25          4.74          3.78         9.42 o                         
  -3   6  25         36.78         40.97         2.30 o                         
  -2   6  25         29.66         32.04         3.95 o                         
  -1   6  25          2.89          2.91         1.66 o                         
   0   6  25          4.99          3.94         4.18 o                         
   1   6  25          2.89          3.20         1.94 o                         
   2   6  25         29.68         33.47         2.10 o                         
   3   6  25         36.91         39.62         1.73 o                         
   4   6  25          4.72          0.28        14.12 o                         
   5   6  25         21.27         20.17         6.96 o                         
   6   6  25         22.53         20.05        32.21 o                         
  -5   7  25         15.06         16.16         2.65 o                         
  -4   7  25         37.17         36.46         2.22 o                         
  -3   7  25         32.38         32.40         2.40 o                         
  -2   7  25        108.73        105.54         6.10 o                         
  -1   7  25         17.89         19.94         2.07 o                         
   0   7  25         10.34         12.12         1.64 o                         
   1   7  25         17.91         22.50         3.25 o                         
   2   7  25        108.79        106.02         5.54 o                         
   3   7  25         32.33         28.58         2.10 o                         
   4   7  25         37.14         40.55        14.54 o                         
   5   7  25         15.07         14.69         9.71 o                         
  -3   8  25         96.89         87.74        11.45 o                         
  -2   8  25         31.40         40.17         2.43 o                         
  -1   8  25          3.07          0.02         2.25 o                         
   0   8  25          0.23          1.53         4.75 o                         
   1   8  25          3.07          2.19         2.05 o                         
   2   8  25         31.31         35.64         2.44 o                         
   3   8  25         96.81         91.96         3.32 o                         
   0   1  26          0.93         -0.29         1.39 o                         
   1   1  26        286.14        258.65         2.92 o                         
  -1   2  26         15.19         14.41         1.15 o                         
   0   2  26        429.65        417.17         4.07 o                         
   1   2  26         15.19         13.11         1.40 o                         
   2   2  26        216.47        240.50         3.09 o                         
  -2   3  26          9.04          6.13         0.89 o                         
  -1   3  26         35.47         38.65         2.35 o                         
   0   3  26        136.46        123.94         2.43 o                         
   1   3  26         35.49         37.15         1.79 o                         
   2   3  26          9.02          5.65         1.13 o                         
   3   3  26         50.47         45.97         2.00 o                         
  -3   4  26          0.13          0.61         4.30 o                         
  -2   4  26         34.85         43.36         1.68 o                         
  -1   4  26         56.25         60.75         2.60 o                         
   0   4  26          3.04          7.27         2.06 o                         
   1   4  26         56.25         60.39         1.65 o                         
   2   4  26         34.96         42.32         3.26 o                         
   3   4  26          0.13          0.68         1.94 o                         
   4   4  26         90.78         91.82         4.00 o                         
  -4   5  26         35.14         43.83         2.62 o                         
  -3   5  26        103.99         95.01         2.85 o                         
  -2   5  26         37.40         37.73         2.33 o                         
  -1   5  26          3.72          1.78         1.30 o                         
   0   5  26         42.35         41.39         1.92 o                         
   1   5  26          3.71          0.82         3.05 o                         
   2   5  26         37.45         40.60         1.41 o                         
   3   5  26        104.04         92.73         5.38 o                         
   4   5  26         35.24         44.15         5.92 o                         
   5   5  26         43.33         33.87         6.94 o                         
  -5   6  26          8.29          8.48        29.47 o                         
  -4   6  26         12.90         12.17         5.79 o                         
  -3   6  26        104.00        106.55         3.03 o                         
  -2   6  26         30.32         33.91         3.80 o                         
  -1   6  26         76.50         71.98         5.87 o                         
   0   6  26         71.35         75.02         2.31 o                         
   1   6  26         76.51         70.55         3.15 o                         
   2   6  26         30.39         34.23         1.69 o                         
   3   6  26        103.91        109.21         4.56 o                         
   4   6  26         12.88         13.05        12.09 o                         
   5   6  26          8.28          9.42         2.60 o                         
  -4   7  26          2.95          2.57        11.69 o                         
  -3   7  26          3.96          2.03         6.29 o                         
  -2   7  26         22.18         23.79         3.03 o                         
  -1   7  26        182.80        177.19         7.91 o                         
   0   7  26         43.03         39.91         3.58 o                         
   1   7  26        182.81        171.23         4.93 o                         
   2   7  26         22.16         24.65         2.79 o                         
   3   7  26          3.96          4.14        14.05 o                         
   4   7  26          2.94          2.85        12.85 o                         
  -2   8  26         42.27         43.44         2.76 o                         
  -1   8  26         23.16         27.06         2.42 o                         
   0   8  26        180.87        182.10         5.09 o                         
   1   8  26         23.20         21.69         2.09 o                         
   2   8  26         42.19         43.22         2.60 o                         
   0   1  27          0.07          2.12         1.60 o                         
   1   1  27         21.51         33.37         1.81 o                         
  -1   2  27         89.70         89.79         2.05 o                         
   0   2  27        203.22        207.44         2.44 o                         
   1   2  27         89.64         90.83         1.78 o                         
   2   2  27         25.56         21.81         1.27 o                         
  -2   3  27         79.60         92.00         2.19 o                         
  -1   3  27         28.13         27.73         1.89 o                         
   0   3  27        320.36        321.54         5.85 o                         
   1   3  27         28.10         29.88         3.51 o                         
   2   3  27         79.61         91.99         3.92 o                         
   3   3  27          4.26          5.44         3.93 o                         
  -3   4  27         49.66         45.27         1.91 o                         
  -2   4  27         33.16         30.89         3.05 o                         
  -1   4  27         42.38         40.66         1.75 o                         
   0   4  27        138.18        134.31         2.10 o                         
   1   4  27         42.45         39.46         2.19 o                         
   2   4  27         33.11         29.07         2.78 o                         
   3   4  27         49.62         48.47         3.13 o                         
   4   4  27         16.46         12.36         5.43 o                         
  -4   5  27         78.16         76.31         6.38 o                         
  -3   5  27        165.42        161.10         6.07 o                         
  -2   5  27         20.87         20.58         2.75 o                         
  -1   5  27         21.57         28.10         2.20 o                         
   0   5  27         25.32         27.14         3.06 o                         
   1   5  27         21.52         25.60         3.28 o                         
   2   5  27         20.88         20.01         2.30 o                         
   3   5  27        165.39        158.96         8.81 o                         
   4   5  27         78.25         65.62         6.09 o                         
   5   5  27         71.86        -55.54        55.54 o                         
  -5   6  27         77.91         82.60        11.78 o                         
  -4   6  27         15.91         11.68         9.43 o                         
  -3   6  27         19.60         21.59         4.32 o                         
  -2   6  27         41.84         41.60         1.75 o                         
  -1   6  27         49.50         43.95         2.55 o                         
   0   6  27          3.80          0.39         4.07 o                         
   1   6  27         49.58         43.80         4.19 o                         
   2   6  27         41.89         41.48         5.36 o                         
   3   6  27         19.63         20.01         6.64 o                         
   4   6  27         15.84         13.67        25.60 o                         
   5   6  27         77.95         89.47         4.39 o                         
  -3   7  27         30.54         36.60         2.37 o                         
  -2   7  27          7.48          6.26         9.72 o                         
  -1   7  27         60.16         73.14        24.94 o                         
   0   7  27         19.99         17.14         3.71 o                         
   1   7  27         60.25         70.01        12.01 o                         
   2   7  27          7.44          6.77        10.65 o                         
   3   7  27         30.59         34.45         3.41 o                         
   0   0  28         56.89         50.74         4.21 o                         
   0   1  28          5.59          5.74         1.79 o                         
   1   1  28          0.45          4.79         1.45 o                         
  -1   2  28         67.52         73.19         3.30 o                         
   0   2  28         22.65         21.33         2.10 o                         
   1   2  28         67.64         74.44         2.13 o                         
   2   2  28        115.43        120.62         2.44 o                         
  -2   3  28         30.91         32.86         1.80 o                         
  -1   3  28         45.39         48.02         1.99 o                         
   0   3  28        164.07        158.57         3.02 o                         
   1   3  28         45.50         49.35         3.67 o                         
   2   3  28         30.91         34.14         1.60 o                         
   3   3  28         12.55         11.69         2.56 o                         
  -3   4  28          8.39          8.92         4.13 o                         
  -2   4  28          5.46          6.39         1.90 o                         
  -1   4  28         58.70         51.08         2.02 o                         
   0   4  28         22.76         19.71         3.45 o                         
   1   4  28         58.81         54.84         3.90 o                         
   2   4  28          5.43          6.35         3.76 o                         
   3   4  28          8.40          9.46         3.37 o                         
   4   4  28         85.68         82.02         6.55 o                         
  -4   5  28         99.24        107.60         5.33 o                         
  -3   5  28         92.29         94.20         7.51 o                         
  -2   5  28         25.93         25.90         2.58 o                         
  -1   5  28         81.37         85.27         3.81 o                         
   0   5  28         89.62         93.46         5.81 o                         
   1   5  28         81.43         85.20         3.02 o                         
   2   5  28         25.93         28.04         4.02 o                         
   3   5  28         92.24         94.10        11.10 o                         
   4   5  28         99.21        110.43        12.12 o                         
   5   5  28         10.80         11.72        16.59 o                         
  -4   6  28         14.96         19.85         9.67 o                         
  -3   6  28         44.22         49.49         4.35 o                         
  -2   6  28        156.02        156.85         4.55 o                         
  -1   6  28          4.03          2.92         2.70 o                         
   0   6  28          0.28         -1.00         5.60 o                         
   1   6  28          4.03          4.42         3.59 o                         
   2   6  28        156.03        152.80        11.35 o                         
   3   6  28         44.21         40.60         3.73 o                         
   4   6  28         14.99         21.62         8.29 o                         
  -2   7  28         30.50         27.91         4.57 o                         
  -1   7  28         34.39         43.85         2.59 o                         
   0   7  28        352.40        363.42         6.93 o                         
   1   7  28         34.43         40.69         2.75 o                         
   2   7  28         30.46         33.52        10.93 o                         
   0   1  29         26.93         36.23         1.54 o                         
   1   1  29         79.31         74.64         2.27 o                         
  -1   2  29         86.87         80.93         2.45 o                         
   0   2  29          6.81          8.03         1.51 o                         
   1   2  29         86.91         80.51         2.63 o                         
   2   2  29        278.83        254.02         4.89 o                         
  -2   3  29          0.45          0.38         2.66 o                         
  -1   3  29        177.05        184.85         2.59 o                         
   0   3  29        108.80        100.27         2.73 o                         
   1   3  29        177.06        184.15         4.71 o                         
   2   3  29          0.45          0.39         1.93 o                         
   3   3  29          5.32          8.79         1.95 o                         
  -3   4  29        103.41         97.51         9.20 o                         
  -2   4  29         28.82         25.24         6.00 o                         
  -1   4  29          8.92         12.18         2.91 o                         
   0   4  29          7.16          4.84         2.08 o                         
   1   4  29          8.89         12.69         5.34 o                         
   2   4  29         28.80         22.10         5.73 o                         
   3   4  29        103.29         95.63         3.73 o                         
   4   4  29         45.95         49.32         8.57 o                         
  -4   5  29         64.28         60.34         3.30 o                         
  -3   5  29         49.64         52.43         9.58 o                         
  -2   5  29         78.28         75.03         6.87 o                         
  -1   5  29          1.15          2.21         4.18 o                         
   0   5  29         15.06         13.74         4.81 o                         
   1   5  29          1.15          2.61         3.43 o                         
   2   5  29         78.24         71.97         7.93 o                         
   3   5  29         49.61         50.39         4.99 o                         
   4   5  29         64.28         55.01        16.43 o                         
  -3   6  29         28.25         33.59        11.50 o                         
  -2   6  29          0.48          1.05         1.99 o                         
  -1   6  29         12.48         11.69         1.41 o                         
   0   6  29          7.74          4.16         3.21 o                         
   1   6  29         12.43         18.31         3.87 o                         
   2   6  29          0.49          1.10        13.24 o                         
   3   6  29         28.18         29.75         2.63 o                         
   0   7  29          7.92         18.09         1.96 o                         
   0   1  30         48.48         41.21         1.91 o                         
   1   1  30          0.07          0.05         2.16 o                         
  -1   2  30         88.79         73.20         2.37 o                         
   0   2  30        468.95        446.21         4.80 o                         
   1   2  30         88.76         74.16         2.81 o                         
   2   2  30        130.12        129.19         4.01 o                         
  -2   3  30         31.16         31.34         1.43 o                         
  -1   3  30         86.94         90.84         4.09 o                         
   0   3  30         23.28         27.39         3.18 o                         
   1   3  30         86.91         90.56         3.69 o                         
   2   3  30         31.13         29.74         2.11 o                         
   3   3  30         33.36         27.09        13.54 o                         
  -3   4  30         39.19         44.46         5.68 o                         
  -2   4  30         33.97         30.10         4.82 o                         
  -1   4  30         69.38         79.16         8.62 o                         
   0   4  30         23.64         32.68         3.61 o                         
   1   4  30         69.47         75.96         2.44 o                         
   2   4  30         33.98         30.63         2.61 o                         
   3   4  30         39.14         42.31         5.27 o                         
   4   4  30         21.87         32.99        21.05 o                         
  -4   5  30         12.93         11.54        11.99 o                         
  -3   5  30         60.49         58.12        33.67 o                         
  -2   5  30         34.18         45.14        12.14 o                         
  -1   5  30         40.50         46.47         3.65 o                         
   0   5  30         15.45         13.46        10.00 o                         
   1   5  30         40.51         45.85         7.84 o                         
   2   5  30         34.19         38.66         3.38 o                         
   3   5  30         60.39         53.82        35.76 o                         
   4   5  30         12.93          2.77        41.88 o                         
  -2   6  30         58.66         61.69        13.21 o                         
  -1   6  30         84.57         91.76         6.51 o                         
   0   6  30         35.18         43.65         2.62 o                         
   1   6  30         84.59         85.90         3.07 o                         
   2   6  30         58.67         57.17         4.84 o                         
   0   1  31         42.55         37.31         3.44 o                         
   1   1  31          4.53          4.97         2.71 o                         
  -1   2  31         22.18         33.30         4.04 o                         
   0   2  31          8.47         12.20         2.55 o                         
   1   2  31         22.14         34.64         1.28 o                         
   2   2  31          5.13          7.62         3.32 o                         
  -2   3  31         73.97         80.62        10.19 o                         
  -1   3  31        110.81         93.69         4.55 o                         
   0   3  31         44.55         54.47         2.07 o                         
   1   3  31        110.83         97.87         4.56 o                         
   2   3  31         74.02         82.00         4.11 o                         
   3   3  31        136.12        140.48         4.47 o                         
  -3   4  31         33.82         41.47         6.99 o                         
  -2   4  31         37.90         34.68         6.11 o                         
  -1   4  31        132.11        147.83         8.84 o                         
   0   4  31         13.47         23.26         7.12 o                         
   1   4  31        132.10        149.48         6.86 o                         
   2   4  31         37.81         33.33         5.02 o                         
   3   4  31         33.83         39.62         8.02 o                         
   4   4  31         89.79         97.31         6.94 o                         
  -3   5  31         50.80         55.09         5.71 o                         
  -2   5  31         62.23         59.08         8.68 o                         
  -1   5  31         32.60         34.49        15.63 o                         
   0   5  31          5.24          9.67        13.45 o                         
   1   5  31         32.58         28.19        13.58 o                         
   2   5  31         62.24         57.46         6.64 o                         
   3   5  31         50.70         63.51        45.88 o                         
   0   0  32         13.67         17.31        45.70 o                         
   0   1  32         41.20         48.60         3.38 o                         
   1   1  32          8.60          8.94         2.97 o                         
  -1   2  32        106.07        107.86         6.11 o                         
   0   2  32         33.02         31.41         1.86 o                         
   1   2  32        106.03        114.84         2.97 o                         
   2   2  32         12.41         11.26         3.04 o                         
  -2   3  32          1.84          1.75        13.07 o                         
  -1   3  32         29.26         29.07        11.57 o                         
   0   3  32          0.69          1.83         3.12 o                         
   1   3  32         29.30         28.11        10.19 o                         
   2   3  32          1.85          4.60        12.16 o                         
   3   3  32         19.25         27.71        18.93 o                         
  -3   4  32          2.17          5.79        11.46 o                         
  -2   4  32         54.12         52.87        10.57 o                         
  -1   4  32         25.60         17.90         9.14 o                         
   0   4  32         29.52         31.57         5.06 o                         
   1   4  32         25.63         24.74        11.60 o                         
   2   4  32         54.01         61.83         9.69 o                         
   3   4  32          2.16          4.35        35.58 o                         
  -1   5  32        141.15        150.20         4.09 o                         
   0   5  32          3.78          9.48        27.45 o                         
   1   5  32        141.19        163.42         4.00 o                         
   0   1  33          7.45          3.81         5.20 o                         
   1   1  33          8.57          6.99         4.32 o                         
  -1   2  33        190.53        193.39         4.65 o                         
   0   2  33         19.26          7.15        19.37 o                         
   1   2  33        190.67        189.38        10.89 o                         
   2   2  33        104.20        103.85         3.84 o                         
  -2   3  33         20.12         20.97        29.80 o                         
  -1   3  33         85.16         86.35        10.38 o                         
   0   3  33         19.39         22.92         3.41 o                         
   1   3  33         85.04         82.50        12.10 o                         
   2   3  33         20.08          2.90        36.43 o                         
   3   3  33          0.22          5.94         7.57 o                         
  -1   4  33         11.78         10.64         8.82 o                         
   0   4  33        198.52        207.90         4.61 o                         
   1   4  33         11.79         19.69        34.31 o                         
   0   1  34         10.89         10.26        10.12 o                         
   1   1  34         19.44         21.47        14.70 o                         
  -1   2  34          1.18          0.25         5.22 o                         
   0   2  34         11.08         16.35         6.25 o                         
   1   2  34          1.17          4.17        13.57 o                         
   2   2  34          0.28          1.12         1.82 o                         
  -1   3  34          4.16          5.48        22.90 o                         
   0   3  34         65.24         67.56        10.61 o                         
   1   3  34          4.16          8.86        42.01 o                         
   0   1  35          6.82         12.61        17.26 o                         
   1   1  35        195.28        194.82        13.13 o                         
                                                                                
